# Supplementary material for: Crystal structure of a third polymorph of tris­(acetyl­acetonato-κ2 O,O′)iron(III)
Source: Acta Crystallogr E Crystallogr Commun. 2015 Nov 21;71(Pt 12):m228–9. doi: 10.1107/S2056989015021805 (PMC4719847; doi:10.1107/S2056989015021805)
Supplement: Supplementary file 1 [file e-71-0m228-sup1.cif]

##############################################################################
#                                                                            #
# This CIF contains the data in a paper accepted for publication in          #
# Acta Crystallographica Section E. It conforms to the requirements of       #
# Notes for Authors for Acta Crystallographica Section E, and has been       #
# peer reviewed under the auspices of the IUCr Commission on Journals.       #
#                                                                            #
# Full details of the Crystallographic Information File format               #
# are given in the paper "The Crystallographic Information File (CIF):       #
# a New Standard Archive File for Crystallography" by S. R. Hall, F. H.      #
# Allen and I. D. Brown [Acta Cryst. (1991), A47, 655-685].                  #
#                                                                            #
# The current version of the core CIF dictionary is obtainable from          #
# ftp://ftp.iucr.org/pub/cif_core.dic.                                       #
#                                                                            #
# Software is freely available for graphical display of the structure(s)     #
# in this CIF. For information consult the CIF software page                 #
# http://www.iucr.org/resources/cif/software.                                #
#                                                                            #
# This file may be used for bona fide research purposes within the           #
# scientific community so long as proper attribution is given to the journal # 
# article from which it was obtained.                                        #
#                                                                            #
##############################################################################
data_I
_database_code_depnum_ccdc_archive 'CCDC 1437249'
_audit_creation_method     'SHELXL-2014/7'
_chemical_name_systematic
;
Tris(acetylacetonato-\k^2^<i>O</i>,<i>O</i>')iron(III)
;
_chemical_name_common     tris(acetylacetonato)iron(III)
_chemical_formula_moiety     'C15 H21 Fe O6'
_chemical_formula_sum     'C15 H21 Fe O6'
_chemical_formula_iupac     '[Fe (C5 H7 O2)3]'
_chemical_formula_weight     353.17
_chemical_melting_point     ?
_shelx_space_group_comment
;
The symmetry employed for this shelxl refinement is uniquely defined
by the following loop, which should always be used as a source of
symmetry information in preference to the above space-group names.
They are only intended as comments.
;
_space_group_crystal_system     monoclinic
_space_group_name_H-M_alt     'P 21/n'
_space_group_name_Hall     '-P 2yn'
loop_
    _space_group_symop_operation_xyz
    'x, y, z'
    '-x+1/2, y+1/2, -z+1/2'
    '-x, -y, -z'
    'x-1/2, -y-1/2, z-1/2'
_cell_length_a     8.011(3)
_cell_length_b     13.092(5)
_cell_length_c     15.808(6)
_cell_angle_alpha     90
_cell_angle_beta     90.108(7)
_cell_angle_gamma     90
_cell_volume     1658.1(10)
_cell_formula_units_Z     4
_cell_measurement_reflns_used     3703
_cell_measurement_theta_min     2.85
_cell_measurement_theta_max     37.87
_cell_measurement_temperature     100.0(5)
_exptl_crystal_description     'rectangular prism'
_exptl_crystal_colour     red
_exptl_crystal_size_max     0.48
_exptl_crystal_size_mid     0.20
_exptl_crystal_size_min     0.06
_exptl_crystal_density_diffrn     1.415
_exptl_crystal_density_meas     ?
_exptl_crystal_density_method     ?
_exptl_crystal_F_000     740
_exptl_absorpt_coefficient_mu     0.934
_exptl_absorpt_correction_type     multi-scan
_exptl_absorpt_process_details
;
(SADABS; Sheldrick, 2014)
;
_shelx_estimated_absorpt_T_min     0.663
_shelx_estimated_absorpt_T_max     0.946
_exptl_absorpt_correction_T_min     0.6415
_exptl_absorpt_correction_T_max     0.7476
_diffrn_ambient_temperature     100.0(5)
_diffrn_radiation_type     MoK\a
_diffrn_radiation_wavelength     0.71073
_diffrn_measurement_device_type     'Bruker SMART APEXII CCD platform'
_diffrn_measurement_method     '\w scans'
_diffrn_detector_area_resol_mean     ?
_diffrn_reflns_number     52218
_diffrn_reflns_av_R_equivalents     0.0412
_diffrn_reflns_theta_min     1.288
_diffrn_reflns_theta_max     38.564
_diffrn_reflns_theta_full     37.785
_diffrn_measured_fraction_theta_max     0.978
_diffrn_measured_fraction_theta_full     1.000
_diffrn_reflns_limit_h_min     -14
_diffrn_reflns_limit_h_max     13
_diffrn_reflns_limit_k_min     -22
_diffrn_reflns_limit_k_max     22
_diffrn_reflns_limit_l_min     -27
_diffrn_reflns_limit_l_max     27
_refine_special_details
;
The crystal was a two-component pseudo-merohedral twin. Twin law [1 0 0 / 0 - 1
0 / 0 0 - 1] reduced the R1 residual (observed) from 0.0769 to 0.0312. The
mass ratio of twin components refined to 0.8913(5):0.1087(5).
;
_reflns_number_total     9058
_reflns_number_gt     7693
_reflns_threshold_expression     'I > 2\s(I)'
_refine_ls_structure_factor_coef     Fsqd
_refine_ls_matrix_type     full
_refine_ls_R_factor_all     0.0408
_refine_ls_R_factor_gt     0.0312
_refine_ls_wR_factor_gt     0.0772
_refine_ls_wR_factor_ref     0.0809
_refine_ls_goodness_of_fit_ref     1.058
_refine_ls_restrained_S_all     1.058
_refine_ls_number_reflns     9058
_refine_ls_number_parameters     206
_refine_ls_number_restraints     0
_refine_ls_hydrogen_treatment     constr
_refine_ls_weighting_scheme     calc
_refine_ls_weighting_details
              'w=1/[\s^2^(Fo^2^)+(0.0422P)^2^+0.1283P] where P=(Fo^2^+2Fc^2^)/3'
_atom_sites_solution_hydrogens     geom
_atom_sites_solution_primary     heavy
_atom_sites_solution_secondary     difmap
_refine_ls_shift/su_max     0.002
_refine_ls_shift/su_mean     0.000
_refine_diff_density_max     0.498
_refine_diff_density_min     -0.578
_refine_ls_extinction_method     none
_refine_ls_extinction_coef     .
loop_
    _atom_type_symbol
    _atom_type_description
    _atom_type_scat_dispersion_real
    _atom_type_scat_dispersion_imag
    _atom_type_scat_source
    'C' 'C' 0.0033 0.0016
                         'International Tables Vol C Tables 4.2.6.8 and 6.1.1.4'
    'H' 'H' 0.0000 0.0000
                         'International Tables Vol C Tables 4.2.6.8 and 6.1.1.4'
    'O' 'O' 0.0106 0.0060
                         'International Tables Vol C Tables 4.2.6.8 and 6.1.1.4'
    'Fe' 'Fe' 0.3463 0.8444
                         'International Tables Vol C Tables 4.2.6.8 and 6.1.1.4'
_computing_data_collection
;
APEX2 (Bruker, 2014)
;
_computing_cell_refinement
;
SAINT (Bruker, 2013)
;
_computing_data_reduction
;
SAINT (Bruker, 2013)
;
_computing_structure_solution
;
SHELXS2013 (Sheldrick, 2008)
;
_computing_structure_refinement
;
SHELXL2014 (Sheldrick, 2015)
;
_computing_molecular_graphics
;
SHELXTL (Sheldrick, 2008)
;
_computing_publication_material
;
SHELXTL (Sheldrick, 2008)
;
loop_
    _atom_site_type_symbol
    _atom_site_label
    _atom_site_fract_x
    _atom_site_fract_y
    _atom_site_fract_z
    _atom_site_U_iso_or_equiv
    _atom_site_adp_type
    _atom_site_calc_flag
    _atom_site_occupancy
    _atom_site_disorder_assembly
    _atom_site_disorder_group
    Fe Fe1 0.45028(2) 0.51493(2) 0.25157(2) 0.01370(3) Uani d 1 . .
    O O1 0.34731(10) 0.56636(5) 0.35904(4) 0.01882(13) Uani d 1 . .
    O O2 0.45230(9) 0.37683(5) 0.30543(4) 0.01803(12) Uani d 1 . .
    O O3 0.22215(9) 0.49718(5) 0.20055(5) 0.01809(12) Uani d 1 . .
    O O4 0.54074(9) 0.44882(6) 0.14732(4) 0.01907(12) Uani d 1 . .
    O O5 0.44928(9) 0.65608(5) 0.20532(4) 0.01776(12) Uani d 1 . .
    O O6 0.68337(9) 0.54067(5) 0.29194(5) 0.01786(12) Uani d 1 . .
    C C1 0.24199(14) 0.58184(9) 0.49814(6) 0.02391(19) Uani d 1 . .
    H H1A 0.2763 0.6533 0.4922 0.036 Uiso calc 1 . .
    H H1B 0.2799 0.5555 0.5529 0.036 Uiso calc 1 . .
    H H1C 0.1201 0.5773 0.4948 0.036 Uiso calc 1 . .
    C C2 0.31834(12) 0.51942(7) 0.42813(6) 0.01747(15) Uani d 1 . .
    C C3 0.34901(13) 0.41562(8) 0.44180(6) 0.01941(16) Uani d 1 . .
    H H3A 0.3256 0.3883 0.4962 0.023 Uiso calc 1 . .
    C C4 0.41212(11) 0.34971(7) 0.38019(6) 0.01657(15) Uani d 1 . .
    C C5 0.43362(15) 0.23768(8) 0.39930(7) 0.02404(19) Uani d 1 . .
    H H5A 0.5452 0.2157 0.3818 0.036 Uiso calc 1 . .
    H H5B 0.3492 0.1983 0.3684 0.036 Uiso calc 1 . .
    H H5C 0.4204 0.2262 0.4602 0.036 Uiso calc 1 . .
    C C6 -0.00658(14) 0.44499(9) 0.11612(7) 0.0257(2) Uani d 1 . .
    H H6A -0.0578 0.5103 0.1317 0.039 Uiso calc 1 . .
    H H6B -0.0571 0.3899 0.1494 0.039 Uiso calc 1 . .
    H H6C -0.0249 0.4320 0.0558 0.039 Uiso calc 1 . .
    C C7 0.17850(12) 0.44918(7) 0.13395(6) 0.01805(16) Uani d 1 . .
    C C8 0.28949(14) 0.40143(9) 0.07851(7) 0.0253(2) Uani d 1 . .
    H H8A 0.2443 0.3651 0.0318 0.030 Uiso calc 1 . .
    C C9 0.46286(14) 0.40398(7) 0.08771(6) 0.02005(16) Uani d 1 . .
    C C10 0.57164(17) 0.35230(10) 0.02260(8) 0.0309(2) Uani d 1 . .
    H H10A 0.6496 0.4022 -0.0013 0.046 Uiso calc 1 . .
    H H10B 0.5014 0.3243 -0.0226 0.046 Uiso calc 1 . .
    H H10C 0.6346 0.2969 0.0495 0.046 Uiso calc 1 . .
    C C11 0.51133(13) 0.82920(7) 0.17750(6) 0.01980(17) Uani d 1 . .
    H H11A 0.4886 0.8213 0.1169 0.030 Uiso calc 1 . .
    H H11B 0.6042 0.8770 0.1855 0.030 Uiso calc 1 . .
    H H11C 0.4116 0.8558 0.2058 0.030 Uiso calc 1 . .
    C C12 0.55669(12) 0.72745(6) 0.21471(5) 0.01511(14) Uani d 1 . .
    C C13 0.71029(11) 0.71624(7) 0.25599(6) 0.01816(15) Uani d 1 . .
    H H13A 0.7801 0.7746 0.2609 0.022 Uiso calc 1 . .
    C C14 0.76718(11) 0.62403(7) 0.29054(6) 0.01557(14) Uani d 1 . .
    C C15 0.93944(13) 0.61963(8) 0.32810(7) 0.02235(18) Uani d 1 . .
    H H15A 0.9331 0.5932 0.3860 0.034 Uiso calc 1 . .
    H H15B 0.9879 0.6884 0.3289 0.034 Uiso calc 1 . .
    H H15C 1.0097 0.5744 0.2939 0.034 Uiso calc 1 . .
loop_
    _atom_site_aniso_label
    _atom_site_aniso_U_11
    _atom_site_aniso_U_22
    _atom_site_aniso_U_33
    _atom_site_aniso_U_12
    _atom_site_aniso_U_13
    _atom_site_aniso_U_23
    Fe1 0.01298(5) 0.01363(5) 0.01448(5) -0.00062(4) 0.00053(5) -0.00014(4)
    O1 0.0206(3) 0.0188(3) 0.0170(3) 0.0029(2) 0.0013(2) -0.0015(2)
    O2 0.0210(3) 0.0148(3) 0.0183(3) -0.0001(2) 0.0040(2) 0.0009(2)
    O3 0.0150(3) 0.0211(3) 0.0182(3) -0.0018(2) -0.0002(2) -0.0028(2)
    O4 0.0180(3) 0.0215(3) 0.0177(3) 0.0000(2) 0.0024(2) -0.0022(2)
    O5 0.0155(3) 0.0167(3) 0.0210(3) -0.0015(2) -0.0029(2) 0.0028(2)
    O6 0.0151(3) 0.0159(3) 0.0225(3) -0.0001(2) -0.0033(2) 0.0012(2)
    C1 0.0207(4) 0.0325(5) 0.0185(4) 0.0061(4) 0.0001(3) -0.0066(4)
    C2 0.0132(3) 0.0235(4) 0.0157(3) 0.0009(3) -0.0012(3) -0.0034(3)
    C3 0.0198(4) 0.0231(4) 0.0154(3) 0.0001(3) 0.0015(3) 0.0013(3)
    C4 0.0137(3) 0.0176(3) 0.0184(4) -0.0023(3) -0.0003(3) 0.0023(3)
    C5 0.0267(5) 0.0183(4) 0.0272(5) -0.0005(3) 0.0032(4) 0.0065(3)
    C6 0.0187(4) 0.0345(5) 0.0238(5) -0.0066(4) -0.0048(4) -0.0005(4)
    C7 0.0186(4) 0.0165(3) 0.0190(4) -0.0037(3) -0.0020(3) 0.0015(3)
    C8 0.0241(5) 0.0283(5) 0.0235(4) -0.0038(4) -0.0006(4) -0.0093(4)
    C9 0.0250(5) 0.0168(4) 0.0184(4) 0.0000(3) 0.0038(3) -0.0028(3)
    C10 0.0331(6) 0.0315(5) 0.0281(5) 0.0022(5) 0.0081(4) -0.0113(4)
    C11 0.0236(4) 0.0156(3) 0.0202(4) 0.0012(3) 0.0002(3) 0.0019(3)
    C12 0.0167(4) 0.0142(3) 0.0144(3) 0.0006(3) 0.0031(3) -0.0004(2)
    C13 0.0150(3) 0.0153(3) 0.0241(4) -0.0014(3) -0.0002(3) -0.0008(3)
    C14 0.0129(3) 0.0173(3) 0.0165(3) 0.0010(3) 0.0005(3) -0.0027(3)
    C15 0.0147(4) 0.0240(4) 0.0283(4) 0.0009(3) -0.0047(3) -0.0041(3)
_geom_special_details
;
All e.s.d.'s (except the e.s.d. in the dihedral angle between two l.s. planes)
are estimated using the full covariance matrix. The cell e.s.d.'s are taken
into account individually in the estimation of e.s.d.'s in distances, angles
and torsion angles; correlations between e.s.d.'s in cell parameters are only
used when they are defined by crystal symmetry. An approximate (isotropic)
treatment of cell e.s.d.'s is used for estimating e.s.d.'s involving l.s.
planes.
;
loop_
    _geom_bond_atom_site_label_1
    _geom_bond_atom_site_label_2
    _geom_bond_site_symmetry_2
    _geom_bond_distance
    _geom_bond_publ_flag
    Fe1 O5 . 1.9874(9) y
    Fe1 O2 . 1.9986(9) y
    Fe1 O4 . 1.9987(9) y
    Fe1 O6 . 2.0008(9) y
    Fe1 O1 . 2.0063(9) y
    Fe1 O3 . 2.0098(10) y
    O1 C2 . 1.2747(13) ?
    O2 C4 . 1.2759(12) ?
    O3 C7 . 1.2745(12) ?
    O4 C9 . 1.2726(12) ?
    O5 C12 . 1.2788(12) ?
    O6 C14 . 1.2816(12) ?
    C1 C2 . 1.5065(14) ?
    C1 H1A . 0.9800 ?
    C1 H1B . 0.9800 ?
    C1 H1C . 0.9800 ?
    C2 C3 . 1.3979(15) ?
    C3 C4 . 1.3966(14) ?
    C3 H3A . 0.9500 ?
    C4 C5 . 1.5073(14) ?
    C5 H5A . 0.9800 ?
    C5 H5B . 0.9800 ?
    C5 H5C . 0.9800 ?
    C6 C7 . 1.5097(16) ?
    C6 H6A . 0.9800 ?
    C6 H6B . 0.9800 ?
    C6 H6C . 0.9800 ?
    C7 C8 . 1.3973(15) ?
    C8 C9 . 1.3967(17) ?
    C8 H8A . 0.9500 ?
    C9 C10 . 1.5100(15) ?
    C10 H10A . 0.9800 ?
    C10 H10B . 0.9800 ?
    C10 H10C . 0.9800 ?
    C11 C12 . 1.5006(13) ?
    C11 H11A . 0.9800 ?
    C11 H11B . 0.9800 ?
    C11 H11C . 0.9800 ?
    C12 C13 . 1.3994(14) ?
    C13 C14 . 1.4010(13) ?
    C13 H13A . 0.9500 ?
    C14 C15 . 1.5024(14) ?
    C15 H15A . 0.9800 ?
    C15 H15B . 0.9800 ?
    C15 H15C . 0.9800 ?
loop_
    _geom_angle_atom_site_label_1
    _geom_angle_atom_site_label_2
    _geom_angle_atom_site_label_3
    _geom_angle_site_symmetry_1
    _geom_angle_site_symmetry_3
    _geom_angle
    _geom_angle_publ_flag
    O5 Fe1 O2 . . 176.37(3) ?
    O5 Fe1 O4 . . 95.77(4) ?
    O2 Fe1 O4 . . 87.52(4) ?
    O5 Fe1 O6 . . 87.93(3) ?
    O2 Fe1 O6 . . 90.56(3) ?
    O4 Fe1 O6 . . 89.79(4) ?
    O5 Fe1 O1 . . 89.89(3) ?
    O2 Fe1 O1 . . 86.90(3) ?
    O4 Fe1 O1 . . 173.63(3) ?
    O6 Fe1 O1 . . 93.35(4) ?
    O5 Fe1 O3 . . 87.53(3) ?
    O2 Fe1 O3 . . 94.18(3) ?
    O4 Fe1 O3 . . 87.13(4) ?
    O6 Fe1 O3 . . 174.22(3) ?
    O1 Fe1 O3 . . 90.21(4) ?
    C2 O1 Fe1 . . 129.75(7) ?
    C4 O2 Fe1 . . 130.12(6) ?
    C7 O3 Fe1 . . 129.53(7) ?
    C9 O4 Fe1 . . 129.22(7) ?
    C12 O5 Fe1 . . 129.38(6) ?
    C14 O6 Fe1 . . 128.80(6) ?
    C2 C1 H1A . . 109.5 ?
    C2 C1 H1B . . 109.5 ?
    H1A C1 H1B . . 109.5 ?
    C2 C1 H1C . . 109.5 ?
    H1A C1 H1C . . 109.5 ?
    H1B C1 H1C . . 109.5 ?
    O1 C2 C3 . . 124.68(9) ?
    O1 C2 C1 . . 116.28(9) ?
    C3 C2 C1 . . 119.03(9) ?
    C4 C3 C2 . . 123.82(9) ?
    C4 C3 H3A . . 118.1 ?
    C2 C3 H3A . . 118.1 ?
    O2 C4 C3 . . 124.50(9) ?
    O2 C4 C5 . . 115.31(9) ?
    C3 C4 C5 . . 120.19(9) ?
    C4 C5 H5A . . 109.5 ?
    C4 C5 H5B . . 109.5 ?
    H5A C5 H5B . . 109.5 ?
    C4 C5 H5C . . 109.5 ?
    H5A C5 H5C . . 109.5 ?
    H5B C5 H5C . . 109.5 ?
    C7 C6 H6A . . 109.5 ?
    C7 C6 H6B . . 109.5 ?
    H6A C6 H6B . . 109.5 ?
    C7 C6 H6C . . 109.5 ?
    H6A C6 H6C . . 109.5 ?
    H6B C6 H6C . . 109.5 ?
    O3 C7 C8 . . 124.38(10) ?
    O3 C7 C6 . . 116.10(9) ?
    C8 C7 C6 . . 119.51(9) ?
    C9 C8 C7 . . 123.91(9) ?
    C9 C8 H8A . . 118.0 ?
    C7 C8 H8A . . 118.0 ?
    O4 C9 C8 . . 125.04(9) ?
    O4 C9 C10 . . 115.38(10) ?
    C8 C9 C10 . . 119.57(10) ?
    C9 C10 H10A . . 109.5 ?
    C9 C10 H10B . . 109.5 ?
    H10A C10 H10B . . 109.5 ?
    C9 C10 H10C . . 109.5 ?
    H10A C10 H10C . . 109.5 ?
    H10B C10 H10C . . 109.5 ?
    C12 C11 H11A . . 109.5 ?
    C12 C11 H11B . . 109.5 ?
    H11A C11 H11B . . 109.5 ?
    C12 C11 H11C . . 109.5 ?
    H11A C11 H11C . . 109.5 ?
    H11B C11 H11C . . 109.5 ?
    O5 C12 C13 . . 124.65(8) ?
    O5 C12 C11 . . 116.15(9) ?
    C13 C12 C11 . . 119.20(8) ?
    C12 C13 C14 . . 123.87(8) ?
    C12 C13 H13A . . 118.1 ?
    C14 C13 H13A . . 118.1 ?
    O6 C14 C13 . . 124.79(9) ?
    O6 C14 C15 . . 116.19(8) ?
    C13 C14 C15 . . 119.01(8) ?
    C14 C15 H15A . . 109.5 ?
    C14 C15 H15B . . 109.5 ?
    H15A C15 H15B . . 109.5 ?
    C14 C15 H15C . . 109.5 ?
    H15A C15 H15C . . 109.5 ?
    H15B C15 H15C . . 109.5 ?
loop_
    _geom_torsion_atom_site_label_1
    _geom_torsion_atom_site_label_2
    _geom_torsion_atom_site_label_3
    _geom_torsion_atom_site_label_4
    _geom_torsion_site_symmetry_1
    _geom_torsion_site_symmetry_2
    _geom_torsion_site_symmetry_3
    _geom_torsion_site_symmetry_4
    _geom_torsion
    _geom_torsion_publ_flag
    Fe1 O1 C2 C3 . . . . -2.73(15) ?
    Fe1 O1 C2 C1 . . . . 178.71(7) ?
    O1 C2 C3 C4 . . . . -1.55(16) ?
    C1 C2 C3 C4 . . . . 176.97(10) ?
    Fe1 O2 C4 C3 . . . . 2.61(14) ?
    Fe1 O2 C4 C5 . . . . -178.63(7) ?
    C2 C3 C4 O2 . . . . 1.63(16) ?
    C2 C3 C4 C5 . . . . -177.08(9) ?
    Fe1 O3 C7 C8 . . . . -3.57(15) ?
    Fe1 O3 C7 C6 . . . . 176.19(7) ?
    O3 C7 C8 C9 . . . . -2.61(18) ?
    C6 C7 C8 C9 . . . . 177.64(11) ?
    Fe1 O4 C9 C8 . . . . 7.50(16) ?
    Fe1 O4 C9 C10 . . . . -173.67(8) ?
    C7 C8 C9 O4 . . . . 0.58(19) ?
    C7 C8 C9 C10 . . . . -178.20(11) ?
    Fe1 O5 C12 C13 . . . . 5.79(14) ?
    Fe1 O5 C12 C11 . . . . -174.69(6) ?
    O5 C12 C13 C14 . . . . 1.60(15) ?
    C11 C12 C13 C14 . . . . -177.90(9) ?
    Fe1 O6 C14 C13 . . . . -2.54(14) ?
    Fe1 O6 C14 C15 . . . . 178.36(7) ?
    C12 C13 C14 O6 . . . . -3.25(16) ?
    C12 C13 C14 C15 . . . . 175.82(9) ?
loop_
    _geom_hbond_atom_site_label_D
    _geom_hbond_atom_site_label_H
    _geom_hbond_atom_site_label_A
    _geom_hbond_site_symmetry_A
    _geom_hbond_distance_DH
    _geom_hbond_distance_HA
    _geom_hbond_distance_DA
    _geom_hbond_angle_DHA
    C11 H11C O3 2 0.98 2.60 3.4736(15) 148.1
    C15 H15C O3 1_655 0.98 2.47 3.4326(15) 166.8
_shelx_hkl_file
;
   1   0   0   -0.31    0.06
  -1   0   0   -0.24    0.05
  -1   0   0   -0.08    0.06
   1   0   0   -0.24    0.05
   2   0   0  375.21   12.07
  -2   0   0  377.62   11.94
   2   0   0  368.25   11.87
  -2   0   0  371.16   11.91
   2   0   0  359.98   11.95
   3   0   0    0.01    0.04
  -3   0   0    0.08    0.11
  -3   0   0   -0.02    0.10
   3   0   0   -0.05    0.07
  -4   0   0  215.01    6.83
   4   0   0  212.63    6.73
  -4   0   0  210.56    6.83
   4   0   0  199.14    6.87
   5   0   0   -0.05    0.04
   5   0   0    0.03    0.12
  -5   0   0    0.00    0.17
  -5   0   0    0.50    0.20
   6   0   0    7.45    0.47
   6   0   0    7.54    0.29
  -6   0   0    8.39    0.48
  -6   0   0    7.60    0.47
   7   0   0   -0.09    0.15
  -7   0   0   -0.13    0.22
  -8   0   0  107.43    3.65
   8   0   0  101.36    3.76
  -9   0   0   -0.11    0.35
  -9   0   0   -0.10    0.29
   9   0   0    0.23    0.23
 -10   0   0   48.71    1.92
 -10   0   0   45.47    2.03
  10   0   0   46.69    2.03
  11   0   0    0.44    0.32
 -11   0   0    0.09    0.39
 -11   0   0   -0.06    0.40
 -12   0   0    7.90    0.86
  12   0   0    8.13    0.78
 -13   0   0    0.15    0.51
  13   0   0    0.31    0.40
 -14   0   0    0.34    0.63
   0   1   0   -1.41    0.01
   0   1   0   -1.43    0.01
   0  -1   0   -1.37    0.02
   0  -1   0   -1.34    0.02
   1   1   0  793.21   26.60
   1   1   0  805.04   26.85
  -1   1   0  851.65   26.72
  -1  -1   0  821.17   26.65
   1  -1   0  854.75   26.72
  -1  -1   0  829.36   26.53
  -2   1   0   14.81    0.53
   2   1   0   14.01    0.55
   2   1   0   13.94    0.58
   2  -1   0   15.33    0.49
  -2  -1   0   14.20    0.49
   2  -1   0   13.93    0.51
   2  -1   0   14.76    0.56
  -2  -1   0   13.84    0.54
   3   1   0    2.32    0.21
  -3   1   0    2.31    0.17
   3   1   0    2.05    0.17
  -3   1   0    2.56    0.19
  -3  -1   0    2.04    0.19
  -3  -1   0    2.40    0.11
   3  -1   0    2.36    0.13
   3  -1   0    2.27    0.19
   4   1   0    0.27    0.14
  -4   1   0    0.23    0.16
   4   1   0    0.25    0.14
  -4   1   0    0.12    0.16
  -4  -1   0    0.35    0.17
   4  -1   0    0.19    0.14
  -4  -1   0    0.26    0.16
  -4  -1   0    0.41    0.07
   4  -1   0    0.17    0.08
   5   1   0    0.12    0.14
   5   1   0   -0.03    0.10
  -5   1   0   -0.09    0.15
  -5  -1   0   -0.16    0.15
  -5  -1   0   -0.09    0.16
   5  -1   0    0.10    0.06
   5  -1   0   -0.11    0.10
   6   1   0    1.01    0.24
  -6   1   0    1.24    0.27
   6  -1   0    0.84    0.09
   6  -1   0    1.21    0.27
  -6  -1   0    1.23    0.28
  -6  -1   0    1.37    0.29
  -7   1   0   18.08    0.81
   7   1   0   16.68    0.85
  -7  -1   0   18.25    0.83
  -7  -1   0   16.01    0.80
   7  -1   0   17.06    0.87
   8   1   0    1.16    0.32
  -8   1   0    1.38    0.40
  -8   1   0    1.77    0.37
   8  -1   0    1.60    0.32
  -8  -1   0    1.61    0.37
  -8  -1   0    1.80    0.38
  -9   1   0   90.88    3.39
   9   1   0   88.68    3.40
  -9   1   0   97.65    3.28
  -9  -1   0   90.50    3.28
   9  -1   0   86.59    3.38
 -10   1   0   -0.37    0.39
 -10   1   0    1.10    0.39
  10   1   0   -0.14    0.20
  10  -1   0    0.12    0.25
 -10  -1   0   -0.03    0.35
 -11   1   0   13.51    1.01
  11   1   0   14.58    0.97
 -11   1   0   14.27    0.89
  11  -1   0   12.33    0.91
 -11  -1   0   14.68    1.02
 -11  -1   0   13.56    0.90
 -12   1   0   -0.06    0.45
  12   1   0    0.65    0.37
 -12  -1   0    0.65    0.45
 -12  -1   0   -0.16    0.44
  12  -1   0    0.39    0.38
 -13   1   0   11.02    1.04
  13   1   0   11.11    0.96
 -13  -1   0   12.33    1.06
  13  -1   0   12.99    1.02
 -14   1   0   -0.28    0.51
   0   2   0  974.84   30.64
   0   2   0  962.03   30.93
   0  -2   0  900.73   30.59
   0  -2   0  966.12   30.67
  -1   2   0   50.32    1.60
   1   2   0   46.20    1.60
   1   2   0   49.19    1.67
  -1   2   0   48.13    1.64
   1  -2   0   52.36    1.62
  -1  -2   0   48.20    1.63
   1  -2   0   51.16    1.62
  -1  -2   0   48.17    1.59
  -1  -2   0   45.35    1.62
   1  -2   0   50.30    1.62
   2   2   0    2.62    0.15
  -2   2   0    2.17    0.15
  -2   2   0    2.04    0.19
   2   2   0    2.31    0.19
   2  -2   0    2.18    0.16
   2  -2   0    2.01    0.13
  -2  -2   0    2.33    0.18
  -2  -2   0    2.26    0.14
   2  -2   0    2.16    0.14
  -2  -2   0    2.33    0.09
   3   2   0   15.82    0.69
  -3   2   0   15.57    0.65
   3   2   0   15.51    0.63
  -3   2   0   13.80    0.58
   3  -2   0   16.64    0.55
   3  -2   0   15.39    0.57
   3  -2   0   15.51    0.64
  -3  -2   0   16.66    0.56
  -3  -2   0   16.05    0.63
   4   2   0   23.30    1.01
  -4   2   0   25.46    0.91
  -4   2   0   23.68    0.98
   4   2   0   24.41    0.96
  -4  -2   0   25.68    0.84
   4  -2   0   25.10    0.98
   4  -2   0   23.92    0.86
  -4  -2   0   24.40    0.95
  -5   2   0    0.94    0.21
   5   2   0    0.99    0.24
   5   2   0    0.70    0.18
  -5   2   0    0.63    0.24
   5  -2   0    0.59    0.10
  -5  -2   0    0.58    0.10
   5  -2   0    0.88    0.21
  -5  -2   0    0.94    0.24
  -6   2   0    9.92    0.50
   6   2   0    8.30    0.51
   6   2   0    8.82    0.57
  -6   2   0    8.72    0.58
  -6  -2   0    8.98    0.51
   6  -2   0    8.71    0.37
   6  -2   0    9.02    0.54
  -6  -2   0    9.50    0.54
   7   2   0    0.59    0.22
  -7   2   0    0.77    0.29
  -7   2   0    0.25    0.28
   7  -2   0    0.50    0.24
   7  -2   0    0.54    0.11
  -7  -2   0    0.29    0.27
  -7  -2   0    0.64    0.27
  -8   2   0   20.13    0.92
  -8   2   0   20.84    1.04
   8   2   0   19.81    1.00
  -8  -2   0   18.57    0.92
  -8  -2   0   18.84    0.94
   8  -2   0   18.63    0.98
  -9   2   0    4.10    0.46
  -9   2   0    4.19    0.56
   9   2   0    3.92    0.45
  -9  -2   0    4.01    0.50
  -9  -2   0    4.09    0.48
   9  -2   0    4.67    0.49
 -10   2   0   16.95    0.93
  10   2   0   17.00    1.03
 -10   2   0   19.27    1.12
  10  -2   0   17.20    1.02
 -10  -2   0   17.77    0.99
 -11   2   0   -0.07    0.40
  11   2   0    0.07    0.28
 -11  -2   0   -0.51    0.34
 -11  -2   0    0.39    0.45
  11  -2   0   -0.02    0.26
 -12   2   0    3.66    0.70
  12   2   0    3.37    0.56
  12  -2   0    3.10    0.54
 -12  -2   0    4.28    0.55
 -12  -2   0    2.53    0.63
 -13   2   0   -0.47    0.45
  13   2   0    0.08    0.35
 -13  -2   0   -0.11    0.47
  13  -2   0    0.13    0.41
   0   3   0   -0.10    0.06
   0   3   0   -0.07    0.08
   0  -3   0   -0.01    0.07
   0  -3   0   -0.02    0.09
   1   3   0   64.99    2.20
   1   3   0   58.24    2.11
  -1   3   0   65.21    2.18
  -1   3   0   66.53    2.13
   1  -3   0   66.92    2.13
   1  -3   0   65.72    2.14
  -1  -3   0   65.11    2.15
  -1  -3   0   64.56    2.11
   1  -3   0   65.81    2.15
  -1  -3   0   62.08    2.15
   2   3   0   50.52    1.67
  -2   3   0   49.72    1.72
  -2   3   0   49.69    1.65
   2   3   0   50.36    1.77
  -2  -3   0   50.24    1.62
  -2  -3   0   46.83    1.69
   2  -3   0   49.22    1.67
   2  -3   0   49.91    1.69
   2  -3   0   50.79    1.66
  -2  -3   0   48.16    1.67
  -3   3   0   21.29    0.86
  -3   3   0   21.77    0.78
   3   3   0   21.47    0.82
   3   3   0   20.60    0.90
   3  -3   0   21.18    0.84
   3  -3   0   22.50    0.79
  -3  -3   0   22.46    0.84
   3  -3   0   21.69    0.77
  -3  -3   0   21.95    0.78
   4   3   0   29.90    1.23
   4   3   0   31.69    1.16
  -4   3   0   31.29    1.10
  -4   3   0   30.56    1.19
   4  -3   0   30.12    1.17
   4  -3   0   30.41    1.04
  -4  -3   0   31.92    1.06
  -4  -3   0   30.18    1.16
   4  -3   0   29.05    1.08
   5   3   0    3.23    0.28
  -5   3   0    3.24    0.27
  -5   3   0    3.58    0.36
   5   3   0    3.25    0.32
   5  -3   0    3.11    0.28
   5  -3   0    3.09    0.20
  -5  -3   0    3.43    0.32
  -5  -3   0    3.25    0.19
  -6   3   0   13.72    0.75
  -6   3   0   13.75    0.64
   6   3   0   14.74    0.71
   6   3   0   12.97    0.74
  -6  -3   0   14.36    0.52
  -6  -3   0   14.29    0.72
   6  -3   0   13.11    0.54
  -6  -3   0   13.69    0.66
   6  -3   0   13.09    0.70
   7   3   0    0.10    0.18
   7   3   0    0.06    0.18
  -7   3   0    0.00    0.22
  -7   3   0   -0.07    0.25
   7  -3   0    0.00    0.14
  -7  -3   0    0.39    0.27
  -7  -3   0   -0.12    0.23
   7  -3   0    0.02    0.08
  -8   3   0    1.13    0.33
   8   3   0    0.97    0.30
  -8   3   0    0.99    0.38
   8  -3   0    1.08    0.31
  -8  -3   0    0.83    0.33
  -8  -3   0    1.25    0.37
  -9   3   0   25.98    1.33
   9   3   0   27.01    1.30
  -9   3   0   26.75    1.16
   9  -3   0   24.76    1.26
  -9  -3   0   26.87    1.24
  -9  -3   0   26.65    1.20
 -10   3   0    1.64    0.44
  10   3   0    1.73    0.43
 -10   3   0    1.35    0.50
  10  -3   0    1.66    0.42
 -10  -3   0    0.76    0.39
  11   3   0    4.83    0.57
 -11   3   0    3.43    0.65
 -11  -3   0    3.83    0.58
  11  -3   0    4.85    0.57
 -12   3   0    3.79    0.69
  12   3   0    3.66    0.56
 -12  -3   0    3.75    0.62
  12  -3   0    2.71    0.54
 -12  -3   0    4.21    0.70
  13   3   0    2.37    0.61
 -13   3   0    3.36    0.72
  13  -3   0    3.63    0.64
 -13  -3   0    2.54    0.65
   0   4   0   14.05    0.51
   0   4   0   13.74    0.60
   0  -4   0   14.35    0.57
   0  -4   0   14.73    0.54
  -1   4   0    0.33    0.15
   1   4   0    0.62    0.15
   1   4   0    0.30    0.07
  -1   4   0    0.57    0.11
  -1  -4   0    0.39    0.08
  -1  -4   0    0.31    0.12
   1  -4   0    0.49    0.11
   1  -4   0    0.33    0.09
   1  -4   0    0.59    0.11
   2   4   0    0.71    0.09
   2   4   0    0.58    0.15
  -2   4   0    0.84    0.18
  -2   4   0    0.78    0.12
  -2  -4   0    0.34    0.06
   2  -4   0    0.61    0.11
  -2  -4   0    0.74    0.13
  -2  -4   0    0.52    0.15
   2  -4   0    0.78    0.13
   2  -4   0    0.54    0.11
   3   4   0    8.93    0.41
  -3   4   0    8.31    0.46
  -3   4   0    8.40    0.37
   3   4   0    8.78    0.49
  -3  -4   0    8.54    0.43
   3  -4   0    8.41    0.42
  -3  -4   0    8.77    0.39
   3  -4   0    8.69    0.38
  -3  -4   0    8.84    0.32
   3  -4   0    8.35    0.38
   4   4   0    4.50    0.37
  -4   4   0    4.98    0.37
   4   4   0    5.07    0.31
  -4   4   0    4.74    0.28
   4  -4   0    4.91    0.27
   4  -4   0    4.87    0.25
   4  -4   0    4.95    0.32
  -4  -4   0    4.75    0.35
  -4  -4   0    5.19    0.27
   5   4   0   18.03    0.89
  -5   4   0   18.29    0.86
  -5   4   0   18.56    0.74
   5   4   0   17.39    0.80
   5  -4   0   16.85    0.70
   5  -4   0   18.92    0.66
  -5  -4   0   18.66    0.70
   5  -4   0   18.71    0.83
  -5  -4   0   18.93    0.83
  -6   4   0    1.04    0.32
   6   4   0    1.85    0.37
   6   4   0    1.25    0.26
  -6   4   0    1.47    0.28
  -6  -4   0    1.12    0.32
   6  -4   0    1.39    0.29
  -6  -4   0    1.03    0.16
   6  -4   0    1.00    0.14
  -7   4   0    0.27    0.22
   7   4   0   -0.11    0.14
   7   4   0   -0.02    0.18
  -7   4   0   -0.12    0.26
  -7  -4   0    0.00    0.24
  -7  -4   0   -0.23    0.21
   7  -4   0   -0.06    0.16
   7  -4   0    0.11    0.10
  -8   4   0   28.43    1.33
   8   4   0   28.61    1.35
  -8   4   0   28.66    1.16
   8   4   0   26.66    1.26
  -8  -4   0   26.65    1.24
  -8  -4   0   27.19    1.20
   8  -4   0   27.20    1.27
  -9   4   0    2.76    0.56
   9   4   0    2.26    0.38
  -9   4   0    2.95    0.38
   9  -4   0    2.27    0.38
  -9  -4   0    2.53    0.42
  -9  -4   0    2.38    0.46
 -10   4   0    3.16    0.59
  10   4   0    3.07    0.45
 -10  -4   0    2.21    0.51
 -10  -4   0    3.79    0.52
  10  -4   0    3.71    0.48
  11   4   0    0.12    0.26
 -11   4   0   -0.24    0.40
 -11  -4   0    0.63    0.45
  11  -4   0    0.32    0.34
  12   4   0    6.28    0.69
 -12   4   0    6.23    0.80
  12  -4   0    6.18    0.70
 -12  -4   0    5.20    0.68
  13   4   0    0.63    0.44
 -13   4   0    1.00    0.58
 -13  -4   0    0.33    0.49
  13  -4   0    0.59    0.46
   0   5   0   -0.01    0.08
   0   5   0    0.01    0.05
   0  -5   0    0.00    0.10
   1   5   0   35.21    1.36
  -1   5   0   35.98    1.35
   1   5   0   36.28    1.22
  -1   5   0   37.30    1.26
  -1  -5   0   33.38    1.29
   1  -5   0   35.68    1.24
  -1  -5   0   36.22    1.24
   1  -5   0   36.48    1.29
   1  -5   0   38.90    1.28
  -2   5   0    3.00    0.27
   2   5   0    2.63    0.17
  -2   5   0    3.17    0.19
   2   5   0    3.21    0.27
  -2  -5   0    3.11    0.17
   2  -5   0    2.96    0.20
   2  -5   0    3.06    0.20
   2  -5   0    3.06    0.21
  -2  -5   0    2.97    0.23
  -2  -5   0    2.98    0.22
   3   5   0   26.16    0.93
   3   5   0   23.81    1.05
  -3   5   0   24.06    1.00
  -3   5   0   24.30    0.89
  -3  -5   0   25.81    0.84
   3  -5   0   24.27    0.91
  -3  -5   0   24.93    0.93
  -3  -5   0   23.47    0.96
   3  -5   0   24.43    0.95
   3  -5   0   24.09    0.92
   4   5   0    4.41    0.38
   4   5   0    4.64    0.29
  -4   5   0    4.14    0.37
  -4   5   0    4.47    0.27
   4  -5   0    4.63    0.25
  -4  -5   0    4.84    0.36
  -4  -5   0    3.96    0.27
   4  -5   0    4.27    0.31
  -4  -5   0    4.32    0.18
   4  -5   0    4.06    0.26
   5   5   0    0.84    0.16
  -5   5   0    1.33    0.32
   5   5   0    1.44    0.33
  -5   5   0    1.00    0.22
  -5  -5   0    1.04    0.17
   5  -5   0    0.89    0.12
   5  -5   0    0.86    0.18
   5  -5   0    0.95    0.15
  -5  -5   0    1.17    0.29
   6   5   0    0.35    0.19
   6   5   0    0.62    0.25
  -6   5   0    0.54    0.30
  -6   5   0    0.54    0.21
  -6  -5   0    0.54    0.16
   6  -5   0    0.59    0.21
   6  -5   0    0.45    0.09
   6  -5   0    0.57    0.15
  -6  -5   0    0.24    0.26
  -7   5   0   25.07    1.19
   7   5   0   25.68    1.15
   7   5   0   24.68    1.23
  -7   5   0   26.25    1.04
   7  -5   0   24.07    1.14
  -7  -5   0   26.82    1.16
   7  -5   0   25.09    0.97
   8   5   0    8.47    0.68
  -8   5   0    9.31    0.55
  -8   5   0    9.58    0.71
   8   5   0    9.49    0.65
   8  -5   0    8.98    0.44
   8  -5   0    8.92    0.63
  -8  -5   0    8.96    0.65
  -8  -5   0    9.31    0.61
   9   5   0   19.50    1.12
  -9   5   0   19.37    1.12
   9   5   0   18.34    1.03
   9  -5   0   19.43    1.05
  -9  -5   0   19.74    0.98
  -9  -5   0   19.29    1.04
 -10   5   0    0.00    0.39
  10   5   0   -0.04    0.19
 -10  -5   0   -0.24    0.36
  10  -5   0   -0.05    0.26
 -10  -5   0   -0.14    0.34
 -11   5   0    4.25    0.67
  11   5   0    3.60    0.53
  11  -5   0    4.65    0.58
 -11  -5   0    3.14    0.58
  12   5   0    0.13    0.32
 -12   5   0    0.72    0.51
 -12  -5   0    1.20    0.53
  12  -5   0    0.70    0.41
  13   5   0    2.61    0.62
 -13   5   0    2.54    0.70
 -13  -5   0    1.83    0.63
 -13  -5   0    4.27    0.72
  13  -5   0    2.95    0.61
   0   6   0   33.18    1.10
   0   6   0   31.28    1.25
   0  -6   0   31.87    1.19
   0  -6   0   31.74    1.14
   1   6   0   16.91    0.62
   1   6   0   16.72    0.77
  -1   6   0   17.69    0.66
  -1   6   0   17.25    0.76
  -1  -6   0   15.43    0.69
  -1  -6   0   17.26    0.65
   1  -6   0   16.78    0.69
   1  -6   0   16.73    0.63
   1  -6   0   17.00    0.67
  -2   6   0   80.27    2.89
  -2   6   0   84.21    2.76
   2   6   0   82.95    2.75
   2   6   0   82.42    2.94
   2  -6   0   82.07    2.79
   2  -6   0   83.89    2.77
  -2  -6   0   86.34    2.74
   2  -6   0   83.41    2.80
  -2  -6   0   79.67    2.81
  -2  -6   0   82.83    2.81
   3   6   0   75.28    2.59
  -3   6   0   73.90    2.69
  -3   6   0   77.10    2.56
   3   6   0   77.53    2.77
  -3  -6   0   75.72    2.61
  -3  -6   0   77.95    2.52
   3  -6   0   76.85    2.60
  -3  -6   0   74.16    2.64
   3  -6   0   77.14    2.60
   3  -6   0   77.75    2.62
   4   6   0   15.22    0.80
  -4   6   0   15.00    0.60
   4   6   0   13.45    0.63
  -4   6   0   14.33    0.74
  -4  -6   0   14.28    0.69
  -4  -6   0   15.34    0.64
   4  -6   0   14.07    0.62
   4  -6   0   14.46    0.67
   4  -6   0   13.49    0.60
  -4  -6   0   15.54    0.53
  -5   6   0   70.79    2.41
   5   6   0   72.00    2.67
   5   6   0   68.53    2.49
  -5   6   0   68.68    2.57
   5  -6   0   69.17    2.52
   5  -6   0   70.20    2.42
  -5  -6   0   74.06    2.42
   5  -6   0   70.05    2.38
  -5  -6   0   70.10    2.53
   6   6   0    8.46    0.54
  -6   6   0   10.05    0.67
  -6   6   0    9.56    0.49
   6   6   0   10.05    0.68
   6  -6   0    9.56    0.41
   6  -6   0    9.14    0.47
   6  -6   0   10.66    0.60
  -6  -6   0   10.07    0.47
  -6  -6   0   10.39    0.63
  -7   6   0    8.03    0.65
   7   6   0    8.02    0.65
  -7   6   0    8.69    0.48
   7   6   0    8.53    0.56
   7  -6   0    7.28    0.55
   7  -6   0    8.32    0.43
  -7  -6   0    8.90    0.63
   8   6   0   15.90    0.98
   8   6   0   16.16    0.89
  -8   6   0   15.13    0.95
  -8  -6   0   15.45    0.83
   8  -6   0   16.90    0.70
   8  -6   0   16.82    0.91
  -8  -6   0   15.70    0.90
   9   6   0    8.14    0.65
  -9   6   0    8.70    0.77
   9   6   0    9.57    0.76
  -9  -6   0    8.97    0.72
   9  -6   0    8.53    0.68
  -9  -6   0   10.38    0.68
 -10   6   0    1.52    0.52
  10   6   0    2.28    0.49
 -10  -6   0    2.52    0.52
 -10  -6   0    1.99    0.54
  10  -6   0    1.47    0.44
  11   6   0    0.57    0.32
 -11   6   0    0.40    0.46
 -11  -6   0    0.29    0.41
 -11  -6   0    0.60    0.46
  11  -6   0    1.99    0.53
 -12   6   0    3.31    0.74
  12   6   0    2.84    0.53
 -12  -6   0    3.00    0.67
  12  -6   0    3.10    0.57
  13   6   0    0.92    0.47
 -13   6   0    1.52    0.67
 -13  -6   0    1.03    0.59
  13  -6   0    1.40    0.54
   0   7   0   -0.05    0.12
   0   7   0   -0.01    0.06
   0  -7   0   -0.01    0.10
   0  -7   0   -0.08    0.12
  -1   7   0   84.58    3.04
  -1   7   0   88.34    2.90
   1   7   0   85.02    3.05
   1   7   0   87.53    2.85
   1  -7   0   85.30    2.95
  -1  -7   0   85.03    2.95
  -1  -7   0   87.70    2.89
   1  -7   0   87.10    2.91
  -2   7   0   86.45    3.09
  -2   7   0   90.78    2.95
   2   7   0   90.73    2.92
   2   7   0   91.20    3.15
   2  -7   0   87.45    2.94
   2  -7   0   85.80    2.99
  -2  -7   0   89.54    3.00
  -2  -7   0   86.84    3.00
  -2  -7   0   84.61    2.92
   2  -7   0   85.22    2.97
   3   7   0   99.13    3.44
   3   7   0   91.23    3.19
  -3   7   0   94.76    3.36
  -3   7   0   96.88    3.19
   3  -7   0   94.90    3.22
  -3  -7   0   91.91    3.24
   3  -7   0   97.56    3.23
   3  -7   0   94.98    3.23
  -3  -7   0   97.92    3.14
  -3  -7   0   94.45    3.28
  -4   7   0   64.58    2.41
  -4   7   0   66.09    2.23
   4   7   0   66.07    2.50
   4   7   0   63.60    2.28
   4  -7   0   66.66    2.32
   4  -7   0   63.79    2.25
  -4  -7   0   63.76    2.28
  -4  -7   0   70.12    2.17
   4  -7   0   63.60    2.26
  -4  -7   0   63.55    2.34
  -5   7   0    9.71    0.66
   5   7   0    9.93    0.67
  -5   7   0    8.57    0.45
   5   7   0    9.24    0.52
  -5  -7   0    9.74    0.50
   5  -7   0    9.58    0.48
   5  -7   0    9.17    0.45
  -5  -7   0    9.49    0.60
   5  -7   0    9.02    0.53
   6   7   0   51.06    2.11
   6   7   0   49.86    1.92
  -6   7   0   49.35    2.01
  -6   7   0   50.42    1.81
   6  -7   0   48.91    1.81
   6  -7   0   50.46    1.95
  -6  -7   0   53.59    1.82
  -6  -7   0   51.14    1.97
   7   7   0    8.04    0.67
  -7   7   0    8.23    0.67
   7   7   0    7.77    0.55
  -7  -7   0    7.76    0.61
  -7  -7   0    8.80    0.45
   7  -7   0    8.27    0.45
   7  -7   0    8.76    0.59
   8   7   0   13.53    0.81
  -8   7   0   14.49    0.92
   8   7   0   13.90    0.92
  -8  -7   0   13.85    0.86
   8  -7   0   13.67    0.83
   8  -7   0   13.73    0.64
   9   7   0   19.57    1.16
  -9   7   0   19.09    1.14
   9   7   0   18.52    1.03
  -9  -7   0   19.42    1.07
   9  -7   0   17.72    1.04
  -9  -7   0   17.96    0.97
  10   7   0    0.31    0.29
 -10   7   0    0.29    0.43
  10   7   0    0.18    0.31
 -10  -7   0    0.57    0.38
  10  -7   0   -0.02    0.28
 -10  -7   0    0.14    0.40
  11   7   0    0.08    0.28
 -11   7   0    0.05    0.41
  11  -7   0    0.19    0.34
 -11  -7   0    0.04    0.36
 -11  -7   0   -0.16    0.43
 -12   7   0    3.53    0.81
  12   7   0    2.32    0.56
 -12  -7   0    1.51    0.58
  12  -7   0    2.87    0.64
  13   7   0    3.78    0.62
 -13   7   0    3.41    0.82
  13  -7   0    3.37    0.64
 -13  -7   0    2.54    0.74
   0   8   0   70.42    2.28
   0   8   0   65.10    2.49
   0  -8   0   68.30    2.34
   0  -8   0   68.72    2.40
  -1   8   0   14.70    0.75
   1   8   0   14.88    0.56
   1   8   0   13.72    0.74
  -1  -8   0   14.41    0.67
  -1  -8   0   14.78    0.61
  -1  -8   0   14.36    0.64
   1  -8   0   13.64    0.66
   1  -8   0   14.74    0.63
   2   8   0   28.98    1.04
  -2   8   0   29.71    1.08
  -2   8   0   27.91    1.24
   2   8   0   28.52    1.27
   2  -8   0   28.58    1.07
  -2  -8   0   29.51    1.14
  -2  -8   0   30.01    1.06
   2  -8   0   28.15    1.13
  -2  -8   0   28.00    1.14
   2  -8   0   31.05    1.12
  -3   8   0   71.66    2.40
   3   8   0   73.53    2.68
   3   8   0   72.56    2.41
  -3   8   0   69.67    2.59
  -3  -8   0   71.19    2.48
   3  -8   0   69.32    2.45
   3  -8   0   68.66    2.43
  -3  -8   0   69.56    2.50
   3  -8   0   68.36    2.42
  -3  -8   0   69.06    2.36
   4   8   0   10.35    0.50
  -4   8   0   10.03    0.47
  -4   8   0   10.08    0.67
   4   8   0   10.29    0.68
   4  -8   0    9.54    0.50
  -4  -8   0    9.32    0.41
  -4  -8   0    9.39    0.52
  -4  -8   0    9.30    0.58
   4  -8   0    9.81    0.50
   4  -8   0    9.67    0.52
   5   8   0   83.01    3.07
   5   8   0   77.89    2.79
  -5   8   0   79.62    2.94
  -5   8   0   78.49    2.70
   5  -8   0   78.26    2.71
   5  -8   0   77.62    2.74
   5  -8   0   79.08    2.81
  -5  -8   0   80.15    2.76
  -5  -8   0   78.80    2.86
   6   8   0   52.83    2.04
   6   8   0   54.90    2.27
  -6   8   0   54.28    2.17
  -6  -8   0   55.82    1.96
   6  -8   0   55.32    1.90
   6  -8   0   52.86    1.95
  -6  -8   0   55.53    2.12
   6  -8   0   51.45    2.05
  -7   8   0   45.97    1.93
   7   8   0   42.14    1.95
   7   8   0   43.33    1.78
  -7  -8   0   45.97    1.64
   7  -8   0   44.23    1.65
   7  -8   0   43.53    1.80
  -7  -8   0   45.58    1.84
  -8   8   0   23.34    1.28
   8   8   0   23.40    1.32
   8   8   0   22.61    1.15
   8  -8   0   25.52    1.00
  -8  -8   0   23.06    1.21
   8  -8   0   24.33    1.19
  -9   8   0    5.06    0.67
   9   8   0    4.29    0.59
   9   8   0    4.17    0.48
   9  -8   0    4.04    0.50
  -9  -8   0    3.98    0.49
  -9  -8   0    5.17    0.62
  10   8   0   10.96    0.82
  10   8   0   11.36    0.93
 -10   8   0   10.87    0.95
  10  -8   0   11.77    0.85
 -10  -8   0   11.31    0.87
 -10  -8   0   12.05    0.80
 -11   8   0   -0.63    0.41
  11   8   0    0.10    0.28
 -11  -8   0   -0.51    0.40
  11  -8   0   -0.35    0.28
 -11  -8   0    0.39    0.42
  12   8   0    6.25    0.71
 -12   8   0    5.52    0.81
  12  -8   0    8.63    0.79
 -12  -8   0    6.57    0.72
 -12  -8   0    6.07    0.79
  13   8   0    7.07    0.79
 -13   8   0    8.05    0.99
   0   9   0   -0.11    0.13
   0   9   0    0.00    0.08
   0  -9   0   -0.01    0.12
   0  -9   0   -0.03    0.15
   1   9   0   22.53    1.09
   1   9   0   24.53    0.86
  -1   9   0   22.98    1.09
   1  -9   0   23.88    0.94
  -1  -9   0   23.42    0.92
  -1  -9   0   23.54    0.96
   1  -9   0   23.70    0.99
  -1  -9   0   23.94    1.00
  -2   9   0   20.93    1.04
   2   9   0   22.83    0.82
   2   9   0   21.10    1.05
  -2   9   0   21.03    0.85
  -2  -9   0   21.75    0.93
   2  -9   0   21.40    0.92
  -2  -9   0   22.60    0.85
   2  -9   0   20.94    0.83
   2  -9   0   21.27    0.88
  -2  -9   0   22.21    0.93
   3   9   0   26.06    0.95
   3   9   0   24.66    1.20
  -3   9   0   24.02    0.95
  -3   9   0   23.96    1.16
  -3  -9   0   24.69    1.04
   3  -9   0   24.39    1.01
   3  -9   0   24.73    0.97
   3  -9   0   23.30    0.99
  -3  -9   0   24.68    1.06
  -3  -9   0   25.66    0.93
  -4   9   0   16.38    0.92
  -4   9   0   16.26    0.69
   4   9   0   17.60    0.74
   4   9   0   17.33    0.97
   4  -9   0   16.81    0.75
   4  -9   0   16.08    0.74
   4  -9   0   16.29    0.75
  -4  -9   0   16.63    0.65
  -4  -9   0   16.34    0.78
  -4  -9   0   15.86    0.82
  -5   9   0    8.36    0.66
   5   9   0    8.68    0.68
   5   9   0    8.09    0.49
  -5   9   0    8.28    0.44
   5  -9   0    8.79    0.49
  -5  -9   0    8.29    0.50
   5  -9   0    8.73    0.52
  -5  -9   0    8.31    0.59
   5  -9   0    8.92    0.47
  -6   9   0   38.70    1.70
   6   9   0   39.23    1.79
   6   9   0   39.10    1.55
   6  -9   0   36.15    1.54
  -6  -9   0   39.75    1.49
   6  -9   0   39.27    1.43
  -6  -9   0   37.02    1.62
   6  -9   0   38.16    1.47
  -7   9   0    0.34    0.36
   7   9   0   -0.15    0.17
   7   9   0    0.04    0.23
   7  -9   0    0.11    0.20
  -7  -9   0   -0.17    0.31
   7  -9   0   -0.12    0.15
  -7  -9   0    0.17    0.20
  -8   9   0    4.05    0.60
   8   9   0    4.53    0.46
   8   9   0    4.51    0.57
  -8  -9   0    4.47    0.56
   8  -9   0    3.48    0.45
   8  -9   0    4.50    0.36
   9   9   0    1.77    0.51
   9   9   0    1.64    0.39
  -9   9   0    1.58    0.50
   9  -9   0    2.60    0.50
  -9  -9   0    1.57    0.51
 -10   9   0    1.37    0.55
  10   9   0    1.02    0.44
  10   9   0    1.70    0.46
  10  -9   0    2.17    0.51
 -10  -9   0    2.25    0.51
 -10  -9   0    0.56    0.47
  11   9   0    0.24    0.29
 -11   9   0   -0.11    0.47
 -11  -9   0    0.49    0.42
 -11  -9   0    0.12    0.48
  11  -9   0    0.48    0.38
  12   9   0    3.45    0.55
 -12   9   0    2.79    0.74
 -12  -9   0    1.64    0.60
  12  -9   0    3.78    0.61
 -12  -9   0    3.70    0.64
   0  10   0    0.39    0.21
   0  10   0    0.59    0.13
   0 -10   0    0.50    0.18
   0 -10   0    0.40    0.22
  -1  10   0    5.60    0.50
   1  10   0    6.45    0.52
  -1  10   0    6.63    0.33
   1  10   0    6.67    0.32
  -1 -10   0    6.90    0.43
  -1 -10   0    6.42    0.45
   1 -10   0    6.23    0.39
   1 -10   0    6.24    0.44
  -1 -10   0    6.85    0.39
   2  10   0    2.07    0.32
   2  10   0    2.06    0.18
  -2  10   0    1.97    0.35
  -2 -10   0    2.57    0.33
   2 -10   0    2.09    0.26
  -2 -10   0    1.93    0.22
  -2 -10   0    2.17    0.31
   2 -10   0    2.17    0.29
  -3  10   0   18.62    1.02
   3  10   0   18.70    0.78
  -3  10   0   19.08    0.79
   3  10   0   18.24    1.03
   3 -10   0   19.31    0.81
  -3 -10   0   20.47    0.78
  -3 -10   0   20.80    0.91
   3 -10   0   19.14    0.84
  -3 -10   0   19.34    0.91
   3 -10   0   19.85    0.87
  -4  10   0    7.86    0.43
   4  10   0    7.91    0.45
  -4  10   0    8.50    0.66
   4  10   0    8.51    0.67
   4 -10   0    8.13    0.48
   4 -10   0    8.70    0.49
  -4 -10   0    7.61    0.56
   4 -10   0    8.99    0.50
  -4 -10   0    8.40    0.52
  -4 -10   0    8.98    0.41
   5  10   0    1.60    0.24
  -5  10   0    2.56    0.53
   5  10   0    1.54    0.41
   5 -10   0    1.50    0.25
   5 -10   0    1.34    0.26
  -5 -10   0    0.99    0.37
  -5 -10   0    1.66    0.29
   5 -10   0    1.56    0.24
   6  10   0    2.94    0.47
  -6  10   0    2.60    0.50
   6  10   0    2.88    0.33
  -6 -10   0    3.32    0.36
   6 -10   0    2.92    0.30
   6 -10   0    3.20    0.28
  -6 -10   0    3.00    0.44
   6 -10   0    3.07    0.35
  -7  10   0    5.63    0.64
   7  10   0    5.26    0.62
   7  10   0    5.68    0.48
   7 -10   0    6.27    0.43
  -7 -10   0    6.47    0.46
  -7 -10   0    4.90    0.56
   7 -10   0    5.35    0.49
   8  10   0    0.00    0.21
   8  10   0   -0.03    0.28
  -8  10   0    0.70    0.43
   8 -10   0    0.04    0.24
  -8 -10   0   -0.26    0.33
   8 -10   0   -0.14    0.15
   9  10   0   -0.10    0.29
   9  10   0   -0.12    0.21
  -9  10   0   -0.12    0.37
   9 -10   0    0.00    0.17
   9 -10   0    0.20    0.27
  -9 -10   0    0.28    0.39
  10  10   0    2.81    0.47
 -10  10   0    3.15    0.72
  10  10   0    2.67    0.57
 -10 -10   0    2.44    0.62
 -10 -10   0    2.47    0.54
  10 -10   0    3.40    0.50
  11  10   0    0.32    0.42
  11  10   0    0.26    0.30
 -11  10   0   -0.21    0.43
 -11 -10   0   -0.14    0.46
  11 -10   0   -0.07    0.32
 -11 -10   0    0.39    0.43
 -12  10   0    5.82    0.88
  12  10   0    3.61    0.59
  12 -10   0    5.38    0.71
 -12 -10   0    3.82    0.66
 -12 -10   0    3.10    0.75
   0  11   0   -0.13    0.15
   0  11   0    0.08    0.09
   0 -11   0    0.01    0.19
   0 -11   0   -0.17    0.14
   1  11   0    1.46    0.15
   1  11   0    1.25    0.34
  -1  11   0    1.60    0.36
  -1  11   0    1.63    0.17
  -1 -11   0    1.13    0.23
  -1 -11   0    1.72    0.32
   1 -11   0    1.72    0.33
  -1 -11   0    1.88    0.29
   1 -11   0    1.65    0.23
   2  11   0    3.63    0.43
   2  11   0    3.61    0.23
  -2  11   0    3.52    0.44
  -2 -11   0    2.97    0.28
   2 -11   0    2.97    0.29
  -2 -11   0    3.22    0.36
  -2 -11   0    3.89    0.39
   2 -11   0    3.14    0.34
   3  11   0    1.31    0.36
   3  11   0    1.28    0.17
  -3  11   0    1.79    0.42
   3 -11   0    1.48    0.26
  -3 -11   0    1.01    0.28
   3 -11   0    1.47    0.21
  -3 -11   0    1.47    0.32
  -3 -11   0    1.05    0.19
   3 -11   0    1.31    0.23
  -4  11   0   22.68    1.21
   4  11   0   22.08    0.95
   4  11   0   23.64    1.27
   4 -11   0   22.93    0.98
   4 -11   0   24.09    1.02
   4 -11   0   23.52    1.00
  -4 -11   0   23.84    0.91
  -4 -11   0   24.21    1.10
  -4 -11   0   23.31    1.05
   5  11   0    0.21    0.25
   5  11   0    0.35    0.17
  -5  11   0    0.64    0.36
  -5 -11   0    0.37    0.33
   5 -11   0    0.18    0.19
   5 -11   0    0.03    0.20
   5 -11   0    0.19    0.19
  -5 -11   0    0.33    0.25
   6  11   0    8.56    0.77
  -6  11   0    8.68    0.75
   6  11   0    8.51    0.55
  -6 -11   0    9.15    0.58
   6 -11   0    7.61    0.51
   6 -11   0    9.46    0.59
   6 -11   0    8.56    0.50
  -6 -11   0    9.19    0.70
   7  11   0    0.32    0.21
  -7  11   0    0.62    0.40
   7  11   0    0.58    0.34
  -7 -11   0    0.38    0.24
  -7 -11   0    0.21    0.36
   7 -11   0    0.42    0.27
   7 -11   0    1.08    0.27
  -8  11   0    0.35    0.42
   8  11   0    0.12    0.32
   8  11   0    0.41    0.26
  -8 -11   0    0.49    0.42
   8 -11   0    0.36    0.27
   8 -11   0    0.52    0.24
   9  11   0    2.39    0.40
  -9  11   0    2.44    0.62
   9  11   0    2.52    0.62
  -9 -11   0    2.28    0.57
   9 -11   0    2.59    0.33
   9 -11   0    3.00    0.55
 -10  11   0   -0.57    0.38
  10  11   0    0.12    0.27
  10  11   0   -0.11    0.34
 -10 -11   0   -0.22    0.43
  10 -11   0   -0.04    0.28
 -10 -11   0    0.26    0.41
  11  11   0    0.88    0.39
  11  11   0    0.54    0.44
 -11  11   0    0.96    0.58
 -11 -11   0    1.13    0.49
 -11 -11   0    0.77    0.55
  11 -11   0    0.50    0.39
 -12  11   0    1.61    0.66
 -12 -11   0    1.14    0.57
  12 -11   0    1.50    0.56
   0  12   0    4.50    0.48
   0  12   0    4.53    0.27
   0 -12   0    4.07    0.41
   0 -12   0    4.62    0.35
   0 -12   0    4.74    0.38
   1  12   0    0.81    0.13
   1  12   0    0.64    0.28
  -1  12   0    0.65    0.15
  -1  12   0    0.96    0.33
  -1 -12   0    0.74    0.28
  -1 -12   0    0.68    0.21
   1 -12   0    0.82    0.23
  -1 -12   0    0.41    0.25
   1 -12   0    0.97    0.30
  -2  12   0    5.89    0.56
   2  12   0    6.42    0.58
   2  12   0    5.96    0.32
  -2 -12   0    6.41    0.40
   2 -12   0    6.07    0.43
   2 -12   0    6.29    0.48
  -2 -12   0    5.91    0.48
  -2 -12   0    6.10    0.50
   3  12   0    8.08    0.42
  -3  12   0    7.31    0.65
   3  12   0    7.25    0.66
  -3 -12   0    8.26    0.56
  -3 -12   0    8.41    0.57
  -3 -12   0    6.60    0.42
   3 -12   0    7.50    0.51
   3 -12   0    7.96    0.49
   4  12   0    0.51    0.16
   4  12   0    0.49    0.29
  -4  12   0    0.47    0.33
  -4 -12   0    0.54    0.27
   4 -12   0    0.81    0.29
   4 -12   0    0.45    0.21
  -4 -12   0    0.30    0.29
   4 -12   0    0.58    0.22
  -4 -12   0    0.84    0.20
   5  12   0    7.75    0.48
   5  12   0    7.73    0.74
  -5  12   0    6.61    0.69
  -5 -12   0    7.78    0.64
   5 -12   0    7.73    0.51
  -5 -12   0    7.13    0.54
   5 -12   0    7.51    0.50
   5 -12   0    7.43    0.50
   6  12   0    1.47    0.27
   6  12   0    1.26    0.43
  -6  12   0    2.11    0.56
  -6 -12   0    1.40    0.44
  -6 -12   0    1.77    0.34
   6 -12   0    1.79    0.35
   6 -12   0    1.36    0.25
   6 -12   0    1.79    0.34
   7  12   0    5.34    0.66
   7  12   0    5.12    0.47
  -7  12   0    4.54    0.65
   7 -12   0    5.72    0.44
  -7 -12   0    5.30    0.49
   7 -12   0    5.19    0.50
  -7 -12   0    5.39    0.61
  -8  12   0    0.90    0.51
   8  12   0    0.35    0.25
   8  12   0    0.18    0.31
  -8 -12   0    0.03    0.40
   8 -12   0    0.72    0.25
   8 -12   0    0.83    0.36
  -9  12   0    0.99    0.54
   9  12   0    0.85    0.45
   9 -12   0    0.63    0.27
  -9 -12   0    0.14    0.41
   9 -12   0    0.88    0.39
  10  12   0    1.59    0.56
 -10  12   0    2.24    0.69
  10 -12   0    2.84    0.60
 -10 -12   0    1.46    0.59
 -10 -12   0    1.94    0.51
  11  12   0    0.22    0.40
 -11  12   0   -0.20    0.45
 -11 -12   0   -0.02    0.51
 -11 -12   0    0.56    0.49
   0  13   0   -0.11    0.18
   0 -13   0    0.09    0.18
   0 -13   0    0.38    0.26
   0 -13   0    0.03    0.22
   1  13   0   12.19    0.88
  -1  13   0   13.79    0.90
  -1 -13   0   15.42    0.76
  -1 -13   0   14.32    0.80
   1 -13   0   14.06    0.79
  -1 -13   0   15.21    0.71
   1 -13   0   14.60    0.71
   2  13   0    3.11    0.45
  -2  13   0    2.22    0.41
  -2 -13   0    3.28    0.38
  -2 -13   0    2.70    0.30
   2 -13   0    2.61    0.31
  -2 -13   0    2.69    0.37
   2 -13   0    2.26    0.35
   3  13   0    2.12    0.50
  -3  13   0    2.20    0.51
   3 -13   0    1.53    0.35
  -3 -13   0    1.07    0.31
  -3 -13   0    1.15    0.25
   3 -13   0    1.42    0.30
  -3 -13   0    1.23    0.37
  -4  13   0   15.16    1.02
   4  13   0   16.97    1.10
  -4 -13   0   17.68    0.93
  -4 -13   0   16.14    0.72
   4 -13   0   16.30    0.84
  -4 -13   0   15.63    0.86
   4 -13   0   16.22    0.81
  -5  13   0    3.51    0.55
   5  13   0    2.94    0.53
  -5 -13   0    2.81    0.41
   5 -13   0    3.13    0.36
   5 -13   0    3.09    0.36
  -5 -13   0    3.14    0.50
   6  13   0   12.38    0.99
  -6  13   0   11.81    0.94
   6 -13   0   11.60    0.68
  -6 -13   0   10.64    0.82
  -6 -13   0   11.99    0.75
   6 -13   0   12.85    0.68
  -7  13   0    0.66    0.45
   7  13   0    0.49    0.36
  -7 -13   0    0.85    0.47
   7 -13   0    1.23    0.32
  -7 -13   0    0.73    0.34
  -8  13   0    0.69    0.46
   8  13   0    0.66    0.43
  -8 -13   0    0.44    0.47
   8 -13   0    0.37    0.25
   9  13   0    3.64    0.68
  -9  13   0    4.39    0.74
   9 -13   0    4.45    0.44
  -9 -13   0    4.27    0.67
 -10  13   0    0.68    0.51
  10  13   0   -0.39    0.34
 -10 -13   0   -0.42    0.45
 -10 -13   0    0.30    0.40
 -11  13   0    0.54    0.54
  11  13   0    0.58    0.48
 -11 -13   0    1.15    0.56
 -11 -13   0    0.55    0.58
   0  14   0    6.60    0.65
   0 -14   0    7.35    0.51
   0 -14   0    7.46    0.50
   0 -14   0    6.85    0.56
  -1  14   0   10.31    0.78
   1  14   0    8.69    0.75
  -1 -14   0   10.08    0.56
   1 -14   0    9.16    0.57
   1 -14   0    9.94    0.65
  -1 -14   0    9.23    0.60
   1 -14   0    9.88    0.56
  -1 -14   0    8.87    0.63
   2  14   0    0.03    0.26
  -2  14   0    0.09    0.26
  -2 -14   0   -0.17    0.18
  -2 -14   0    0.24    0.26
   2 -14   0   -0.04    0.21
  -2 -14   0    0.31    0.29
   2 -14   0    0.38    0.27
  -3  14   0   11.76    0.89
   3  14   0   12.21    0.93
   3 -14   0   13.02    0.70
  -3 -14   0   12.24    0.63
  -3 -14   0   12.68    0.77
  -3 -14   0   13.50    0.79
   3 -14   0   12.50    0.74
   4  14   0    0.11    0.26
  -4  14   0   -0.12    0.24
  -4 -14   0   -0.10    0.17
   4 -14   0    0.10    0.22
  -4 -14   0   -0.03    0.26
   4 -14   0   -0.18    0.18
  -4 -14   0   -0.38    0.29
  -5  14   0   30.48    1.62
   5  14   0   28.55    1.66
  -5 -14   0   32.00    1.47
   5 -14   0   30.63    1.31
  -5 -14   0   29.86    1.37
   5 -14   0   30.63    1.31
   6  14   0    3.55    0.59
  -6  14   0    2.98    0.68
   6 -14   0    3.08    0.38
  -6 -14   0    3.02    0.45
  -6 -14   0    2.75    0.52
  -7  14   0   13.28    1.06
   7  14   0   12.59    1.06
  -7 -14   0   11.24    0.91
  -7 -14   0   12.14    0.79
   7 -14   0   12.12    0.72
   8  14   0    0.22    0.35
  -8  14   0    0.28    0.43
   8 -14   0    0.07    0.22
  -8 -14   0    0.25    0.48
   9  14   0    0.17    0.40
  -9  14   0   -0.15    0.40
   9 -14   0    0.20    0.26
  -9 -14   0   -0.23    0.42
  10  14   0    0.28    0.45
 -10  14   0    1.08    0.57
 -10 -14   0    0.61    0.57
  11  14   0    1.12    0.65
   0  15   0   -0.12    0.23
   0 -15   0    0.26    0.25
   0 -15   0    0.15    0.26
   0 -15   0    0.07    0.19
  -1  15   0    0.40    0.30
   1  15   0    0.19    0.26
  -1 -15   0    0.16    0.25
   1 -15   0    0.03    0.23
  -1 -15   0   -0.02    0.21
  -1 -15   0    0.32    0.27
   1 -15   0    0.09    0.21
   2  15   0    3.42    0.52
  -2  15   0    3.15    0.51
   2 -15   0    2.86    0.35
  -2 -15   0    3.21    0.43
  -2 -15   0    3.35    0.43
  -2 -15   0    3.03    0.33
   2 -15   0    3.28    0.41
  -3  15   0    2.40    0.47
   3  15   0    2.32    0.47
   3 -15   0    2.52    0.35
  -3 -15   0    1.57    0.28
  -3 -15   0    2.25    0.47
  -3 -15   0    2.15    0.46
   3 -15   0    2.25    0.37
   4  15   0   20.80    1.35
  -4  15   0   21.42    1.31
   4 -15   0   22.19    1.07
  -4 -15   0   22.92    1.13
  -4 -15   0   19.89    1.11
   4 -15   0   21.27    1.02
   5  15   0    2.47    0.61
  -5  15   0    2.41    0.60
  -5 -15   0    1.81    0.41
   5 -15   0    2.51    0.36
  -5 -15   0    1.78    0.46
   5 -15   0    2.43    0.36
  -6  15   0   10.81    0.96
   6  15   0   11.17    1.01
  -6 -15   0   10.25    0.84
  -6 -15   0    9.85    0.74
   6 -15   0   11.55    0.69
  -7  15   0    4.24    0.70
   7  15   0    3.30    0.64
   7 -15   0    3.49    0.42
  -7 -15   0    3.30    0.62
  -7 -15   0    3.66    0.53
  -8  15   0    6.89    0.84
   8  15   0    6.24    0.83
  -8 -15   0    5.49    0.76
   8 -15   0    6.35    0.53
   9  15   0    0.52    0.48
  -9  15   0    1.25    0.55
   9 -15   0    0.56    0.30
  -9 -15   0   -0.25    0.45
  10  15   0   -0.29    0.45
 -10  15   0   -0.06    0.44
 -10 -15   0   -0.54    0.48
   0  16   0    0.21    0.27
   0 -16   0    0.28    0.32
   0 -16   0    0.16    0.23
   0 -16   0    0.41    0.27
   1  16   0    6.24    0.71
  -1  16   0    6.68    0.72
  -1 -16   0    7.89    0.64
  -1 -16   0    8.15    0.54
   1 -16   0    7.98    0.55
  -1 -16   0    8.71    0.61
   2  16   0    0.06    0.25
  -2  16   0   -0.06    0.29
  -2 -16   0    0.15    0.23
   2 -16   0    0.08    0.22
   2 -16   0    0.04    0.27
  -2 -16   0    0.23    0.29
  -2 -16   0    0.08    0.29
  -3  16   0    5.87    0.68
   3  16   0    5.28    0.68
  -3 -16   0    5.48    0.57
   3 -16   0    4.95    0.50
  -3 -16   0    5.39    0.56
  -3 -16   0    5.00    0.43
   3 -16   0    5.63    0.48
  -4  16   0    0.62    0.40
   4  16   0    0.53    0.36
   4 -16   0    0.27    0.27
   4 -16   0    0.35    0.27
  -4 -16   0    0.10    0.31
  -4 -16   0    0.45    0.40
  -5  16   0    9.22    0.88
   5  16   0    9.16    0.92
   5 -16   0    8.29    0.60
  -5 -16   0    8.00    0.75
  -5 -16   0    8.04    0.69
   5 -16   0    9.04    0.63
   6  16   0    0.00    0.29
  -6  16   0   -0.06    0.33
   6 -16   0    0.29    0.26
  -6 -16   0   -0.54    0.33
  -6 -16   0    0.14    0.34
   7  16   0   11.16    1.07
  -7  16   0   11.94    1.06
  -7 -16   0   10.72    0.81
  -7 -16   0   10.62    0.92
   7 -16   0   11.04    0.73
  -8  16   0    1.49    0.59
   8  16   0    0.79    0.48
  -8 -16   0    0.23    0.48
   8 -16   0    1.13    0.36
   9  16   0   -0.07    0.44
  -9  16   0    0.12    0.46
   9 -16   0   -0.24    0.25
  -9 -16   0    0.16    0.51
   0  17   0    0.19    0.30
   0 -17   0   -0.13    0.25
   0 -17   0    0.02    0.23
  -1  17   0    5.88    0.70
   1  17   0    5.49    0.69
   1 -17   0    5.85    0.58
  -1 -17   0    7.14    0.57
  -1 -17   0    5.35    0.49
  -1 -17   0    5.07    0.57
   1 -17   0    6.89    0.53
  -2  17   0   11.00    0.94
   2  17   0   10.46    0.93
  -2 -17   0   11.60    0.77
  -2 -17   0   10.97    0.80
   2 -17   0   10.48    0.74
   2 -17   0   11.70    0.71
  -2 -17   0   10.70    0.65
   3  17   0    0.46    0.37
  -3  17   0    0.23    0.34
  -3 -17   0    0.41    0.37
   3 -17   0    0.18    0.28
  -3 -17   0    0.38    0.26
  -3 -17   0    0.26    0.34
   3 -17   0    0.53    0.30
   4  17   0    1.98    0.58
  -4  17   0    2.88    0.55
  -4 -17   0    2.50    0.48
  -4 -17   0    2.34    0.58
   4 -17   0    2.90    0.45
   4 -17   0    2.99    0.40
   5  17   0    1.11    0.47
  -5  17   0    1.89    0.60
   5 -17   0    1.40    0.40
  -5 -17   0    0.85    0.46
   5 -17   0    1.17    0.35
  -5 -17   0    0.83    0.40
  -6  17   0   15.98    1.22
   6  17   0   13.95    1.21
  -6 -17   0   13.86    0.94
  -6 -17   0   14.41    1.04
   6 -17   0   14.15    0.85
   7  17   0    0.97    0.50
  -7  17   0    3.17    0.75
   7 -17   0    2.04    0.43
  -7 -17   0    1.02    0.42
  -7 -17   0    1.02    0.55
  -8  17   0    0.73    0.48
   8  17   0    0.69    0.56
  -8 -17   0   -0.09    0.51
   8 -17   0    0.93    0.34
  -9  17   0    0.01    0.42
   9  17   0    0.37    0.53
   9 -17   0    0.62    0.35
   0  18   0    4.17    0.64
   0 -18   0    5.45    0.59
   0 -18   0    4.12    0.46
   1  18   0    6.30    0.75
  -1  18   0    5.57    0.72
   1 -18   0    6.32    0.61
   1 -18   0    6.77    0.54
  -1 -18   0    5.79    0.61
  -1 -18   0    6.08    0.52
   2  18   0    0.30    0.37
  -2  18   0    0.21    0.32
   2 -18   0    0.53    0.30
  -2 -18   0    0.37    0.26
   2 -18   0    0.43    0.35
  -2 -18   0    0.42    0.35
  -2 -18   0    0.28    0.36
  -3  18   0    4.22    0.65
   3  18   0    3.67    0.65
   3 -18   0    4.17    0.52
  -3 -18   0    3.87    0.55
  -3 -18   0    3.77    0.41
  -3 -18   0    3.91    0.57
   3 -18   0    3.84    0.46
  -4  18   0    2.08    0.59
   4  18   0    2.10    0.58
  -4 -18   0    1.51    0.51
   4 -18   0    2.50    0.41
   4 -18   0    2.30    0.44
  -4 -18   0    1.53    0.47
   5  18   0    0.04    0.37
  -5  18   0    0.91    0.47
  -5 -18   0    0.79    0.47
   5 -18   0    0.20    0.27
   5 -18   0    0.06    0.28
  -5 -18   0    0.37    0.38
   6  18   0    0.08    0.40
  -6  18   0    0.34    0.41
  -6 -18   0    0.31    0.48
  -6 -18   0   -0.38    0.36
   6 -18   0   -0.17    0.25
   7  18   0    4.89    0.84
  -7  18   0    8.18    0.92
  -7 -18   0    4.76    0.64
  -7 -18   0    5.53    0.78
   7 -18   0    6.82    0.59
   8  18   0   -0.04    0.50
  -8  18   0    0.35    0.42
   8 -18   0    0.16    0.32
  -8 -18   0   -0.47    0.45
   0  19   0    0.02    0.30
   0 -19   0    0.25    0.29
   0 -19   0    0.53    0.34
  -1  19   0    0.36    0.36
   1  19   0    0.17    0.32
  -1 -19   0    0.11    0.34
   1 -19   0   -0.03    0.30
   1 -19   0    0.08    0.28
  -1 -19   0    0.19    0.26
   2  19   0    7.50    0.86
  -2  19   0    7.17    0.86
   2 -19   0    7.93    0.63
   2 -19   0    7.84    0.70
  -2 -19   0    7.62    0.72
  -2 -19   0    8.42    0.61
   3  19   0    0.48    0.44
  -3  19   0    0.06    0.32
  -3 -19   0   -0.25    0.32
  -3 -19   0    0.47    0.39
   3 -19   0    0.72    0.37
   3 -19   0    0.25    0.30
  -4  19   0    2.37    0.66
   4  19   0    1.15    0.54
   4 -19   0    1.14    0.38
  -4 -19   0    0.70    0.47
   4 -19   0    2.25    0.52
  -4 -19   0    0.66    0.41
   5  19   0    0.17    0.42
  -5  19   0    0.28    0.38
   5 -19   0   -0.23    0.27
  -5 -19   0    0.08    0.44
   5 -19   0    0.16    0.28
  -5 -19   0   -0.29    0.38
   6  19   0    4.50    0.81
  -6  19   0    6.71    0.84
  -6 -19   0    3.35    0.61
   6 -19   0    4.80    0.53
  -6 -19   0    3.86    0.69
   7  19   0    0.66    0.58
  -7  19   0    0.70    0.44
   7 -19   0    1.29    0.40
  -7 -19   0    0.65    0.59
  -7 -19   0    0.48    0.50
   0  20   0    1.01    0.49
   0 -20   0   -0.15    0.36
   0 -20   0    0.60    0.33
   1  20   0    1.50    0.55
  -1  20   0    2.85    0.61
  -1 -20   0    1.23    0.37
   1 -20   0    1.45    0.40
  -1 -20   0    0.98    0.42
   1 -20   0    2.35    0.55
   2  20   0    0.61    0.45
  -2  20   0    0.13    0.34
  -2 -20   0    0.11    0.34
  -2 -20   0    0.24    0.27
   2 -20   0   -0.09    0.27
   2 -20   0    0.34    0.36
   3  20   0    6.25    0.87
  -3  20   0    7.93    0.90
   3 -20   0    6.70    0.61
  -3 -20   0    6.87    0.74
   3 -20   0    6.85    0.67
  -4  20   0    0.04    0.33
   4  20   0    0.44    0.47
  -4 -20   0    0.04    0.39
  -4 -20   0   -0.27    0.41
   4 -20   0    0.26    0.31
   4 -20   0   -0.14    0.30
  -5  20   0    1.62    0.59
   5  20   0    1.45    0.65
  -5 -20   0    0.83    0.49
   5 -20   0    1.24    0.41
  -5 -20   0    0.92    0.54
   6  20   0    0.31    0.49
  -6  20   0    0.39    0.43
   6 -20   0   -0.29    0.28
  -6 -20   0    0.04    0.54
  -6 -20   0    0.32    0.46
   0  21   0    0.19    0.36
   0 -21   0    0.24    0.37
   0 -21   0    0.05    0.32
   1  21   0    0.46    0.44
  -1  21   0    0.71    0.46
  -1 -21   0    0.12    0.40
   1 -21   0    0.39    0.35
   1 -21   0    0.20    0.36
  -1 -21   0    0.38    0.31
  -2  21   0    8.59    0.97
   2  21   0    8.60    1.01
  -2 -21   0    7.58    0.66
   2 -21   0    8.45    0.76
  -2 -21   0    7.79    0.78
   2 -21   0    9.13    0.70
   3  21   0    0.52    0.52
  -3  21   0    0.21    0.40
   3 -21   0    0.80    0.38
   3 -21   0    0.58    0.38
  -3 -21   0   -0.18    0.40
   4  21   0    4.30    0.85
  -4  21   0    5.05    0.80
  -4 -21   0    3.95    0.69
   4 -21   0    4.52    0.60
   4 -21   0    5.50    0.60
   5  21   0   -0.08    0.51
  -5 -21   0    0.21    0.50
   0  22   0    0.47    0.48
   0 -22   0    0.03    0.32
   0 -22   0   -0.45    0.36
   1  22   0    1.57    0.63
  -1  22   0    2.06    0.67
   1 -22   0    1.84    0.48
   1 -22   0    1.78    0.54
  -1 -22   0    1.81    0.45
  -1 -22   0    1.82    0.54
   2  22   0    0.82    0.54
  -2  22   0    0.80    0.49
   2 -22   0    1.44    0.52
  -2 -22   0    1.20    0.52
   2 -22   0    1.10    0.42
   3 -22   0    3.51    0.59
  13   0   1    7.02    0.78
 -13   0  -1    7.71    0.90
 -12   0  -1    0.97    0.51
 -12   0  -1    0.31    0.47
  12   0   1    0.02    0.33
  11   0   1   14.91    0.99
 -11   0  -1   13.97    0.91
 -11   0  -1   14.33    1.02
 -10   0  -1    0.49    0.30
 -10   0  -1   -0.16    0.36
  10   0   1    0.14    0.26
  -9   0  -1    7.08    0.62
   9   0   1    5.35    0.53
  -9   0  -1    5.42    0.53
   8   0   1    0.02    0.22
  -8   0  -1    0.05    0.28
   7   0   1   18.79    0.92
  -7   0  -1   19.31    0.88
   6   0   1    0.08    0.05
   6   0   1   -0.06    0.12
  -6   0  -1    0.23    0.22
   5   0   1   54.25    1.81
  -5   0  -1   55.71    1.94
   5   0   1   54.88    1.99
  -5   0  -1   54.92    1.93
  -4   0  -1   -0.03    0.07
  -4   0  -1    0.18    0.17
   4   0   1    0.05    0.07
  -4   0  -1    0.16    0.17
   4   0   1    0.11    0.11
   3   0   1  561.51   18.73
  -3   0  -1  566.33   18.46
   3   0   1  599.52   18.42
  -3   0  -1  570.16   18.42
  -3   0  -1  568.59   18.41
   2   0   1    0.23    0.06
   2   0   1   -0.02    0.07
  -2   0  -1   -0.03    0.11
  -2   0  -1    0.00    0.06
  -2   0  -1   -0.10    0.11
  -1   0  -1   71.28    2.36
  -1   0  -1   72.39    2.34
   1   0   1   69.75    2.36
   0   0  -1   -1.39    0.01
   0   0  -1   -1.38    0.01
   1   0  -1   85.47    2.80
  -1   0   1   84.56    2.76
   1   0  -1   84.34    2.74
   1   0  -1   86.63    2.78
   2   0  -1    0.22    0.10
   2   0  -1    0.06    0.04
  -2   0   1    0.20    0.11
   2   0  -1    0.00    0.07
   3   0  -1   92.79    2.73
   3   0  -1   71.25    2.55
  -3   0   1   72.70    2.62
  -3   0   1   80.58    2.63
   4   0  -1    0.10    0.12
   4   0  -1    0.03    0.05
  -4   0   1    0.05    0.15
  -4   0   1    0.14    0.15
  -5   0   1   78.27    2.67
  -5   0   1   78.86    2.66
   5   0  -1   77.56    2.73
   5   0  -1   76.63    2.52
  -6   0   1   -0.10    0.21
   6   0  -1    0.03    0.13
  -6   0   1    0.03    0.20
   7   0  -1   57.68    2.27
  -7   0   1   62.04    2.18
  -7   0   1   60.22    2.19
  -8   0   1   -0.08    0.25
   8   0  -1    0.00    0.20
  -9   0   1    1.31    0.40
   9   0  -1    1.11    0.35
  10   0  -1   -0.12    0.22
 -10   0   1    0.16    0.43
 -10   0   1   -0.23    0.32
 -11   0   1    3.37    0.62
  11   0  -1    2.62    0.47
  12   0  -1   -0.21    0.27
 -12   0   1    0.43    0.49
  13   0  -1    2.25    0.60
 -13   0   1    2.14    0.68
  13   1   1   -0.31    0.29
 -13   1  -1   -0.73    0.44
  13  -1   1    0.30    0.39
 -13  -1  -1   -0.06    0.45
 -12   1  -1   14.59    1.08
  12   1   1   14.07    1.03
 -12  -1  -1   14.37    0.97
  12  -1   1   12.88    0.99
 -12  -1  -1   14.72    1.08
  11   1   1    1.43    0.44
 -11   1  -1    0.94    0.47
 -11   1  -1    1.19    0.44
 -11  -1  -1    1.40    0.52
 -11  -1  -1    1.34    0.38
  11  -1   1    0.91    0.37
 -10   1  -1    1.97    0.47
  10   1   1    1.89    0.45
 -10   1  -1    1.55    0.50
 -10  -1  -1    1.13    0.45
 -10  -1  -1    1.74    0.46
  10  -1   1    1.22    0.37
  -9   1  -1    0.82    0.37
   9   1   1    0.80    0.31
  -9   1  -1    0.43    0.33
  -9  -1  -1    0.80    0.38
   9  -1   1    0.63    0.31
  -8   1  -1   25.56    1.11
  -8   1  -1   25.18    1.19
   8   1   1   23.72    1.16
  -8  -1  -1   24.88    1.12
   8  -1   1   25.31    1.18
  -7   1  -1    0.40    0.29
  -7   1  -1    0.37    0.26
   7   1   1    0.38    0.20
   7  -1   1    0.33    0.21
  -7  -1  -1    0.22    0.26
  -7  -1  -1    0.50    0.28
  -6   1  -1   45.76    1.64
   6   1   1   45.38    1.71
  -6  -1  -1   45.07    1.64
   6  -1   1   42.49    1.49
   6  -1   1   43.73    1.70
  -6  -1  -1   44.36    1.65
   5   1   1    3.98    0.30
  -5   1  -1    3.47    0.28
   5   1   1    2.97    0.13
  -5  -1  -1    3.14    0.16
  -5  -1  -1    3.95    0.30
   5  -1   1    2.92    0.17
   5  -1   1    4.28    0.30
  -5  -1  -1    3.25    0.29
   4   1   1  443.84   15.60
  -4   1  -1  489.37   15.32
   4   1   1  497.27   15.21
   4   1   1  447.02   15.35
  -4  -1  -1  484.04   15.34
  -4  -1  -1  491.06   15.23
   4  -1   1  461.51   15.36
  -4  -1  -1  472.42   15.31
   4  -1   1  489.03   15.25
  -3   1  -1   96.91    3.17
   3   1   1   95.12    3.09
   3   1   1   94.92    3.23
   3   1   1   91.15    3.19
   3  -1   1  102.71    3.13
   3  -1   1   92.82    3.20
  -3  -1  -1   97.96    3.11
  -3  -1  -1   96.81    3.16
  -3  -1  -1   94.55    3.18
  -2   1  -1  399.04   13.22
   2   1   1  391.79   13.28
  -2   1  -1  413.67   13.23
   2   1   1  383.96   13.32
  -2   1  -1  445.95   13.21
   2  -1   1  435.06   13.28
  -2  -1  -1  370.93   13.15
  -2  -1  -1  394.86   13.17
   2  -1   1  431.90   13.47
  -2  -1  -1  432.60   13.15
  -1   1  -1    1.81    0.12
   1   1   1    1.85    0.11
  -1   1  -1    1.97    0.10
  -1   1  -1    1.97    0.12
  -1  -1  -1    1.53    0.12
   1  -1   1    2.12    0.11
  -1  -1  -1    1.57    0.10
   1  -1   1    1.51    0.10
  -1  -1  -1    1.85    0.09
   0   1  -1    2.64    0.13
   0   1   1    2.66    0.13
   0   1  -1    2.06    0.13
   0  -1  -1    3.02    0.12
   0  -1  -1    2.77    0.12
   0  -1   1    2.70    0.11
   0  -1  -1    2.79    0.12
  -1   1   1   10.88    0.37
   1   1  -1   10.13    0.40
  -1   1   1   10.98    0.41
   1   1  -1   10.33    0.43
   1  -1  -1   10.88    0.41
   1  -1  -1   11.10    0.38
   1  -1  -1   11.62    0.37
  -1  -1   1   10.89    0.38
  -2   1   1   60.31    1.94
  -2   1   1   68.01    1.97
   2  -1  -1   53.85    1.92
  -2  -1   1   53.85    1.96
   3   1  -1   76.41    2.65
   3   1  -1   76.51    2.60
  -3   1   1   77.62    2.57
  -3   1   1   79.72    2.55
  -3  -1   1   77.79    2.49
   3  -1  -1   76.15    2.62
   3  -1  -1   76.47    2.51
  -3  -1   1   75.58    2.57
  -4   1   1  202.29    6.58
   4   1  -1  208.28    6.72
  -4   1   1  200.78    6.61
   4   1  -1  210.27    6.67
  -4  -1   1  196.91    6.61
   4  -1  -1  192.97    6.52
   4  -1  -1  205.90    6.68
   5   1  -1   22.58    1.01
  -5   1   1   22.87    0.92
   5   1  -1   22.35    0.96
  -5   1   1   23.81    0.90
   5  -1  -1   22.04    0.97
  -5  -1   1   23.08    0.92
   5  -1  -1   23.38    0.80
  -5  -1   1   24.32    0.93
   6   1  -1   55.40    2.11
  -6   1   1   59.65    2.02
  -6  -1   1   55.08    2.04
  -6  -1   1   56.81    2.04
   6  -1  -1   58.83    1.88
   6  -1  -1   55.13    2.12
   7   1  -1    0.92    0.27
  -7   1   1    1.45    0.30
  -7  -1   1    1.59    0.33
   7  -1  -1    1.37    0.30
  -7  -1   1    0.81    0.30
  -8   1   1   31.81    1.26
   8   1  -1   30.48    1.38
  -8  -1   1   29.16    1.28
  -8  -1   1   30.76    1.28
   8  -1  -1   29.48    1.36
   9   1  -1    2.01    0.43
  -9   1   1    1.73    0.47
  -9   1   1    2.22    0.43
   9  -1  -1    1.73    0.35
  -9  -1   1    1.89    0.43
 -10   1   1    0.74    0.29
  10   1  -1    1.11    0.36
 -10   1   1    0.86    0.45
 -10  -1   1    1.15    0.42
  10  -1  -1    0.31    0.28
  11   1  -1    0.28    0.31
 -11   1   1    1.18    0.52
  11  -1  -1    0.74    0.38
 -11  -1   1    0.30    0.40
 -11  -1   1    0.89    0.50
 -12   1   1    3.35    0.70
  12   1  -1    4.35    0.60
  12  -1  -1    3.29    0.57
 -12  -1   1    5.12    0.59
 -12  -1   1    4.34    0.70
 -13   1   1    0.91    0.60
  13   1  -1    0.80    0.44
 -13  -1   1    0.61    0.56
  13  -1  -1    1.03    0.50
  13   2   1    9.68    0.89
 -13   2  -1    8.63    0.92
  13  -2   1    7.84    0.82
 -13  -2  -1    7.96    0.88
 -13  -2  -1    8.27    0.83
 -12   2  -1   -0.57    0.44
  12   2   1    0.78    0.42
  12  -2   1    0.60    0.41
 -12  -2  -1    1.02    0.51
 -12  -2  -1   -0.01    0.45
 -11   2  -1    3.23    0.52
  11   2   1    3.59    0.51
 -11   2  -1    3.53    0.64
 -11  -2  -1    2.90    0.64
  11  -2   1    3.60    0.52
 -11  -2  -1    3.34    0.56
  10   2   1    3.25    0.45
 -10   2  -1    2.60    0.45
 -10   2  -1    3.01    0.57
  10  -2   1    2.42    0.42
 -10  -2  -1    2.62    0.48
  -9   2  -1    4.55    0.56
   9   2   1    3.82    0.45
  -9   2  -1    3.94    0.47
  -9  -2  -1    4.75    0.51
   9  -2   1    3.98    0.47
  -8   2  -1    3.47    0.42
   8   2   1    4.15    0.42
  -8   2  -1    3.51    0.48
   8  -2   1    3.73    0.40
  -8  -2  -1    4.42    0.45
  -8  -2  -1    3.79    0.43
   7   2   1   15.68    0.79
  -7   2  -1   15.33    0.73
  -7   2  -1   15.96    0.81
   7  -2   1   12.88    0.55
  -7  -2  -1   14.84    0.73
  -7  -2  -1   13.74    0.74
   7  -2   1   15.41    0.79
  -6   2  -1    1.33    0.27
   6   2   1    1.86    0.28
   6   2   1    2.17    0.26
  -6   2  -1    1.85    0.32
   6  -2   1    2.07    0.26
   6  -2   1    1.74    0.15
  -6  -2  -1    1.76    0.14
  -6  -2  -1    1.74    0.28
  -6  -2  -1    2.22    0.31
   5   2   1   42.88    1.56
  -5   2  -1   40.27    1.50
   5   2   1   40.32    1.50
   5  -2   1   41.87    1.51
   5  -2   1   37.16    1.36
  -5  -2  -1   37.06    1.33
  -5  -2  -1   38.31    1.47
  -5  -2  -1   40.05    1.44
   4   2   1   11.46    0.55
  -4   2  -1   11.54    0.57
   4   2   1   11.18    0.59
  -4   2  -1   12.64    0.54
  -4  -2  -1   12.81    0.46
   4  -2   1   11.76    0.56
   4  -2   1   12.74    0.48
   4  -2   1   13.06    0.45
  -4  -2  -1   12.21    0.56
  -3   2  -1   71.87    2.49
   3   2   1   67.33    2.51
   3   2   1   71.78    2.47
  -3   2  -1   75.02    2.44
  -3  -2  -1   76.29    2.40
   3  -2   1   71.05    2.48
  -3  -2  -1   69.84    2.47
   3  -2   1   78.84    2.40
   3  -2   1   76.56    2.42
  -2   2  -1  103.75    3.44
   2   2   1   98.57    3.50
  -2   2  -1   99.33    3.47
   2   2   1  101.96    3.45
   2  -2   1  113.26    3.44
  -2  -2  -1  114.30    3.43
  -2  -2  -1  103.93    3.47
   2  -2   1  111.29    3.42
   2  -2   1  102.04    3.46
  -1   2  -1  117.63    3.91
  -1   2  -1  123.01    3.94
   1   2   1  120.99    3.95
   1   2   1  117.09    3.91
   1  -2   1  129.89    3.91
   1  -2   1  121.71    3.91
  -1  -2  -1  118.68    3.91
   1  -2   1  121.65    3.91
  -1  -2  -1  118.25    3.92
  -1  -2  -1  118.17    3.88
   0   2  -1    1.97    0.15
   0   2  -1    1.93    0.14
   0   2   1    2.00    0.15
   0  -2  -1    1.95    0.12
   0  -2   1    1.96    0.12
   0  -2   1    1.83    0.13
   0  -2  -1    2.14    0.13
   0  -2  -1    1.89    0.12
   1   2  -1  229.73    8.18
   1   2  -1  257.26    7.99
  -1   2   1  235.02    8.02
  -1  -2   1  263.48    8.01
   1  -2  -1  258.34    8.16
   1  -2  -1  260.00    8.07
  -1  -2   1  238.28    7.98
   1  -2  -1  248.19    8.07
  -2  -2   1   12.46    0.44
  -2  -2   1   12.92    0.52
   2  -2  -1   13.82    0.48
  -2  -2   1   11.37    0.48
   2  -2  -1   14.24    0.46
  -3   2   1   11.83    0.45
   3   2  -1   14.38    0.53
  -3   2   1   13.24    0.54
   3  -2  -1   10.73    0.43
  -3  -2   1   11.38    0.50
  -3  -2   1    9.76    0.42
   3  -2  -1   11.13    0.40
   4   2  -1    4.88    0.31
   4   2  -1    4.76    0.35
  -4   2   1    4.32    0.26
  -4   2   1    4.70    0.34
   4  -2  -1    4.33    0.30
  -4  -2   1    4.50    0.31
   4  -2  -1    4.35    0.21
  -4  -2   1    4.46    0.20
   5   2  -1  134.49    4.63
  -5   2   1  131.88    4.57
   5   2  -1  128.76    4.55
  -5   2   1  145.80    4.47
   5  -2  -1  129.64    4.57
  -5  -2   1  136.62    4.52
   5  -2  -1  138.36    4.40
   6   2  -1    3.19    0.35
  -6   2   1    4.07    0.32
   6   2  -1    3.40    0.32
  -6   2   1    3.34    0.40
  -6  -2   1    3.35    0.36
  -6  -2   1    3.15    0.34
   6  -2  -1    2.82    0.31
   6  -2  -1    3.61    0.19
  -7   2   1   46.40    1.62
   7   2  -1   39.21    1.70
  -7   2   1   41.25    1.73
  -7  -2   1   44.63    1.67
   7  -2  -1   46.24    1.47
   7  -2  -1   39.95    1.71
  -7  -2   1   43.09    1.65
  -8   2   1    3.47    0.39
   8   2  -1    2.96    0.36
  -8   2   1    2.21    0.46
   8  -2  -1    2.31    0.36
  -8  -2   1    3.37    0.41
  -8  -2   1    3.19    0.39
   9   2  -1    2.04    0.43
  -9   2   1    1.71    0.39
  -9   2   1    1.86    0.51
   9  -2  -1    1.61    0.40
  -9  -2   1    1.59    0.41
  -9  -2   1    1.52    0.41
  10   2  -1    8.15    0.68
 -10   2   1    8.54    0.63
 -10   2   1   10.09    0.82
 -10  -2   1    9.02    0.69
  10  -2  -1    7.18    0.66
  11   2  -1    0.98    0.38
 -11   2   1    0.86    0.49
  11  -2  -1    0.79    0.36
 -11  -2   1    0.84    0.43
  12   2  -1    0.26    0.34
 -12   2   1    0.12    0.45
 -12  -2   1    0.15    0.43
 -12  -2   1    1.05    0.52
  12  -2  -1    0.28    0.37
  13   2  -1    7.57    0.79
 -13   2   1    7.77    0.92
  13  -2  -1    7.30    0.80
 -13  -2   1    6.64    0.87
  13   3   1   -0.24    0.32
 -13   3  -1   -0.22    0.44
 -13  -3  -1    0.81    0.54
 -13  -3  -1   -0.11    0.46
  13  -3   1    0.17    0.41
 -12   3  -1    0.88    0.53
  12   3   1    0.63    0.38
 -12  -3  -1    1.24    0.58
  12  -3   1    1.29    0.47
 -12  -3  -1    0.47    0.46
 -11   3  -1    4.09    0.66
  11   3   1    2.84    0.49
 -11  -3  -1    2.72    0.58
  11  -3   1    2.49    0.48
 -10   3  -1   -0.46    0.30
  10   3   1    0.24    0.27
 -10   3  -1    0.10    0.41
  10  -3   1    0.23    0.26
 -10  -3  -1    0.30    0.37
   9   3   1    2.36    0.39
  -9   3  -1    2.28    0.51
  -9   3  -1    2.43    0.39
   9  -3   1    2.57    0.38
  -9  -3  -1    2.59    0.46
  -9  -3  -1    2.55    0.42
  -8   3  -1   20.84    0.94
  -8   3  -1   19.04    1.04
   8   3   1   20.99    1.03
   8  -3   1   19.85    1.02
  -8  -3  -1   20.29    0.99
  -8  -3  -1   19.16    0.94
   7   3   1    3.15    0.34
  -7   3  -1    3.33    0.43
   7   3   1    3.48    0.38
  -7   3  -1    2.81    0.34
   7  -3   1    2.83    0.34
   7  -3   1    3.03    0.21
  -7  -3  -1    3.02    0.37
  -7  -3  -1    3.51    0.36
  -6   3  -1    2.05    0.29
  -6   3  -1    1.90    0.34
   6   3   1    2.05    0.30
   6   3   1    2.39    0.28
  -6  -3  -1    2.12    0.33
  -6  -3  -1    2.02    0.17
  -6  -3  -1    2.20    0.30
   6  -3   1    2.51    0.28
   6  -3   1    2.08    0.17
  -5   3  -1    0.04    0.20
   5   3   1    0.29    0.17
   5   3   1    0.22    0.14
  -5   3  -1   -0.21    0.15
  -5  -3  -1   -0.06    0.20
  -5  -3  -1    0.18    0.10
   5  -3   1    0.22    0.09
   5  -3   1    0.27    0.16
   5  -3   1    0.06    0.10
   4   3   1   67.26    2.41
  -4   3  -1   70.71    2.37
   4   3   1   64.96    2.48
  -4   3  -1   66.76    2.44
   4  -3   1   73.98    2.32
   4  -3   1   70.65    2.35
   4  -3   1   66.84    2.43
  -4  -3  -1   75.72    2.33
  -4  -3  -1   72.77    2.43
   3   3   1   91.01    3.23
  -3   3  -1   97.52    3.21
   3   3   1   92.89    3.32
  -3   3  -1   92.14    3.26
   3  -3   1  100.58    3.21
   3  -3   1   94.73    3.25
  -3  -3  -1  100.09    3.26
  -3  -3  -1  103.96    3.20
   3  -3   1  101.97    3.19
   2   3   1    6.49    0.30
  -2   3  -1    6.73    0.35
  -2   3  -1    6.08    0.30
   2   3   1    6.19    0.35
  -2  -3  -1    6.64    0.25
  -2  -3  -1    7.07    0.33
  -2  -3  -1    6.46    0.29
   2  -3   1    6.65    0.30
   2  -3   1    6.96    0.29
   2  -3   1    6.96    0.31
  -1   3  -1   26.56    0.93
   1   3   1   26.17    0.97
  -1   3  -1   26.68    0.97
   1   3   1   26.16    0.91
   1  -3   1   26.57    0.92
  -1  -3  -1   25.05    0.93
  -1  -3  -1   27.14    0.93
  -1  -3  -1   26.08    0.89
   1  -3   1   26.86    0.93
   1  -3   1   27.61    0.90
   0   3   1   -0.17    0.12
   0   3  -1   -0.10    0.10
   0   3  -1   -0.32    0.10
   0  -3  -1   -0.09    0.08
   0  -3  -1   -0.12    0.09
   0  -3  -1   -0.12    0.10
   0  -3   1   -0.12    0.09
  -1   3   1   56.99    1.82
   1   3  -1   57.37    1.82
   1   3  -1   51.70    1.92
  -1   3   1   56.05    1.89
   1  -3  -1   56.85    1.86
   1  -3  -1   55.67    1.85
  -1  -3   1   54.92    1.87
   1  -3  -1   55.72    1.85
  -1  -3   1   54.18    1.83
   2   3  -1   10.95    0.43
  -2   3   1   10.95    0.49
   2   3  -1   11.03    0.52
  -2   3   1   10.94    0.39
  -2  -3   1   10.30    0.43
   2  -3  -1   11.01    0.42
   2  -3  -1   10.77    0.46
   2  -3  -1   10.60    0.41
  -2  -3   1    9.84    0.38
  -2  -3   1   10.51    0.46
  -3   3   1   11.06    0.40
  -3  -3   1   10.81    0.47
  -3  -3   1    8.97    0.40
   3  -3  -1    9.84    0.41
   3  -3  -1    9.83    0.38
  -4   3   1   23.09    0.95
   4   3  -1   24.99    1.02
  -4   3   1   23.83    0.84
   4   3  -1   24.47    0.93
  -4  -3   1   22.25    0.82
   4  -3  -1   21.68    0.83
  -4  -3   1   21.33    0.90
   4  -3  -1   23.94    0.94
   4  -3  -1   22.07    0.78
  -5   3   1    0.24    0.17
   5   3  -1    0.38    0.16
  -5   3   1    0.69    0.25
   5   3  -1    0.70    0.25
   5  -3  -1    0.64    0.19
   5  -3  -1    0.78    0.13
  -5  -3   1    0.49    0.21
  -5  -3   1    0.28    0.10
   6   3  -1    6.07    0.43
  -6   3   1    6.31    0.38
  -6   3   1    5.81    0.50
   6   3  -1    5.93    0.48
  -6  -3   1    5.50    0.43
   6  -3  -1    5.29    0.41
  -6  -3   1    5.93    0.26
   6  -3  -1    5.76    0.29
  -7   3   1    7.95    0.60
   7   3  -1    7.87    0.53
  -7   3   1    8.33    0.48
   7   3  -1    7.53    0.57
  -7  -3   1    8.60    0.56
  -7  -3   1    7.88    0.52
   7  -3  -1    7.89    0.35
   7  -3  -1    6.99    0.51
   8   3  -1    6.11    0.50
  -8   3   1    5.62    0.58
  -8   3   1    4.76    0.43
   8  -3  -1    5.61    0.49
  -8  -3   1    5.82    0.49
  -8  -3   1    4.93    0.49
  -9   3   1    1.63    0.38
  -9   3   1    1.52    0.48
   9   3  -1    1.74    0.41
  -9  -3   1    1.60    0.43
  -9  -3   1    1.68    0.43
   9  -3  -1    1.74    0.40
 -10   3   1    0.38    0.42
  10   3  -1    0.79    0.33
  10  -3  -1    1.17    0.39
 -10  -3   1    0.83    0.41
 -10  -3   1    0.62    0.40
 -11   3   1    3.21    0.63
  11   3  -1    2.82    0.46
 -11  -3   1    3.03    0.55
  11  -3  -1    2.43    0.47
  12   3  -1    1.46    0.48
 -12   3   1    1.40    0.59
 -12  -3   1    1.70    0.59
  12  -3  -1    1.76    0.52
 -12  -3   1    1.44    0.51
  13   3  -1    0.11    0.34
 -13   3   1    0.06    0.50
 -13  -3   1    0.23    0.50
  13  -3  -1    0.54    0.42
  13   4   1    1.61    0.51
 -13   4  -1    1.77    0.67
  13  -4   1    1.93    0.58
  12   4   1    0.61    0.38
 -12   4  -1    0.27    0.48
  12  -4   1    1.05    0.45
 -12  -4  -1    0.35    0.51
  11   4   1    2.18    0.45
 -11   4  -1    2.71    0.62
 -11  -4  -1    1.75    0.53
  11  -4   1    2.28    0.50
  10   4   1    0.03    0.24
 -10   4  -1   -0.16    0.36
 -10  -4  -1    0.35    0.35
  10  -4   1    0.11    0.25
 -10  -4  -1   -0.08    0.35
  -9   4  -1    2.83    0.38
  -9   4  -1    3.01    0.52
   9   4   1    3.58    0.44
  -9  -4  -1    2.73    0.42
  -9  -4  -1    2.75    0.47
   9  -4   1    2.81    0.41
   8   4   1    1.07    0.33
  -8   4  -1    0.83    0.30
  -8   4  -1    1.33    0.43
   8   4   1    0.33    0.23
  -8  -4  -1    0.62    0.33
   8  -4   1    0.73    0.28
  -8  -4  -1    1.36    0.35
   7   4   1   15.90    0.83
  -7   4  -1   15.39    0.87
  -7   4  -1   16.36    0.76
   7   4   1   16.21    0.89
   7  -4   1   14.95    0.82
  -7  -4  -1   18.00    0.80
  -7  -4  -1   17.07    0.85
   7  -4   1   16.89    0.67
  -6   4  -1    1.12    0.34
   6   4   1    1.31    0.26
   6   4   1    1.10    0.21
  -6   4  -1    1.43    0.25
  -6  -4  -1    1.88    0.36
   6  -4   1    1.50    0.24
   6  -4   1    1.22    0.16
  -6  -4  -1    1.63    0.17
   6  -4   1    1.21    0.11
  -5   4  -1   29.28    1.15
  -5   4  -1   25.80    1.02
   5   4   1   28.03    1.18
   5   4   1   27.66    1.10
   5  -4   1   24.51    0.99
   5  -4   1   27.86    0.96
  -5  -4  -1   26.37    1.10
   5  -4   1   27.22    1.10
  -5  -4  -1   25.77    0.97
   4   4   1    3.93    0.27
   4   4   1    5.11    0.37
  -4   4  -1    3.93    0.27
  -4   4  -1    4.44    0.35
  -4  -4  -1    3.94    0.24
   4  -4   1    4.31    0.30
   4  -4   1    3.92    0.23
   4  -4   1    4.01    0.25
  -4  -4  -1    3.93    0.32
  -4  -4  -1    4.22    0.17
  -3   4  -1    4.28    0.32
   3   4   1    4.24    0.33
   3   4   1    4.83    0.27
  -3   4  -1    4.26    0.26
  -3  -4  -1    4.74    0.31
   3  -4   1    4.95    0.25
   3  -4   1    4.58    0.28
   3  -4   1    4.36    0.26
  -3  -4  -1    4.98    0.26
  -3  -4  -1    4.79    0.19
   2   4   1    0.61    0.13
  -2   4  -1    0.85    0.18
  -2   4  -1    0.69    0.13
   2   4   1    0.51    0.09
  -2  -4  -1    0.44    0.07
   2  -4   1    0.56    0.10
   2  -4   1    0.57    0.13
   2  -4   1    0.96    0.15
  -2  -4  -1    0.59    0.15
  -2  -4  -1    0.38    0.11
   1   4   1   21.00    0.72
  -1   4  -1   20.51    0.75
   1   4   1   21.87    0.81
  -1   4  -1   21.06    0.81
   1  -4   1   19.09    0.73
  -1  -4  -1   17.86    0.70
   1  -4   1   23.39    0.71
  -1  -4  -1   18.36    0.74
   1  -4   1   19.15    0.75
  -1  -4  -1   18.83    0.74
   0   4  -1    0.47    0.06
   0   4  -1    0.48    0.12
   0   4   1    0.71    0.17
   0   4  -1    0.38    0.13
   0  -4   1    0.53    0.11
   0  -4  -1    0.89    0.13
   0  -4  -1    0.49    0.10
   0  -4   1    0.69    0.15
  -1   4   1   98.70    3.15
  -1   4   1   98.87    3.25
   1   4  -1   89.01    3.13
   1   4  -1   93.93    3.28
   1  -4  -1  100.11    3.18
  -1  -4   1   96.60    3.21
   1  -4  -1   99.80    3.19
   1  -4  -1   95.82    3.18
  -1  -4   1   97.67    3.16
  -2   4   1    3.87    0.28
   2   4  -1    3.71    0.28
  -2   4   1    3.72    0.18
   2   4  -1    3.48    0.20
  -2  -4   1    3.74    0.18
   2  -4  -1    3.72    0.23
  -2  -4   1    3.93    0.25
  -2  -4   1    3.87    0.23
   2  -4  -1    3.74    0.21
   2  -4  -1    3.70    0.21
  -3   4   1    1.55    0.14
  -3   4   1    1.90    0.23
   3   4  -1    2.37    0.18
   3   4  -1    1.95    0.23
   3  -4  -1    1.86    0.15
  -3  -4   1    1.62    0.20
  -3  -4   1    1.36    0.16
  -3  -4   1    1.59    0.10
   3  -4  -1    1.52    0.13
   3  -4  -1    1.72    0.18
  -4   4   1   17.53    0.80
   4   4  -1   17.52    0.85
   4   4  -1   17.16    0.74
  -4   4   1   18.18    0.67
   4  -4  -1   17.46    0.68
  -4  -4   1   18.14    0.77
   4  -4  -1   16.01    0.75
  -4  -4   1   18.75    0.69
   4  -4  -1   19.34    0.65
  -5   4   1   82.95    2.72
  -5   4   1   79.88    2.87
   5   4  -1   77.73    2.93
   5   4  -1   79.78    2.82
   5  -4  -1   84.58    2.64
   5  -4  -1   77.84    2.70
  -5  -4   1   86.63    2.69
   5  -4  -1   74.42    2.82
  -5  -4   1   81.73    2.82
   6   4  -1    0.99    0.23
   6   4  -1    0.56    0.24
  -6   4   1    0.40    0.21
  -6   4   1    0.36    0.29
  -6  -4   1    0.24    0.13
  -6  -4   1    0.90    0.30
   6  -4  -1    0.51    0.22
   6  -4  -1    0.52    0.12
   7   4  -1    3.03    0.33
  -7   4   1    2.46    0.41
   7   4  -1    2.59    0.37
  -7   4   1    2.07    0.27
   7  -4  -1    3.06    0.34
   7  -4  -1    2.10    0.18
  -7  -4   1    1.79    0.34
  -8   4   1    0.19    0.25
   8   4  -1    0.04    0.20
   8   4  -1    0.11    0.24
  -8   4   1    0.21    0.32
  -8  -4   1   -0.21    0.25
  -8  -4   1    0.17    0.28
   8  -4  -1    0.14    0.21
   9   4  -1    1.76    0.34
  -9   4   1    1.49    0.46
  -9  -4   1    1.83    0.45
   9  -4  -1    1.77    0.36
  -9  -4   1    1.51    0.41
  10   4  -1    0.24    0.26
 -10   4   1    0.10    0.41
 -10  -4   1    0.49    0.39
 -10  -4   1    0.46    0.38
  10  -4  -1    0.50    0.31
 -11   4   1    2.79    0.59
  11   4  -1    2.23    0.45
 -11  -4   1    1.32    0.48
  11  -4  -1    2.38    0.45
  12   4  -1    0.45    0.36
 -12   4   1    0.29    0.49
  12  -4  -1   -0.02    0.34
 -12  -4   1    0.58    0.48
  13   4  -1    2.46    0.62
 -13   4   1    1.66    0.64
 -13  -4   1    2.51    0.65
 -13  -4   1    1.60    0.60
  13  -4  -1    2.22    0.61
  13   5   1    0.13    0.38
 -13   5  -1   -0.25    0.49
 -13  -5  -1    0.85    0.58
  13  -5   1   -0.01    0.38
  12   5   1    0.73    0.39
 -12   5  -1    0.39    0.47
 -12  -5  -1    0.89    0.51
  12  -5   1    1.08    0.47
  11   5   1    1.10    0.39
 -11   5  -1    1.49    0.55
 -11  -5  -1    1.60    0.51
  11  -5   1    1.59    0.50
 -10   5  -1    7.79    0.75
  10   5   1    7.36    0.66
  10  -5   1    7.87    0.66
 -10  -5  -1    7.90    0.67
 -10  -5  -1    7.09    0.70
   9   5   1    8.81    0.67
  -9   5  -1    9.38    0.63
  -9   5  -1    9.50    0.77
  -9  -5  -1   10.52    0.75
   9  -5   1    8.83    0.67
  -9  -5  -1   10.10    0.67
   8   5   1   22.64    1.18
  -8   5  -1   23.14    1.01
   8   5   1   21.58    1.10
  -8   5  -1   24.27    1.18
   8  -5   1   21.54    1.10
   8  -5   1   23.07    0.89
  -8  -5  -1   22.75    1.11
  -8  -5  -1   22.74    1.04
  -7   5  -1    8.91    0.65
  -7   5  -1    9.06    0.52
   7   5   1    9.61    0.66
   7   5   1    8.97    0.58
   7  -5   1    9.39    0.45
  -7  -5  -1    9.05    0.55
   7  -5   1    8.59    0.57
  -7  -5  -1    9.37    0.62
   6   5   1    1.82    0.24
  -6   5  -1    1.36    0.25
   6   5   1    1.97    0.31
  -6   5  -1    2.11    0.41
   6  -5   1    1.35    0.18
  -6  -5  -1    1.25    0.19
   6  -5   1    2.03    0.27
  -6  -5  -1    2.21    0.40
   6  -5   1    1.52    0.14
  -5   5  -1    5.91    0.36
  -5   5  -1    6.46    0.47
   5   5   1    5.87    0.45
   5   5   1    5.22    0.37
  -5  -5  -1    5.85    0.44
   5  -5   1    5.78    0.33
   5  -5   1    5.70    0.30
   5  -5   1    5.77    0.39
  -5  -5  -1    5.76    0.32
   4   5   1   62.38    2.21
  -4   5  -1   63.36    2.28
  -4   5  -1   63.20    2.17
   4   5   1   67.40    2.37
   4  -5   1   62.62    2.15
   4  -5   1   62.87    2.17
  -4  -5  -1   62.64    2.25
  -4  -5  -1   61.74    2.16
   4  -5   1   64.22    2.23
  -3   5  -1   23.15    0.88
   3   5   1   24.21    1.02
   3   5   1   22.59    0.88
  -3   5  -1   22.91    0.97
  -3  -5  -1   22.93    0.93
   3  -5   1   23.50    0.90
  -3  -5  -1   23.94    0.89
   3  -5   1   23.80    0.88
  -3  -5  -1   24.34    0.81
   3  -5   1   23.39    0.89
  -2   5  -1   11.53    0.57
   2   5   1   11.41    0.48
   2   5   1   11.18    0.58
  -2   5  -1   11.89    0.50
   2  -5   1   12.29    0.51
   2  -5   1   11.51    0.49
  -2  -5  -1   12.34    0.53
  -2  -5  -1   12.70    0.52
   2  -5   1   12.72    0.52
  -2  -5  -1   12.18    0.45
   1   5   1  144.57    4.87
  -1   5  -1  142.78    4.98
   1   5   1  144.39    4.99
  -1   5  -1  151.27    4.91
  -1  -5  -1  155.29    4.87
  -1  -5  -1  153.66    4.91
   1  -5   1  144.62    4.85
  -1  -5  -1  148.00    4.92
   1  -5   1  155.23    4.91
   1  -5   1  158.49    4.93
   0   5   1   12.05    0.56
   0   5  -1   11.26    0.56
   0   5  -1   12.46    0.43
   0   5  -1   12.26    0.51
   0   5   1   12.20    0.46
   0  -5   1   12.05    0.52
   0  -5   1   11.96    0.49
   0  -5  -1   11.74    0.48
   0  -5  -1   11.48    0.51
   1   5  -1   24.21    0.73
  -1   5   1   23.31    0.87
  -1  -5   1   17.56    0.79
   1  -5  -1   23.93    0.78
   1  -5  -1   17.26    0.76
  -1  -5   1   18.62    0.75
   2   5  -1    2.32    0.24
   2   5  -1    2.65    0.16
  -2   5   1    2.04    0.25
  -2   5   1    2.12    0.14
  -2  -5   1    1.97    0.20
   2  -5  -1    1.87    0.17
  -2  -5   1    2.06    0.15
   2  -5  -1    1.66    0.16
  -2  -5   1    1.91    0.20
   2  -5  -1    2.50    0.19
   3   5  -1   36.93    1.48
  -3   5   1   38.16    1.27
  -3   5   1   37.00    1.41
   3   5  -1   37.79    1.33
   3  -5  -1   36.52    1.31
  -3  -5   1   38.39    1.38
  -3  -5   1   34.48    1.32
   3  -5  -1   37.62    1.30
  -3  -5   1   37.80    1.25
   3  -5  -1   36.05    1.35
   4   5  -1  106.09    3.80
  -4   5   1  107.43    3.55
   4   5  -1  106.00    3.64
  -4   5   1  106.91    3.70
   4  -5  -1  103.20    3.66
  -4  -5   1  113.24    3.48
   4  -5  -1  111.03    3.55
  -4  -5   1  111.53    3.59
   4  -5  -1  102.61    3.58
  -4  -5   1  109.15    3.67
   5   5  -1    4.19    0.32
  -5   5   1    4.43    0.28
   5   5  -1    3.55    0.38
  -5   5   1    3.78    0.41
   5  -5  -1    3.77    0.25
  -5  -5   1    4.24    0.27
   5  -5  -1    4.17    0.34
  -5  -5   1    4.51    0.39
   5  -5  -1    4.16    0.22
  -6   5   1   12.18    0.56
  -6   5   1   11.74    0.72
   6   5  -1   10.20    0.62
   6   5  -1   11.41    0.74
   6  -5  -1   12.19    0.53
  -6  -5   1   13.10    0.69
   6  -5  -1   11.56    0.65
  -6  -5   1   13.33    0.53
   7   5  -1    6.82    0.57
  -7   5   1    5.61    0.54
   7   5  -1    5.91    0.47
  -7   5   1    6.78    0.40
  -7  -5   1    5.19    0.49
   7  -5  -1    5.73    0.48
   7  -5  -1    6.17    0.34
  -8   5   1   11.35    0.80
   8   5  -1   10.87    0.79
   8   5  -1   12.12    0.73
   8  -5  -1   11.64    0.52
   8  -5  -1   12.25    0.74
  -8  -5   1   11.58    0.69
  -8  -5   1   10.87    0.72
  -9   5   1    3.00    0.52
   9   5  -1    2.82    0.46
   9   5  -1    2.72    0.41
  -9  -5   1    2.70    0.46
   9  -5  -1    2.78    0.41
  -9  -5   1    2.34    0.46
 -10   5   1    2.26    0.57
  10   5  -1    2.10    0.40
 -10  -5   1    1.20    0.47
 -10  -5   1    1.64    0.47
  10  -5  -1    1.99    0.40
 -11   5   1    0.50    0.47
  11   5  -1    0.69    0.34
 -11  -5   1    0.65    0.42
  11  -5  -1    0.85    0.40
 -11  -5   1    0.44    0.46
  12   5  -1    0.00    0.34
 -12   5   1    0.06    0.47
 -12  -5   1    0.38    0.47
  12  -5  -1    0.02    0.35
 -13   5   1   -0.29    0.51
  13   5  -1   -0.16    0.33
  13  -5  -1    0.60    0.44
 -13  -5   1    0.62    0.54
 -13   6  -1    4.26    0.82
  13   6   1    3.80    0.65
 -13  -6  -1    3.13    0.73
  13  -6   1    3.61    0.65
 -12   6  -1    3.23    0.68
  12   6   1    3.67    0.58
 -12  -6  -1    2.52    0.64
  12  -6   1    3.26    0.57
  11   6   1    0.39    0.28
 -11   6  -1    0.44    0.46
 -11  -6  -1   -0.07    0.41
  11  -6   1    1.00    0.42
 -11  -6  -1    0.71    0.45
 -10   6  -1    3.93    0.61
  10   6   1    4.23    0.51
  10  -6   1    3.99    0.51
 -10  -6  -1    4.51    0.53
 -10  -6  -1    3.71    0.58
   9   6   1    0.77    0.37
   9   6   1    1.00    0.36
  -9   6  -1    0.69    0.40
  -9  -6  -1    0.45    0.35
  -9  -6  -1    1.01    0.43
   9  -6   1    1.50    0.41
   8   6   1   20.33    1.11
   8   6   1   19.69    1.02
  -8   6  -1   20.46    0.91
  -8   6  -1   19.69    1.08
   8  -6   1   19.19    0.81
  -8  -6  -1   19.08    1.03
  -8  -6  -1   19.16    0.95
   8  -6   1   19.20    1.01
  -7   6  -1   36.22    1.38
   7   6   1   36.06    1.62
  -7   6  -1   36.70    1.56
   7   6   1   35.21    1.49
   7  -6   1   35.91    1.33
  -7  -6  -1   35.79    1.34
  -7  -6  -1   36.75    1.52
   7  -6   1   33.20    1.47
  -6   6  -1    2.33    0.41
   6   6   1    2.49    0.29
   6   6   1    1.93    0.32
  -6   6  -1    2.23    0.27
   6  -6   1    2.08    0.23
   6  -6   1    2.14    0.28
   6  -6   1    2.44    0.19
  -6  -6  -1    2.39    0.24
  -6  -6  -1    2.19    0.40
   5   6   1  102.97    3.49
   5   6   1  102.37    3.65
  -5   6  -1   96.52    3.55
  -5   6  -1   98.69    3.42
   5  -6   1  100.42    3.42
   5  -6   1  102.17    3.38
  -5  -6  -1  103.63    3.28
  -5  -6  -1  105.91    3.41
  -5  -6  -1  101.90    3.53
   5  -6   1   98.21    3.49
   4   6   1    0.73    0.15
  -4   6  -1    1.37    0.23
   4   6   1    1.25    0.29
  -4   6  -1    1.59    0.33
  -4  -6  -1    0.89    0.29
  -4  -6  -1    1.09    0.18
   4  -6   1    1.21    0.19
  -4  -6  -1    0.97    0.10
   4  -6   1    0.98    0.17
   4  -6   1    0.87    0.17
  -3   6  -1   56.67    2.00
   3   6   1   59.21    2.01
  -3   6  -1   56.82    2.11
   3   6   1   59.03    2.18
  -3  -6  -1   57.42    2.02
   3  -6   1   59.50    2.02
   3  -6   1   56.59    2.02
  -3  -6  -1   57.78    1.93
  -3  -6  -1   59.45    2.07
   3  -6   1   59.28    2.02
   2   6   1   16.26    0.64
  -2   6  -1   16.41    0.66
   2   6   1   15.48    0.76
  -2   6  -1   16.39    0.76
   2  -6   1   16.76    0.69
   2  -6   1   15.89    0.64
  -2  -6  -1   16.13    0.69
   2  -6   1   17.62    0.68
  -2  -6  -1   16.57    0.62
  -2  -6  -1   17.66    0.70
  -1   6  -1   55.35    2.06
  -1   6  -1   57.72    1.96
   1   6   1   54.64    2.05
   1   6   1   56.37    1.91
  -1  -6  -1   57.75    1.92
  -1  -6  -1   56.19    1.98
   1  -6   1   57.98    1.99
   1  -6   1   55.23    1.89
   1  -6   1   59.11    1.96
  -1  -6  -1   58.87    1.96
   0   6   1  120.42    4.09
   0   6  -1  121.63    4.01
   0   6  -1  120.22    4.10
   0   6  -1  126.00    3.91
   0   6   1  119.03    3.94
   0  -6  -1  117.73    3.97
   0  -6  -1  116.96    4.01
   0  -6   1  120.35    4.02
   0  -6   1  122.87    3.98
   1   6  -1   14.79    0.68
  -1   6   1   13.58    0.65
   1   6  -1   13.86    0.49
   1  -6  -1   14.45    0.54
   1  -6  -1   12.15    0.55
  -1  -6   1   12.39    0.59
  -1  -6   1   14.11    0.55
   1  -6  -1   12.74    0.58
  -2   6   1    4.28    0.35
  -2   6   1    3.99    0.22
   2   6  -1    3.89    0.33
   2   6  -1    4.80    0.23
   2  -6  -1    3.54    0.25
  -2  -6   1    3.82    0.29
  -2  -6   1    3.44    0.22
  -2  -6   1    3.90    0.28
   2  -6  -1    4.26    0.26
   2  -6  -1    3.63    0.25
   3   6  -1   43.89    1.56
  -3   6   1   46.19    1.69
  -3   6   1   45.91    1.52
   3   6  -1   43.36    1.75
  -3  -6   1   45.91    1.51
   3  -6  -1   44.99    1.61
  -3  -6   1   42.44    1.62
  -3  -6   1   46.48    1.60
   3  -6  -1   42.33    1.56
   3  -6  -1   44.49    1.57
   4   6  -1    6.02    0.48
   4   6  -1    5.63    0.35
  -4   6   1    6.64    0.32
  -4   6   1    6.12    0.47
   4  -6  -1    6.07    0.34
   4  -6  -1    6.55    0.40
  -4  -6   1    5.70    0.41
  -4  -6   1    6.71    0.38
   4  -6  -1    6.20    0.33
  -4  -6   1    6.66    0.26
  -5   6   1  133.88    4.71
   5   6  -1  133.95    4.63
   5   6  -1  140.09    4.83
  -5   6   1  135.64    4.51
   5  -6  -1  139.43    4.50
  -5  -6   1  137.80    4.67
   5  -6  -1  136.72    4.67
   5  -6  -1  134.23    4.54
  -5  -6   1  142.01    4.55
   6   6  -1    1.30    0.24
  -6   6   1    1.49    0.22
   6   6  -1    1.84    0.42
  -6   6   1    1.58    0.38
  -6  -6   1    1.53    0.20
   6  -6  -1    1.17    0.13
  -6  -6   1    1.20    0.33
   6  -6  -1    1.23    0.24
   6  -6  -1    1.10    0.18
  -7   6   1    5.82    0.43
   7   6  -1    7.97    0.53
  -7   6   1    6.32    0.59
   7   6  -1    8.38    0.65
   7  -6  -1    8.11    0.56
  -7  -6   1    6.66    0.56
   7  -6  -1    6.20    0.37
  -8   6   1   19.07    1.06
   8   6  -1   18.15    0.98
   8   6  -1   19.85    1.12
   8  -6  -1   20.06    0.80
  -8  -6   1   20.09    1.03
   8  -6  -1   19.13    1.02
   9   6  -1    1.93    0.45
   9   6  -1    2.19    0.38
  -9   6   1    2.07    0.51
  -9  -6   1    1.65    0.47
  -9  -6   1    2.47    0.49
   9  -6  -1    1.88    0.39
 -10   6   1    0.63    0.43
  10   6  -1    0.79    0.33
 -10  -6   1    0.39    0.38
  10  -6  -1    1.44    0.43
 -10  -6   1    1.15    0.47
  11   6  -1    0.41    0.31
 -11   6   1    0.68    0.51
 -11  -6   1    0.49    0.46
 -11  -6   1    0.33    0.42
  11  -6  -1    1.11    0.43
 -12   6   1    1.86    0.61
  12   6  -1    3.02    0.54
 -12  -6   1    1.62    0.55
  12  -6  -1    3.43    0.69
 -13   6   1    8.95    1.00
  13   6  -1    8.99    0.87
 -13  -6   1    7.64    0.88
  13  -6  -1    8.59    0.87
  13   7   1    0.09    0.37
 -13   7  -1    0.09    0.48
 -13  -7  -1    1.07    0.64
  13  -7   1    0.36    0.45
  12   7   1    0.96    0.44
 -12   7  -1    1.06    0.56
 -12  -7  -1    1.35    0.58
  12  -7   1    1.69    0.53
  11   7   1    5.51    0.62
 -11   7  -1    6.45    0.79
 -11  -7  -1    6.01    0.67
 -11  -7  -1    4.54    0.67
  11  -7   1    5.74    0.64
  10   7   1    3.39    0.48
  10   7   1    3.63    0.56
 -10   7  -1    4.65    0.67
  10  -7   1    3.11    0.48
 -10  -7  -1    3.57    0.59
 -10  -7  -1    3.36    0.51
  -9   7  -1   15.06    0.99
   9   7   1   13.21    0.87
   9   7   1   14.65    0.98
  -9  -7  -1   15.45    0.85
   9  -7   1   13.90    0.88
  -9  -7  -1   13.59    0.91
  -8   7  -1   13.01    0.87
   8   7   1   12.97    0.79
   8   7   1   12.99    0.88
  -8  -7  -1   13.82    0.84
   8  -7   1   13.36    0.62
   8  -7   1   12.47    0.79
  -7   7  -1    7.04    0.63
   7   7   1    7.60    0.53
   7   7   1    7.24    0.62
  -7   7  -1    7.00    0.46
   7  -7   1    7.32    0.54
  -7  -7  -1    7.44    0.42
   7  -7   1    6.92    0.42
  -7  -7  -1    7.93    0.61
  -6   7  -1   81.16    2.83
   6   7   1   82.03    2.93
   6   7   1   81.54    3.10
  -6   7  -1   82.04    3.02
  -6  -7  -1   84.22    2.81
   6  -7   1   81.30    2.94
   6  -7   1   80.33    2.81
   6  -7   1   81.11    2.76
  -6  -7  -1   80.93    2.96
   5   7   1    7.51    0.44
  -5   7  -1    7.33    0.58
   5   7   1    7.42    0.56
  -5   7  -1    6.07    0.39
  -5  -7  -1    7.17    0.53
  -5  -7  -1    5.69    0.39
   5  -7   1    6.43    0.37
   5  -7   1    6.04    0.39
  -5  -7  -1    6.82    0.29
   5  -7   1    7.56    0.46
   4   7   1  106.61    3.70
  -4   7  -1  100.50    3.61
  -4   7  -1   99.27    3.45
   4   7   1  105.79    3.49
  -4  -7  -1   99.15    3.54
  -4  -7  -1  100.55    3.47
   4  -7   1  102.46    3.47
   4  -7   1  103.47    3.50
  -4  -7  -1  107.12    3.37
   4  -7   1  102.39    3.46
   3   7   1    5.19    0.30
   3   7   1    5.13    0.42
  -3   7  -1    5.42    0.32
  -3   7  -1    4.47    0.42
   3  -7   1    5.71    0.34
  -3  -7  -1    5.10    0.27
   3  -7   1    5.64    0.35
   3  -7   1    5.50    0.32
  -3  -7  -1    5.20    0.34
  -3  -7  -1    5.45    0.38
  -2   7  -1   37.95    1.36
   2   7   1   37.96    1.32
  -2   7  -1   38.25    1.49
   2   7   1   40.55    1.52
  -2  -7  -1   34.94    1.38
   2  -7   1   41.34    1.33
   2  -7   1   35.69    1.38
  -2  -7  -1   34.49    1.38
   2  -7   1   36.88    1.36
  -2  -7  -1   36.48    1.30
  -1   7  -1  204.72    6.84
   1   7   1  194.08    6.65
   1   7   1  204.53    6.85
  -1   7  -1  207.88    6.72
   1  -7   1  213.04    6.75
  -1  -7  -1  203.47    6.74
   1  -7   1  211.15    6.71
  -1  -7  -1  204.24    6.67
  -1  -7  -1  202.92    6.70
   0   7   1    1.81    0.24
   0   7  -1    2.00    0.25
   0   7  -1    1.89    0.13
   0   7   1    1.80    0.16
   0  -7   1    1.67    0.21
   0  -7  -1    2.27    0.23
   0  -7  -1    2.12    0.18
   0  -7   1    2.02    0.19
  -1   7   1  170.41    5.57
   1   7  -1  167.38    5.60
   1   7  -1  160.14    5.34
  -1  -7   1  160.40    5.47
   1  -7  -1  165.90    5.43
   1  -7  -1  161.97    5.46
  -1  -7   1  170.99    5.42
  -2   7   1  149.66    5.22
   2   7  -1  143.90    5.03
  -2   7   1  161.53    5.05
   2   7  -1  152.55    5.28
   2  -7  -1  156.90    5.10
   2  -7  -1  149.50    5.11
   2  -7  -1  154.20    5.09
  -2  -7   1  162.13    5.06
  -2  -7   1  158.69    5.15
  -2  -7   1  156.47    5.14
  -3   7   1    2.37    0.18
   3   7  -1    2.88    0.32
  -3   7   1    2.43    0.34
   3   7  -1    2.47    0.19
   3  -7  -1    2.31    0.21
   3  -7  -1    2.09    0.21
  -3  -7   1    2.14    0.25
  -3  -7   1    2.41    0.18
   3  -7  -1    2.41    0.23
  -3  -7   1    2.42    0.28
  -4   7   1  148.72    5.08
   4   7  -1  147.45    5.18
  -4   7   1  148.99    4.86
   4   7  -1  148.01    4.95
   4  -7  -1  146.10    4.92
  -4  -7   1  148.57    5.02
  -4  -7   1  155.56    4.82
   4  -7  -1  142.73    4.97
   4  -7  -1  143.60    4.90
  -4  -7   1  154.73    4.95
   5   7  -1   31.90    1.28
  -5   7   1   33.55    1.41
  -5   7   1   33.04    1.18
   5   7  -1   31.24    1.47
  -5  -7   1   34.32    1.25
   5  -7  -1   31.58    1.22
   5  -7  -1   30.84    1.30
   5  -7  -1   33.28    1.19
  -5  -7   1   32.45    1.34
  -6   7   1   87.51    3.25
  -6   7   1   84.98    3.03
   6   7  -1   88.03    3.16
   6   7  -1   89.99    3.38
   6  -7  -1   89.56    3.20
   6  -7  -1   91.65    2.98
  -6  -7   1   89.80    3.21
   6  -7  -1   90.47    3.05
  -6  -7   1   91.46    3.05
  -7   7   1    9.95    0.75
   7   7  -1   11.40    0.79
   7   7  -1   10.55    0.65
  -7  -7   1   10.62    0.70
   7  -7  -1   10.36    0.66
   7  -7  -1   10.39    0.52
   8   7  -1    3.15    0.38
   8   7  -1    3.10    0.48
  -8   7   1    3.23    0.54
   8  -7  -1    3.06    0.41
   8  -7  -1    2.72    0.26
  -8  -7   1    2.40    0.46
  -9   7   1    9.07    0.79
   9   7  -1    8.69    0.67
   9   7  -1    8.84    0.77
   9  -7  -1    9.98    0.72
  -9  -7   1    8.74    0.67
  -9  -7   1    7.83    0.71
  10   7  -1    0.55    0.36
 -10   7   1    0.47    0.42
  10   7  -1    0.69    0.33
 -10  -7   1    0.36    0.45
 -10  -7   1    0.58    0.40
  10  -7  -1    0.69    0.34
  11   7  -1    1.63    0.47
 -11   7   1    1.17    0.53
 -11  -7   1    1.12    0.48
 -11  -7   1    0.84    0.49
  11  -7  -1    1.76    0.52
 -12   7   1    1.16    0.58
  12   7  -1    1.98    0.53
 -12  -7   1    1.30    0.54
  12  -7  -1    2.12    0.57
 -12  -7   1    0.76    0.51
 -13   7   1    0.20    0.57
  13   7  -1    0.27    0.40
 -13  -7   1    0.22    0.52
  13  -7  -1    0.95    0.51
  13   8   1    1.28    0.53
 -13   8  -1    0.56    0.55
  13  -8   1    0.92    0.56
  12   8   1    2.32    0.58
 -12   8  -1    2.87    0.71
 -12  -8  -1    2.06    0.65
  12  -8   1    3.29    0.59
  11   8   1    1.22    0.39
 -11   8  -1    1.18    0.52
  11  -8   1    1.65    0.51
 -11  -8  -1    1.35    0.56
 -11  -8  -1    0.89    0.47
  10   8   1    7.17    0.67
  10   8   1    7.55    0.76
 -10   8  -1    8.12    0.84
  10  -8   1    9.22    0.74
 -10  -8  -1    6.69    0.73
 -10  -8  -1    8.65    0.69
   9   8   1    0.65    0.37
   9   8   1    0.54    0.30
  -9   8  -1    0.60    0.47
  -9  -8  -1    0.08    0.37
   9  -8   1    0.90    0.37
  -9  -8  -1    1.22    0.42
   8   8   1    8.84    0.75
  -8   8  -1    9.14    0.77
   8   8   1    8.53    0.63
  -8  -8  -1    8.93    0.71
   8  -8   1    8.79    0.65
   8  -8   1    8.79    0.50
   7   8   1   34.83    1.44
  -7   8  -1   31.00    1.51
   7   8   1   33.28    1.59
   7  -8   1   32.72    1.43
   7  -8   1   32.89    1.29
  -7  -8  -1   34.64    1.29
  -7  -8  -1   33.62    1.48
  -6   8  -1    5.92    0.40
   6   8   1    6.08    0.56
   6   8   1    6.22    0.45
  -6   8  -1    5.43    0.55
  -6  -8  -1    5.88    0.53
   6  -8   1    5.50    0.35
  -6  -8  -1    6.24    0.41
   6  -8   1    5.81    0.39
   6  -8   1    5.67    0.45
   5   8   1   67.28    2.43
  -5   8  -1   66.40    2.57
   5   8   1   70.03    2.68
  -5   8  -1   67.19    2.38
  -5  -8  -1   72.31    2.42
   5  -8   1   65.56    2.38
  -5  -8  -1   69.70    2.52
   5  -8   1   65.60    2.44
   5  -8   1   69.43    2.38
  -4   8  -1    7.89    0.60
   4   8   1    8.70    0.61
   4   8   1    8.78    0.46
  -4   8  -1    7.81    0.43
   4  -8   1    8.32    0.46
  -4  -8  -1    8.26    0.36
   4  -8   1    8.21    0.46
  -4  -8  -1    8.73    0.49
   4  -8   1    7.85    0.45
  -4  -8  -1    7.78    0.53
   3   8   1   16.88    0.87
   3   8   1   16.97    0.67
  -3   8  -1   15.79    0.68
  -3   8  -1   15.67    0.84
   3  -8   1   15.89    0.72
  -3  -8  -1   16.88    0.63
  -3  -8  -1   14.10    0.71
   3  -8   1   15.55    0.70
  -3  -8  -1   14.51    0.74
   3  -8   1   17.20    0.68
  -2   8  -1    4.86    0.41
   2   8   1    4.17    0.25
  -2   8  -1    4.28    0.29
   2   8   1    5.22    0.41
  -2  -8  -1    3.53    0.25
   2  -8   1    3.55    0.28
   2  -8   1    4.14    0.32
  -2  -8  -1    3.40    0.31
   2  -8   1    5.13    0.27
  -2  -8  -1    3.37    0.31
  -1   8  -1    6.82    0.38
   1   8   1    6.49    0.47
   1   8   1    7.33    0.34
  -1   8  -1    6.17    0.46
   1  -8   1    6.92    0.42
  -1  -8  -1    6.89    0.42
   1  -8   1    7.18    0.38
  -1  -8  -1    7.17    0.40
  -1  -8  -1    6.97    0.36
   0   8  -1   27.40    0.93
   0   8   1   26.40    1.15
   0   8  -1   26.56    1.16
   0   8   1   26.20    0.97
   0  -8  -1   26.48    1.07
   0  -8  -1   28.12    1.02
   0  -8  -1   27.46    1.02
   0  -8   1   26.64    1.08
   0  -8   1   27.10    1.02
  -1   8   1    8.81    0.56
   1   8  -1    9.60    0.58
   1   8  -1    9.00    0.37
   1  -8  -1    9.70    0.46
   1  -8  -1    9.21    0.49
  -1  -8   1    9.98    0.45
  -1  -8   1    8.86    0.50
  -2   8   1   34.34    1.44
   2   8  -1   35.39    1.23
   2   8  -1   34.16    1.48
   2  -8  -1   35.45    1.31
  -2  -8   1   37.77    1.27
  -2  -8   1   36.20    1.36
   2  -8  -1   34.77    1.33
  -2  -8   1   35.62    1.35
   2  -8  -1   33.55    1.28
   3   8  -1   57.19    1.98
  -3   8   1   54.31    2.16
  -3   8   1   55.52    1.94
   3   8  -1   57.83    2.26
   3  -8  -1   55.72    2.02
  -3  -8   1   59.69    1.95
  -3  -8   1   58.68    2.08
  -3  -8   1   58.59    2.06
   3  -8  -1   55.53    2.02
   3  -8  -1   58.23    2.02
  -4   8   1   20.09    1.01
   4   8  -1   19.56    0.84
  -4   8   1   20.65    0.78
   4   8  -1   20.03    1.06
  -4  -8   1   20.17    0.93
  -4  -8   1   22.42    0.76
  -4  -8   1   20.68    0.88
   4  -8  -1   19.65    0.84
   4  -8  -1   19.76    0.83
   4  -8  -1   19.20    0.87
  -5   8   1   61.43    2.11
  -5   8   1   61.81    2.37
   5   8  -1   60.46    2.22
   5   8  -1   62.26    2.49
   5  -8  -1   62.36    2.14
  -5  -8   1   60.91    2.29
  -5  -8   1   63.10    2.20
   5  -8  -1   59.74    2.24
   5  -8  -1   60.50    2.17
  -6   8   1    6.24    0.59
   6   8  -1    5.77    0.57
   6   8  -1    6.16    0.45
   6  -8  -1    6.45    0.48
   6  -8  -1    6.53    0.35
  -6  -8   1    6.64    0.42
   6  -8  -1    6.02    0.40
  -6  -8   1    5.90    0.53
   7   8  -1   12.84    0.72
   7   8  -1   12.19    0.87
  -7   8   1   13.39    0.87
   7  -8  -1   11.74    0.60
  -7  -8   1   12.27    0.79
  -7  -8   1   12.44    0.62
   7  -8  -1   12.55    0.75
  -8   8   1   13.40    0.93
   8   8  -1   13.36    0.81
   8   8  -1   14.73    0.99
  -8  -8   1   13.14    0.87
   8  -8  -1   13.62    0.83
   8  -8  -1   14.20    0.66
  -9   8   1    1.95    0.55
   9   8  -1    1.05    0.43
   9   8  -1    1.50    0.37
  -9  -8   1    0.69    0.43
   9  -8  -1    1.43    0.41
  10   8  -1    9.19    0.76
 -10   8   1   10.05    0.91
  10   8  -1   10.52    0.89
  10  -8  -1    9.92    0.78
 -10  -8   1    9.39    0.83
 -10  -8   1   10.96    0.77
 -11   8   1   -0.05    0.45
  11   8  -1    0.51    0.35
 -11  -8   1    0.24    0.47
 -11  -8   1   -0.04    0.38
  11  -8  -1    0.63    0.39
  12   8  -1    2.56    0.53
 -12   8   1    4.21    0.77
 -12  -8   1    1.86    0.60
 -12  -8   1    3.29    0.67
  12  -8  -1    3.58    0.61
  13   8  -1    1.89    0.57
 -12   9  -1    0.33    0.52
  12   9   1   -0.12    0.30
 -12  -9  -1   -0.76    0.40
  12  -9   1    0.40    0.39
 -12  -9  -1    0.52    0.55
 -11   9  -1    2.58    0.66
  11   9   1    1.37    0.43
 -11  -9  -1    2.61    0.55
 -11  -9  -1    1.32    0.57
  11  -9   1    2.82    0.51
  10   9   1    0.37    0.36
  10   9   1   -0.09    0.23
 -10   9  -1   -0.09    0.42
 -10  -9  -1    0.31    0.37
  10  -9   1    0.14    0.30
 -10  -9  -1    0.26    0.45
   9   9   1   14.61    1.02
  -9   9  -1   13.96    1.01
   9   9   1   14.49    0.89
  -9  -9  -1   13.37    0.84
  -9  -9  -1   13.80    0.95
   9  -9   1   13.73    0.74
   9  -9   1   12.99    0.87
   8   9   1   10.91    0.87
   8   9   1   10.84    0.73
  -8   9  -1   12.76    0.91
  -8  -9  -1   11.45    0.82
   8  -9   1   12.61    0.63
   8  -9   1   12.75    0.78
   7   9   1    2.11    0.48
   7   9   1    2.29    0.33
  -7   9  -1    2.18    0.48
  -7  -9  -1    2.18    0.47
  -7  -9  -1    2.07    0.29
   7  -9   1    2.03    0.27
   7  -9   1    2.05    0.33
   6   9   1   13.92    0.90
   6   9   1   14.03    0.73
  -6   9  -1   12.40    0.84
  -6  -9  -1   13.25    0.80
  -6  -9  -1   12.77    0.67
   6  -9   1   13.68    0.63
   6  -9   1   12.85    0.72
   6  -9   1   14.02    0.66
  -5   9  -1    9.35    0.49
  -5   9  -1    8.93    0.68
   5   9   1    8.58    0.51
   5   9   1    9.90    0.71
   5  -9   1    8.79    0.50
  -5  -9  -1    8.81    0.61
  -5  -9  -1    8.81    0.52
   5  -9   1    8.82    0.49
   5  -9   1    9.37    0.53
   4   9   1   18.80    1.00
  -4   9  -1   17.78    0.96
   4   9   1   17.12    0.77
  -4   9  -1   17.27    0.76
   4  -9   1   17.91    0.78
   4  -9   1   18.13    0.80
  -4  -9  -1   18.47    0.69
  -4  -9  -1   18.86    0.83
  -4  -9  -1   16.13    0.85
   4  -9   1   17.54    0.78
  -3   9  -1    1.74    0.21
   3   9   1    1.93    0.19
  -3   9  -1    1.98    0.37
   3   9   1    2.28    0.32
   3  -9   1    1.34    0.23
  -3  -9  -1    2.10    0.35
  -3  -9  -1    1.51    0.27
   3  -9   1    2.46    0.23
  -3  -9  -1    1.24    0.17
   3  -9   1    1.49    0.24
  -2   9  -1    4.24    0.43
   2   9   1    4.51    0.26
   2   9   1    4.71    0.42
  -2   9  -1    4.54    0.31
  -2  -9  -1    3.71    0.34
   2  -9   1    4.12    0.32
   2  -9   1    4.63    0.27
  -2  -9  -1    3.83    0.27
  -2  -9  -1    3.23    0.32
   2  -9   1    4.02    0.34
   1   9   1   20.28    0.95
   1   9   1   19.97    0.73
  -1   9  -1   18.93    0.94
  -1   9  -1   19.54    0.80
  -1  -9  -1   17.68    0.79
  -1  -9  -1   17.13    0.82
   1  -9   1   17.12    0.82
   1  -9   1   19.45    0.80
  -1  -9  -1   18.58    0.76
   0   9   1    0.26    0.11
   0   9  -1    0.18    0.17
   0   9  -1    0.24    0.09
   0   9   1    0.54    0.23
   0  -9   1    0.44    0.20
   0  -9  -1    0.43    0.17
   0  -9  -1    0.37    0.18
   0  -9  -1    0.23    0.14
   0  -9   1    0.36    0.16
  -1   9   1   56.77    2.20
   1   9  -1   53.43    2.21
   1   9  -1   59.27    1.93
  -1  -9   1   56.45    2.00
   1  -9  -1   60.50    2.09
  -1  -9   1   57.78    2.10
   1  -9  -1   58.58    2.04
   2   9  -1   22.09    0.82
   2   9  -1   20.75    1.07
  -2   9   1   22.27    1.07
   2  -9  -1   20.89    0.87
  -2  -9   1   21.53    0.96
   2  -9  -1   22.54    0.94
   2  -9  -1   23.76    0.92
  -2  -9   1   22.87    0.95
  -2  -9   1   23.54    0.87
  -3   9   1   14.36    0.57
  -3   9   1   12.56    0.78
   3   9  -1   13.49    0.59
   3   9  -1   13.96    0.83
  -3  -9   1   14.24    0.70
  -3  -9   1   14.07    0.71
   3  -9  -1   13.67    0.64
   3  -9  -1   13.33    0.63
  -3  -9   1   14.40    0.58
   3  -9  -1   13.16    0.65
   4   9  -1   26.28    1.26
  -4   9   1   23.34    1.16
   4   9  -1   23.27    0.97
  -4   9   1   24.14    0.91
  -4  -9   1   23.09    1.07
   4  -9  -1   23.88    1.01
   4  -9  -1   24.64    0.99
  -4  -9   1   25.45    0.90
  -4  -9   1   23.88    1.03
   4  -9  -1   24.09    0.99
   5   9  -1   27.17    1.35
  -5   9   1   24.40    1.23
   5   9  -1   26.11    1.08
  -5  -9   1   25.67    1.16
   5  -9  -1   25.29    1.05
   5  -9  -1   25.19    1.10
  -5  -9   1   26.85    1.09
   5  -9  -1   26.28    1.03
  -6   9   1   19.04    1.07
   6   9  -1   19.37    1.13
   6   9  -1   18.16    0.90
   6  -9  -1   18.60    0.93
   6  -9  -1   19.24    0.85
   6  -9  -1   20.28    0.81
  -6  -9   1   20.26    0.88
  -6  -9   1   20.37    1.01
  -7   9   1    4.75    0.58
   7   9  -1    4.64    0.56
   7   9  -1    4.09    0.40
   7  -9  -1    4.61    0.45
  -7  -9   1    4.97    0.38
   7  -9  -1    4.23    0.35
  -7  -9   1    4.82    0.55
   8   9  -1    6.62    0.70
  -8   9   1    8.21    0.74
   8   9  -1    6.95    0.56
   8  -9  -1    6.87    0.45
   8  -9  -1    6.47    0.58
  -8  -9   1    6.29    0.63
   9   9  -1   11.30    0.93
   9   9  -1   12.08    0.80
  -9   9   1   12.91    0.98
  -9  -9   1   11.18    0.87
   9  -9  -1   11.86    0.81
  10   9  -1    1.05    0.45
  10   9  -1    0.54    0.31
 -10   9   1    0.93    0.49
 -10  -9   1    0.68    0.42
 -10  -9   1    0.49    0.44
  10  -9  -1    0.98    0.40
  11   9  -1    2.28    0.47
 -11   9   1    3.20    0.75
  11   9  -1    1.98    0.57
 -11  -9   1    3.67    0.76
  11  -9  -1    3.01    0.53
 -11  -9   1    2.05    0.55
 -12   9   1    0.01    0.51
  12   9  -1    0.13    0.34
 -12  -9   1    0.07    0.53
  12  -9  -1   -0.12    0.35
 -12  -9   1    0.15    0.47
  12  10   1    1.38    0.46
 -12  10  -1    1.93    0.68
 -12 -10  -1    1.90    0.66
 -12 -10  -1    2.06    0.60
  12 -10   1    3.32    0.68
  11  10   1    1.23    0.48
 -11  10  -1    1.66    0.62
  11  10   1    1.49    0.42
 -11 -10  -1    1.44    0.61
 -11 -10  -1    1.66    0.50
  11 -10   1    2.61    0.57
  10  10   1    4.27    0.65
  10  10   1    4.40    0.53
 -10  10  -1    5.21    0.74
  10 -10   1    4.75    0.58
 -10 -10  -1    4.25    0.65
 -10 -10  -1    4.30    0.57
   9  10   1    3.67    0.59
  -9  10  -1    3.94    0.64
   9  10   1    2.26    0.41
   9 -10   1    3.52    0.34
  -9 -10  -1    3.16    0.59
   9 -10   1    2.79    0.44
  -8  10  -1   11.72    0.93
   8  10   1   13.47    0.99
   8  10   1   14.40    0.82
   8 -10   1   13.33    0.68
   8 -10   1   12.32    0.79
  -8 -10  -1   12.52    0.88
   7  10   1    9.08    0.61
   7  10   1    8.60    0.75
  -7  10  -1    8.56    0.77
  -7 -10  -1    9.04    0.56
  -7 -10  -1    9.97    0.73
   7 -10   1    8.40    0.52
   7 -10   1    9.31    0.62
  -6  10  -1    1.03    0.41
   6  10   1    1.72    0.44
   6  10   1    1.22    0.28
  -6 -10  -1    0.61    0.27
   6 -10   1    1.47    0.31
   6 -10   1    1.13    0.27
  -6 -10  -1    0.47    0.34
   6 -10   1    1.01    0.25
  -5  10  -1   21.55    1.18
   5  10   1   24.47    1.01
  -5  10  -1   23.14    1.01
   5  10   1   21.38    1.22
   5 -10   1   22.87    0.98
   5 -10   1   24.20    1.02
   5 -10   1   24.35    0.99
  -5 -10  -1   24.15    1.03
  -5 -10  -1   21.40    1.09
  -4  10  -1   11.38    0.78
   4  10   1   12.82    0.61
  -4  10  -1   12.31    0.60
   4  10   1   12.82    0.83
   4 -10   1   13.15    0.64
  -4 -10  -1   12.97    0.54
  -4 -10  -1   12.57    0.66
   4 -10   1   11.65    0.61
   4 -10   1   12.22    0.60
  -4 -10  -1   12.03    0.70
   3  10   1    0.87    0.17
  -3  10  -1    0.89    0.20
   3  10   1    0.84    0.30
  -3  10  -1    1.23    0.35
  -3 -10  -1    0.64    0.16
  -3 -10  -1    0.91    0.28
  -3 -10  -1    0.74    0.26
   3 -10   1    0.91    0.18
   3 -10   1    0.40    0.19
   3 -10   1    0.99    0.26
  -2  10  -1   24.87    1.01
  -2  10  -1   24.55    1.20
   2  10   1   25.36    1.22
   2  10   1   24.47    0.95
   2 -10   1   26.21    1.03
   2 -10   1   25.67    1.08
  -2 -10  -1   26.05    1.07
  -2 -10  -1   25.57    1.09
  -2 -10  -1   25.15    0.98
   1  10   1   10.12    0.68
  -1  10  -1   11.44    0.47
  -1  10  -1   11.01    0.70
   1  10   1   10.90    0.49
  -1 -10  -1   11.90    0.55
  -1 -10  -1   11.83    0.59
   1 -10   1   12.23    0.57
   1 -10   1   11.19    0.62
  -1 -10  -1   12.20    0.63
   0  10  -1  105.56    3.42
   0  10   1  103.58    3.47
   0  10   1   98.07    3.72
   0  10  -1  103.25    3.76
   0 -10  -1  108.40    3.62
   0 -10   1  104.01    3.53
   0 -10  -1  104.54    3.52
   0 -10   1  103.28    3.62
   0 -10  -1  107.47    3.54
   1  10  -1    3.36    0.19
  -1  10   1    3.80    0.41
  -1  10   1    3.39    0.25
   1  10  -1    3.68    0.40
  -1 -10   1    3.27    0.28
   1 -10  -1    3.09    0.33
   1 -10  -1    3.32    0.28
  -1 -10   1    2.77    0.34
   2  10  -1   12.46    0.77
  -2  10   1   11.67    0.75
   2  10  -1   12.02    0.50
  -2 -10   1   11.90    0.65
  -2 -10   1   12.25    0.64
   2 -10  -1   11.88    0.63
  -2 -10   1   11.79    0.55
   2 -10  -1   11.71    0.59
   3  10  -1    4.09    0.27
  -3  10   1    4.23    0.48
   3  10  -1    4.09    0.45
   3 -10  -1    3.76    0.35
  -3 -10   1    4.42    0.39
  -3 -10   1    4.32    0.28
  -3 -10   1    4.50    0.42
   3 -10  -1    4.23    0.33
   3 -10  -1    4.40    0.33
   4  10  -1   12.15    0.59
  -4  10   1   12.62    0.80
   4  10  -1   12.80    0.84
   4 -10  -1   11.92    0.62
   4 -10  -1   12.18    0.62
  -4 -10   1   11.49    0.69
  -4 -10   1   12.18    0.53
  -4 -10   1   13.11    0.68
   4 -10  -1   11.91    0.61
   5  10  -1   13.02    0.65
   5  10  -1   13.90    0.91
  -5  10   1   12.66    0.83
   5 -10  -1   12.51    0.68
  -5 -10   1   11.79    0.66
   5 -10  -1   13.02    0.64
   5 -10  -1   12.68    0.62
  -5 -10   1   11.87    0.74
   6  10  -1    4.69    0.40
   6  10  -1    4.29    0.56
  -6  10   1    4.52    0.58
   6 -10  -1    5.24    0.44
   6 -10  -1    5.38    0.39
  -6 -10   1    5.00    0.42
   6 -10  -1    5.18    0.35
  -6 -10   1    5.15    0.53
   7  10  -1    9.54    0.63
   7  10  -1    9.43    0.82
  -7  10   1   10.28    0.82
   7 -10  -1    9.70    0.66
   7 -10  -1    9.95    0.56
  -7 -10   1    9.67    0.73
  -7 -10   1   10.42    0.59
   8  10  -1   11.61    0.74
  -8  10   1   12.49    0.94
   8  10  -1   12.47    0.96
   8 -10  -1   11.66    0.77
  -8 -10   1   10.75    0.83
   8 -10  -1   11.83    0.63
  -9  10   1    1.95    0.61
   9  10  -1    1.94    0.37
   9  10  -1    1.64    0.49
   9 -10  -1    2.10    0.48
   9 -10  -1    1.74    0.27
  -9 -10   1    1.38    0.51
  10  10  -1    2.81    0.58
 -10  10   1    2.44    0.62
  10  10  -1    2.47    0.44
 -10 -10   1    2.59    0.55
 -10 -10   1    2.57    0.62
  10 -10  -1    2.51    0.49
  11  10  -1    0.07    0.41
  11  10  -1    0.36    0.31
 -11  10   1   -0.09    0.49
 -11 -10   1    0.61    0.45
  11 -10  -1    0.60    0.38
 -11 -10   1    0.06    0.48
  12  10  -1    1.00    0.42
 -12  10   1    1.30    0.65
  12 -10  -1    2.63    0.67
 -12 -10   1    0.97    0.54
 -12 -10   1    0.31    0.58
 -12  11  -1    0.35    0.54
 -11  11  -1    1.44    0.58
  11  11   1    0.59    0.45
  11  11   1    0.95    0.36
  11 -11   1    1.08    0.45
 -11 -11  -1    0.41    0.54
 -11 -11  -1    1.37    0.48
 -10  11  -1    0.77    0.51
  10  11   1    0.48    0.32
  10  11   1    0.33    0.40
 -10 -11  -1   -0.01    0.35
 -10 -11  -1    0.51    0.50
  10 -11   1    0.54    0.34
   9  11   1    7.17    0.80
  -9  11  -1    8.47    0.86
   9  11   1    7.44    0.64
   9 -11   1    8.00    0.66
   9 -11   1    8.92    0.55
  -9 -11  -1    7.85    0.78
  -8  11  -1    6.40    0.73
   8  11   1    6.25    0.54
   8  11   1    6.66    0.72
  -8 -11  -1    5.45    0.66
   8 -11   1    6.50    0.57
   8 -11   1    6.18    0.46
  -7  11  -1    5.23    0.66
   7  11   1    5.48    0.63
   7  11   1    5.98    0.49
  -7 -11  -1    5.84    0.60
  -7 -11  -1    5.00    0.45
   7 -11   1    5.82    0.50
   7 -11   1    5.10    0.41
  -6  11  -1   10.68    0.82
   6  11   1   11.23    0.87
   6  11   1   10.03    0.62
   6 -11   1   10.18    0.58
   6 -11   1   11.13    0.61
  -6 -11  -1   12.03    0.79
  -6 -11  -1   10.48    0.63
   6 -11   1   11.74    0.65
  -5  11  -1    0.50    0.36
   5  11   1    0.43    0.28
   5  11   1    0.36    0.17
  -5 -11  -1    0.27    0.23
  -5 -11  -1    0.64    0.32
   5 -11   1    0.24    0.21
   5 -11   1    0.20    0.18
   5 -11   1    0.02    0.18
   4  11   1    5.60    0.57
  -4  11  -1    6.03    0.60
   4  11   1    5.93    0.38
  -4  11  -1    5.54    0.37
  -4 -11  -1    7.17    0.49
  -4 -11  -1    6.23    0.35
   4 -11   1    5.67    0.39
   4 -11   1    5.72    0.43
  -4 -11  -1    5.16    0.50
   4 -11   1    6.05    0.42
  -3  11  -1    8.21    0.45
   3  11   1    7.90    0.42
  -3  11  -1    7.22    0.62
   3  11   1    7.83    0.63
   3 -11   1    7.87    0.51
  -3 -11  -1    8.32    0.42
   3 -11   1    7.79    0.42
  -3 -11  -1    8.22    0.54
   3 -11   1    7.58    0.47
  -3 -11  -1    8.08    0.55
   2  11   1   10.91    0.73
   2  11   1   11.19    0.49
  -2  11  -1   10.90    0.73
  -2 -11  -1   10.06    0.51
   2 -11   1   10.04    0.60
  -2 -11  -1    9.46    0.59
   2 -11   1   10.11    0.55
  -2 -11  -1    9.84    0.59
  -1  11  -1    9.95    0.41
   1  11   1    8.39    0.63
  -1  11  -1    8.76    0.65
   1  11   1    9.12    0.43
  -1 -11  -1   10.02    0.59
   1 -11   1    9.28    0.57
  -1 -11  -1    9.07    0.49
  -1 -11  -1    9.62    0.54
   1 -11   1    9.26    0.51
   0  11  -1    3.05    0.40
   0  11  -1    3.41    0.20
   0  11   1    3.27    0.24
   0  11   1    3.59    0.41
   0 -11  -1    3.19    0.32
   0 -11   1    3.50    0.31
   0 -11  -1    3.99    0.31
   0 -11  -1    3.14    0.36
   0 -11   1    2.89    0.35
   1  11  -1    8.30    0.35
  -1  11   1    7.59    0.60
  -1  11   1    8.01    0.41
   1  11  -1    7.63    0.61
  -1 -11   1    8.40    0.55
   1 -11  -1    8.78    0.48
  -1 -11   1    8.48    0.46
  -1 -11   1    7.90    0.51
   1 -11  -1    8.08    0.53
   2  11  -1   28.75    1.41
  -2  11   1   29.46    1.39
   2  11  -1   28.73    1.07
  -2 -11   1   30.42    1.26
  -2 -11   1   29.85    1.24
   2 -11  -1   29.94    1.19
  -2 -11   1   30.27    1.15
   2 -11  -1   30.48    1.24
  -3  11   1    1.34    0.37
   3  11  -1    1.33    0.16
   3  11  -1    1.50    0.38
  -3 -11   1    0.98    0.21
  -3 -11   1    1.19    0.30
   3 -11  -1    1.24    0.28
   3 -11  -1    0.88    0.24
  -3 -11   1    1.57    0.34
   3 -11  -1    1.07    0.22
  -4  11   1    4.96    0.56
   4  11  -1    5.27    0.35
   4  11  -1    5.33    0.56
  -4 -11   1    5.11    0.32
   4 -11  -1    5.16    0.39
   4 -11  -1    5.82    0.41
   4 -11  -1    5.10    0.39
  -4 -11   1    5.02    0.48
  -4 -11   1    5.03    0.44
  -5  11   1    1.86    0.46
   5  11  -1    1.70    0.45
   5  11  -1    1.14    0.22
   5 -11  -1    1.54    0.26
   5 -11  -1    1.40    0.24
  -5 -11   1    1.96    0.43
  -5 -11   1    1.28    0.31
   5 -11  -1    1.46    0.28
   6  11  -1   17.05    0.87
   6  11  -1   18.77    1.18
  -6  11   1   19.44    1.13
   6 -11  -1   17.93    0.81
  -6 -11   1   18.21    0.89
   6 -11  -1   18.82    0.86
  -6 -11   1   18.70    1.02
   6 -11  -1   18.40    0.92
   7  11  -1   10.17    0.88
  -7  11   1   10.44    0.87
   7  11  -1   10.37    0.66
   7 -11  -1   10.38    0.69
  -7 -11   1   10.04    0.78
   7 -11  -1   10.50    0.60
  -7 -11   1   11.15    0.64
   8  11  -1    7.03    0.57
   8  11  -1    7.55    0.78
  -8  11   1    8.10    0.81
   8 -11  -1    8.19    0.52
   8 -11  -1    7.39    0.62
  -8 -11   1    7.60    0.71
   9  11  -1    2.82    0.56
   9  11  -1    1.84    0.41
  -9  11   1    2.55    0.64
   9 -11  -1    1.58    0.28
   9 -11  -1    2.31    0.44
  -9 -11   1    2.27    0.56
 -10  11   1    3.01    0.74
  10  11  -1    1.72    0.59
  10  11  -1    1.84    0.46
  10 -11  -1    2.43    0.49
 -10 -11   1    1.62    0.57
 -10 -11   1    2.91    0.59
  11  11  -1    1.11    0.51
 -11  11   1    1.80    0.68
 -11 -11   1    1.36    0.49
 -11 -11   1    1.08    0.58
  11 -11  -1    2.22    0.58
 -12  11   1    0.09    0.52
 -12 -11   1    0.87    0.54
  12 -11  -1    0.70    0.50
  11  12   1    0.20    0.43
 -11  12  -1    0.70    0.56
 -11 -12  -1    0.04    0.47
 -11 -12  -1   -0.48    0.44
 -10  12  -1    3.76    0.69
  10  12   1    3.33    0.64
 -10 -12  -1    2.31    0.64
 -10 -12  -1    3.88    0.56
  -9  12  -1    0.00    0.38
   9  12   1    0.04    0.34
   9  12   1    0.34    0.27
  -9 -12  -1    0.26    0.43
   9 -12   1    0.22    0.21
   8  12   1    6.50    0.57
   8  12   1    6.79    0.76
  -8  12  -1    6.39    0.75
   8 -12   1    8.60    0.64
   8 -12   1    7.03    0.50
  -8 -12  -1    6.51    0.70
  -7  12  -1    4.32    0.62
   7  12   1    3.22    0.56
   7  12   1    3.34    0.39
   7 -12   1    3.95    0.44
  -7 -12  -1    4.17    0.44
  -7 -12  -1    4.31    0.56
   7 -12   1    3.20    0.38
   6  12   1    1.29    0.28
  -6  12  -1    1.86    0.52
   6  12   1    2.20    0.53
  -6 -12  -1    1.54    0.44
  -6 -12  -1    1.22    0.35
   6 -12   1    1.48    0.31
   6 -12   1    1.79    0.34
   6 -12   1    1.55    0.31
   5  12   1   28.02    1.16
  -5  12  -1   28.25    1.45
   5  12   1   27.44    1.49
  -5 -12  -1   26.77    1.22
   5 -12   1   26.85    1.16
   5 -12   1   28.59    1.19
   5 -12   1   28.44    1.19
  -5 -12  -1   27.79    1.31
   4  12   1    2.10    0.40
  -4  12  -1    2.12    0.45
   4  12   1    2.00    0.24
   4 -12   1    2.38    0.32
   4 -12   1    2.48    0.31
  -4 -12  -1    2.47    0.41
  -4 -12  -1    2.13    0.23
   4 -12   1    2.07    0.29
  -4 -12  -1    2.40    0.36
   3  12   1    3.03    0.26
   3  12   1    3.30    0.45
  -3  12  -1    3.66    0.48
  -3  12  -1    3.80    0.31
  -3 -12  -1    3.46    0.29
  -3 -12  -1    3.72    0.42
  -3 -12  -1    3.11    0.38
   3 -12   1    3.33    0.33
   3 -12   1    3.67    0.38
   2  12   1   32.49    1.53
  -2  12  -1   30.64    1.49
   2  12   1   31.90    1.18
   2 -12   1   31.76    1.27
  -2 -12  -1   32.75    1.24
  -2 -12  -1   31.21    1.31
   2 -12   1   31.68    1.33
  -2 -12  -1   32.00    1.35
  -1  12  -1   30.02    1.45
   1  12   1   30.13    1.13
   1  12   1   29.86    1.46
   1 -12   1   30.65    1.23
  -1 -12  -1   31.23    1.32
  -1 -12  -1   31.00    1.21
  -1 -12  -1   33.16    1.27
   1 -12   1   30.62    1.30
   0  12  -1   16.72    0.97
   0  12   1   15.45    0.93
   0  12   1   16.85    0.68
   0 -12  -1   17.51    0.85
   0 -12  -1   18.10    0.78
   0 -12   1   16.43    0.76
   0 -12   1   15.95    0.84
   0 -12  -1   15.99    0.75
  -1  12   1   25.95    1.29
   1  12  -1   24.50    1.30
  -1  12   1   26.95    1.01
  -1 -12   1   24.95    1.11
  -1 -12   1   27.10    1.17
   1 -12  -1   26.24    1.15
   1 -12  -1   25.57    1.08
  -1 -12   1   27.62    1.08
   1 -12  -1   27.34    1.05
   2  12  -1   12.07    0.82
  -2  12   1   10.98    0.77
   2 -12  -1   12.38    0.67
  -2 -12   1   11.09    0.66
  -2 -12   1   12.15    0.67
  -2 -12   1   10.08    0.55
   2 -12  -1   11.01    0.60
  -3  12   1    0.82    0.34
   3  12  -1    0.67    0.31
  -3 -12   1    0.35    0.29
   3 -12  -1    0.57    0.22
  -3 -12   1    0.43    0.19
  -3 -12   1    0.66    0.30
   3 -12  -1    0.45    0.22
   4  12  -1    1.18    0.40
  -4  12   1    1.03    0.38
  -4 -12   1    0.70    0.31
  -4 -12   1    0.89    0.19
   4 -12  -1    0.70    0.25
   4 -12  -1    0.98    0.24
  -4 -12   1    0.96    0.30
   4 -12  -1    0.88    0.26
   5  12  -1   11.75    0.89
  -5  12   1    9.94    0.81
   5 -12  -1   10.49    0.60
  -5 -12   1    9.83    0.71
  -5 -12   1    9.21    0.63
   5 -12  -1    9.29    0.57
   5 -12  -1   10.14    0.60
  -6  12   1    6.05    0.69
   6  12  -1    6.44    0.71
  -6 -12   1    6.53    0.52
   6 -12  -1    7.18    0.46
   6 -12  -1    7.06    0.49
   6 -12  -1    7.21    0.53
  -6 -12   1    7.38    0.67
  -7  12   1    3.07    0.60
   7  12  -1    3.64    0.58
  -7 -12   1    2.29    0.38
   7 -12  -1    2.56    0.41
  -7 -12   1    2.64    0.51
   7 -12  -1    3.43    0.36
   8  12  -1    3.45    0.61
  -8  12   1    4.30    0.67
   8 -12  -1    3.78    0.49
   8 -12  -1    3.60    0.37
  -8 -12   1    2.95    0.55
   9  12  -1    0.21    0.40
  -9  12   1    0.26    0.42
   9 -12  -1    0.21    0.24
  -9 -12   1   -0.13    0.40
   9 -12  -1    0.14    0.31
 -10  12   1    1.34    0.60
  10  12  -1    0.88    0.49
  10 -12  -1    3.01    0.62
 -10 -12   1    1.83    0.62
  11  12  -1    0.19    0.42
 -11  12   1    0.56    0.57
  11 -12  -1    0.49    0.42
 -11 -12   1    0.43    0.47
 -11 -12   1    0.69    0.57
  11  13   1    3.89    0.76
 -11  13  -1    5.55    0.86
 -11 -13  -1    4.77    0.79
 -10  13  -1    1.54    0.61
  10  13   1    0.76    0.51
 -10 -13  -1    0.48    0.49
 -10 -13  -1    1.08    0.49
  -9  13  -1    6.16    0.81
   9  13   1    6.92    0.82
   9 -13   1    7.11    0.53
  -9 -13  -1    4.94    0.73
  -8  13  -1    2.84    0.69
   8  13   1    2.11    0.56
   8 -13   1    2.01    0.34
  -8 -13  -1    1.92    0.56
  -7  13  -1    3.65    0.64
   7  13   1    3.83    0.60
   7 -13   1    3.48    0.38
  -7 -13  -1    2.86    0.41
  -7 -13  -1    3.53    0.58
  -6  13  -1    1.77    0.55
   6  13   1    1.63    0.48
   6 -13   1    1.76    0.34
   6 -13   1    1.52    0.35
  -6 -13  -1    0.85    0.44
  -6 -13  -1    0.82    0.33
   5  13   1    3.57    0.55
  -5  13  -1    3.91    0.58
  -5 -13  -1    2.84    0.53
  -5 -13  -1    3.01    0.41
   5 -13   1    3.28    0.37
   5 -13   1    3.40    0.38
   4  13   1    1.18    0.40
  -4  13  -1    1.67    0.46
  -4 -13  -1    1.04    0.22
   4 -13   1    1.56    0.34
  -4 -13  -1    0.83    0.32
   4 -13   1    1.38    0.31
  -4 -13  -1    1.22    0.40
  -3  13  -1   29.28    1.48
   3  13   1   28.28    1.49
   3 -13   1   29.42    1.27
  -3 -13  -1   29.96    1.16
  -3 -13  -1   29.26    1.29
  -3 -13  -1   29.45    1.29
   3 -13   1   27.77    1.21
   2  13   1    7.07    0.65
  -2  13  -1    8.51    0.69
   2 -13   1    8.09    0.51
  -2 -13  -1    7.76    0.48
   2 -13   1    8.51    0.58
  -2 -13  -1    8.50    0.59
  -2 -13  -1    7.87    0.56
   1  13   1   41.72    1.94
  -1  13  -1   40.36    1.92
  -1 -13  -1   45.45    1.67
  -1 -13  -1   45.92    1.72
   1 -13   1   44.44    1.69
   1 -13   1   47.20    1.79
   0  13  -1   -0.17    0.17
   0  13   1   -0.01    0.19
   0 -13   1    0.04    0.24
   0 -13  -1   -0.06    0.16
   0 -13  -1   -0.31    0.20
   0 -13  -1    0.30    0.25
   0 -13   1    0.15    0.18
  -1  13   1   26.87    1.40
   1  13  -1   26.62    1.42
  -1 -13   1   28.19    1.16
  -1 -13   1   28.28    1.26
   1 -13  -1   28.75    1.26
   1 -13  -1   29.72    1.15
  -1 -13   1   30.72    1.23
   1 -13  -1   28.45    1.18
   2  13  -1    1.32    0.40
  -2  13   1    1.58    0.42
  -2 -13   1    1.23    0.27
  -2 -13   1    1.10    0.35
   2 -13  -1    1.25    0.34
  -2 -13   1    1.16    0.34
   2 -13  -1    1.29    0.28
   3  13  -1   28.56    1.49
  -3  13   1   26.72    1.41
  -3 -13   1   27.30    1.25
  -3 -13   1   28.23    1.26
   3 -13  -1   27.86    1.18
   3 -13  -1   26.89    1.21
  -3 -13   1   28.53    1.11
   4  13  -1   -0.08    0.23
  -4  13   1    0.02    0.29
  -4 -13   1    0.23    0.17
   4 -13  -1    0.13    0.21
  -4 -13   1    0.00    0.23
  -4 -13   1    0.09    0.31
   4 -13  -1   -0.06    0.19
  -5  13   1    6.82    0.70
   5  13  -1    6.79    0.74
   5 -13  -1    7.40    0.52
  -5 -13   1    6.96    0.57
  -5 -13   1    7.71    0.65
   5 -13  -1    7.44    0.51
   5 -13  -1    7.09    0.50
  -6  13   1    0.86    0.46
   6  13  -1    0.83    0.42
  -6 -13   1    0.56    0.30
  -6 -13   1    1.30    0.49
   6 -13  -1    0.55    0.26
   6 -13  -1    0.87    0.31
  -7  13   1    8.96    0.87
   7  13  -1    7.14    0.80
  -7 -13   1    9.29    0.64
  -7 -13   1    7.49    0.74
   7 -13  -1    8.28    0.65
   7 -13  -1    8.72    0.57
  -8  13   1   10.16    0.96
   8  13  -1    9.94    0.95
  -8 -13   1   10.66    0.87
   8 -13  -1    9.71    0.63
  -9  13   1    8.21    0.90
   9  13  -1    7.85    0.89
  -9 -13   1    7.08    0.80
   9 -13  -1    8.09    0.58
  10  13  -1    0.69    0.50
 -10  13   1    0.56    0.51
 -10 -13   1    0.16    0.46
  11  13  -1    9.68    1.04
 -11  13   1   10.03    1.07
 -11 -13   1   10.73    0.88
 -11 -13   1    8.56    0.96
  11  14   1   -0.36    0.43
 -10  14  -1   14.11    1.20
  10  14   1   10.94    1.08
 -10 -14  -1   10.98    1.01
   9  14   1    0.41    0.43
  -9  14  -1    0.34    0.46
  -9 -14  -1   -0.01    0.47
   9 -14   1   -0.13    0.22
  -8  14  -1   15.82    1.20
   8  14   1   18.27    1.29
  -8 -14  -1   15.28    1.09
   8 -14   1   15.72    0.87
   7  14   1    0.36    0.37
  -7  14  -1    0.81    0.46
  -7 -14  -1   -0.06    0.30
   7 -14   1    1.03    0.31
  -7 -14  -1   -0.18    0.39
  -6  14  -1    1.36    0.48
   6  14   1    1.48    0.50
  -6 -14  -1    1.00    0.39
  -6 -14  -1    0.74    0.44
   6 -14   1    0.75    0.30
   6 -14   1    0.75    0.29
   5  14   1    0.39    0.31
  -5  14  -1    0.61    0.37
   5 -14   1    0.05    0.22
   5 -14   1    0.25    0.26
  -5 -14  -1    0.25    0.32
  -5 -14  -1   -0.06    0.34
   4  14   1    2.53    0.48
  -4  14  -1    3.20    0.54
   4 -14   1    2.47    0.38
   4 -14   1    2.32    0.33
  -4 -14  -1    3.21    0.44
  -4 -14  -1    3.31    0.31
  -4 -14  -1    2.96    0.48
  -3  14  -1    2.35    0.52
   3  14   1    1.99    0.50
   3 -14   1    1.91    0.31
  -3 -14  -1    2.23    0.43
  -3 -14  -1    1.59    0.37
   3 -14   1    2.29    0.43
  -3 -14  -1    2.07    0.28
   2  14   1   49.95    2.30
  -2  14  -1   51.98    2.30
   2 -14   1   53.53    2.08
  -2 -14  -1   53.05    1.96
  -2 -14  -1   56.63    2.08
  -2 -14  -1   54.60    2.11
   2 -14   1   51.20    2.00
   1  14   1    1.95    0.48
  -1  14  -1    1.89    0.48
   1 -14   1    1.67    0.39
  -1 -14  -1    1.47    0.30
   1 -14   1    1.99    0.31
  -1 -14  -1    1.09    0.33
  -1 -14  -1    1.78    0.36
   0  14   1   41.68    1.95
   0  14  -1   41.46    1.96
   0 -14  -1   41.30    1.65
   0 -14  -1   42.64    1.77
   0 -14   1   45.59    1.69
   0 -14  -1   46.25    1.68
   0 -14   1   43.71    1.77
   0 -14   1   41.83    1.66
   1  14  -1    4.92    0.59
  -1  14   1    5.97    0.61
   1 -14  -1    6.73    0.46
  -1 -14   1    6.88    0.52
  -1 -14   1    6.22    0.45
   1 -14  -1    5.31    0.44
   1 -14  -1    6.41    0.52
  -1 -14   1    5.40    0.53
   2  14  -1   39.60    1.94
  -2  14   1   40.19    1.89
  -2 -14   1   41.80    1.68
   2 -14  -1   40.37    1.61
  -2 -14   1   42.83    1.58
  -2 -14   1   40.51    1.71
   2 -14  -1   41.52    1.69
  -3  14   1    1.34    0.44
   3  14  -1    1.65    0.48
   3 -14  -1    1.55    0.32
  -3 -14   1    1.09    0.25
  -3 -14   1    1.26    0.35
   3 -14  -1    1.15    0.32
  -3 -14   1    1.42    0.38
  -4  14   1    2.61    0.51
   4  14  -1    2.56    0.50
   4 -14  -1    2.66    0.35
  -4 -14   1    2.95    0.30
   4 -14  -1    2.60    0.35
  -4 -14   1    2.59    0.40
  -4 -14   1    2.40    0.48
  -5  14   1    1.88    0.55
   5  14  -1    1.12    0.46
   5 -14  -1    1.54    0.35
   5 -14  -1    1.19    0.32
  -5 -14   1    0.77    0.32
  -5 -14   1    0.72    0.43
  -6  14   1    5.60    0.72
   6  14  -1    6.07    0.75
   6 -14  -1    6.34    0.50
  -6 -14   1    6.12    0.55
  -6 -14   1    6.19    0.65
  -7  14   1    2.00    0.59
   7  14  -1    1.46    0.51
  -7 -14   1    2.24    0.57
   7 -14  -1    2.90    0.37
  -7 -14   1    2.31    0.44
  -8  14   1   22.82    1.47
   8  14  -1   20.58    1.45
   8 -14  -1   23.11    1.07
  -8 -14   1   21.16    1.29
   9  14  -1    0.46    0.45
  -9  14   1    1.77    0.64
   9 -14  -1    1.32    0.37
  -9 -14   1    0.58    0.54
 -10  14   1    9.78    1.03
  10  14  -1    8.71    1.00
 -10 -14   1    8.10    0.91
 -10  15  -1    0.67    0.49
  10  15   1   -0.27    0.43
 -10 -15  -1    0.00    0.50
  -9  15  -1    7.46    0.89
   9 -15   1    6.34    0.54
  -9 -15  -1    4.88    0.76
   8  15   1    0.53    0.41
  -8  15  -1    1.74    0.60
  -8 -15  -1    1.50    0.59
   8 -15   1    1.36    0.35
   7  15   1   14.57    1.17
  -7  15  -1   13.65    1.11
  -7 -15  -1   13.89    1.00
   7 -15   1   14.26    0.80
  -7 -15  -1   12.79    0.85
   6  15   1    0.45    0.39
  -6  15  -1    0.89    0.44
  -6 -15  -1    0.77    0.37
  -6 -15  -1    0.76    0.45
   6 -15   1    0.48    0.26
   5  15   1    2.71    0.55
  -5  15  -1    3.20    0.59
   5 -15   1    2.75    0.38
  -5 -15  -1    2.71    0.59
  -5 -15  -1    2.43    0.44
   5 -15   1    2.99    0.39
  -4  15  -1    0.72    0.38
   4  15   1    0.79    0.41
  -4 -15  -1    0.47    0.34
   4 -15   1    0.53    0.25
  -4 -15  -1    0.47    0.35
   4 -15   1    0.71    0.33
  -3  15  -1   11.48    0.90
   3  15   1   10.41    0.90
   3 -15   1   11.60    0.72
   3 -15   1   10.77    0.66
  -3 -15  -1   11.72    0.63
  -3 -15  -1   12.46    0.79
  -3 -15  -1   11.34    0.75
   2  15   1    2.04    0.53
  -2  15  -1    1.84    0.51
   2 -15   1    1.45    0.31
   2 -15   1    1.65    0.39
  -2 -15  -1    1.43    0.38
  -2 -15  -1    1.52    0.39
  -2 -15  -1    1.25    0.29
  -1  15  -1   40.45    1.96
   1  15   1   38.62    1.94
  -1 -15  -1   42.89    1.68
  -1 -15  -1   41.58    1.75
   1 -15   1   40.48    1.63
   1 -15   1   43.25    1.63
  -1 -15  -1   41.04    1.62
   1 -15   1   42.63    1.74
   0  15  -1    1.50    0.42
   0  15   1    2.49    0.45
   0 -15   1    2.98    0.37
   0 -15  -1    2.10    0.32
   0 -15  -1    2.24    0.39
   0 -15   1    2.02    0.39
   0 -15  -1    2.00    0.33
   0 -15   1    2.21    0.33
   1  15  -1   31.01    1.69
  -1  15   1   33.13    1.69
  -1 -15   1   32.39    1.48
  -1 -15   1   36.20    1.46
   1 -15  -1   35.39    1.50
   1 -15  -1   33.53    1.40
  -1 -15   1   34.89    1.39
  -2  15   1    4.35    0.57
   2  15  -1    3.55    0.54
   2 -15  -1    3.19    0.38
  -2 -15   1    3.94    0.47
   2 -15  -1    3.56    0.43
  -2 -15   1    3.54    0.44
  -2 -15   1    3.82    0.37
   3  15  -1   19.69    1.28
  -3  15   1   20.99    1.26
   3 -15  -1   19.50    1.01
  -3 -15   1   19.83    0.90
  -3 -15   1   20.94    1.08
  -3 -15   1   20.42    1.07
   3 -15  -1   20.43    0.97
   4  15  -1    0.46    0.37
  -4  15   1    0.52    0.35
  -4 -15   1    0.26    0.30
   4 -15  -1    0.26    0.26
  -4 -15   1    0.28    0.33
   4 -15  -1    0.54    0.27
  -5  15   1    2.27    0.58
   5  15  -1    2.00    0.55
  -5 -15   1    2.02    0.53
   5 -15  -1    2.03    0.39
   5 -15  -1    2.24    0.36
  -5 -15   1    1.86    0.44
  -6  15   1    0.44    0.41
   6  15  -1    0.08    0.30
  -6 -15   1   -0.09    0.36
  -6 -15   1    0.17    0.32
   6 -15  -1    0.09    0.21
  -7  15   1   20.49    1.37
   7  15  -1   20.23    1.42
  -7 -15   1   17.35    1.03
   7 -15  -1   19.87    0.99
  -7 -15   1   20.76    1.23
   8  15  -1   -0.34    0.30
  -8  15   1    0.39    0.47
   8 -15  -1    0.71    0.31
  -8 -15   1   -0.33    0.42
   9  15  -1   12.66    1.19
  -9  15   1   14.00    1.19
  -9 -15   1   11.07    1.02
   9 -15  -1   13.72    0.81
  10  15  -1    1.67    0.65
 -10  15   1    2.10    0.68
 -10 -15   1    0.90    0.56
  -9  16  -1    0.39    0.46
   9  16   1   -0.20    0.40
  -9 -16  -1    0.20    0.53
   9 -16   1   -0.05    0.27
   8  16   1    1.00    0.53
  -8  16  -1    0.82    0.48
   8 -16   1    1.93    0.44
  -8 -16  -1    1.02    0.52
   7  16   1    0.43    0.40
  -7  16  -1    0.91    0.50
  -7 -16  -1    1.11    0.52
  -7 -16  -1    0.53    0.37
   7 -16   1    1.13    0.35
   6  16   1   -0.03    0.31
  -6  16  -1    0.28    0.41
  -6 -16  -1    0.15    0.41
   6 -16   1    0.17    0.25
  -6 -16  -1   -0.19    0.34
   5  16   1    1.78    0.56
  -5  16  -1    2.35    0.59
   5 -16   1    1.64    0.37
  -5 -16  -1    1.70    0.45
   5 -16   1    1.74    0.38
  -5 -16  -1    1.20    0.45
   4  16   1    1.50    0.50
  -4  16  -1    1.90    0.55
   4 -16   1    2.06    0.45
  -4 -16  -1    0.95    0.39
  -4 -16  -1    2.70    0.54
   4 -16   1    1.67    0.37
   3  16   1    0.84    0.36
  -3  16  -1    2.26    0.56
   3 -16   1    1.78    0.37
  -3 -16  -1    1.82    0.44
  -3 -16  -1    1.17    0.28
  -3 -16  -1    0.66    0.41
   3 -16   1    1.90    0.41
  -2  16  -1   13.03    0.99
   2  16   1   13.05    1.01
   2 -16   1   13.81    0.76
  -2 -16  -1   13.84    0.82
   2 -16   1   13.24    0.83
  -2 -16  -1   14.13    0.73
  -2 -16  -1   12.63    0.83
   1  16   1    0.69    0.37
  -1  16  -1    0.66    0.35
   1 -16   1    0.63    0.27
  -1 -16  -1    0.11    0.28
  -1 -16  -1    0.80    0.28
  -1 -16  -1    0.78    0.35
   1 -16   1    0.62    0.33
   0  16   1   21.00    1.30
   0  16  -1   21.39    1.32
   0 -16   1   22.24    1.01
   0 -16   1   22.84    1.14
   0 -16  -1   21.27    1.00
   0 -16  -1   19.79    1.09
   0 -16   1   22.04    1.04
  -1  16   1    3.80    0.57
   1  16  -1    4.17    0.59
   1 -16  -1    4.50    0.49
  -1 -16   1    4.05    0.41
  -1 -16   1    4.26    0.51
   1 -16  -1    4.01    0.42
  -1 -16   1    4.60    0.50
  -2  16   1   19.15    1.21
   2  16  -1   18.37    1.23
  -2 -16   1   18.82    0.99
   2 -16  -1   18.45    0.99
   2 -16  -1   17.25    0.91
  -2 -16   1   17.62    0.87
  -2 -16   1   18.32    1.02
   3  16  -1    0.25    0.31
  -3  16   1    0.41    0.35
  -3 -16   1    0.32    0.22
  -3 -16   1    0.02    0.28
   3 -16  -1    0.44    0.27
   3 -16  -1   -0.17    0.24
  -3 -16   1    0.02    0.31
  -4  16   1    9.99    0.89
   4  16  -1    8.88    0.90
  -4 -16   1   11.38    0.78
   4 -16  -1   10.23    0.66
  -4 -16   1    9.51    0.77
   4 -16  -1   10.58    0.70
   5  16  -1    0.42    0.37
  -5  16   1    0.67    0.44
  -5 -16   1    0.55    0.36
   5 -16  -1    0.24    0.24
   5 -16  -1   -0.47    0.19
  -5 -16   1    0.18    0.40
  -6  16   1    0.61    0.43
   6  16  -1    0.55    0.41
  -6 -16   1   -0.46    0.34
   6 -16  -1    0.52    0.29
  -6 -16   1    0.28    0.35
   7  16  -1    0.31    0.44
  -7  16   1    0.74    0.50
   7 -16  -1    0.81    0.33
  -7 -16   1    0.51    0.40
  -7 -16   1    0.51    0.49
   8  16  -1    4.88    0.80
  -8  16   1    4.79    0.75
   8 -16  -1    4.21    0.48
  -8 -16   1    4.03    0.71
   9  16  -1   -0.01    0.46
  -9  16   1    0.41    0.48
  -9 -16   1   -0.46    0.46
   9 -16  -1    0.44    0.29
  -9  17  -1    4.18    0.78
   9  17   1    2.39    0.76
   9 -17   1    3.07    0.46
   8  17   1   -0.15    0.39
  -8  17  -1    0.49    0.45
  -8 -17  -1   -0.38    0.46
   8 -17   1    0.35    0.30
   7  17   1    0.32    0.44
  -7  17  -1    0.32    0.39
  -7 -17  -1    0.44    0.50
  -7 -17  -1    0.51    0.41
   7 -17   1    0.45    0.31
  -6  17  -1    0.23    0.34
   6  17   1    0.23    0.38
   6 -17   1    0.02    0.27
  -6 -17  -1    0.91    0.50
  -6 -17  -1   -0.40    0.33
   5  17   1    1.28    0.52
  -5  17  -1    1.01    0.45
   5 -17   1    0.91    0.36
  -5 -17  -1    0.99    0.43
   5 -17   1    1.66    0.40
  -5 -17  -1    0.49    0.40
   4  17   1    0.91    0.41
  -4  17  -1    0.91    0.46
  -4 -17  -1    1.40    0.46
  -4 -17  -1    1.30    0.43
   4 -17   1    0.78    0.29
   4 -17   1    1.40    0.39
  -3  17  -1    4.41    0.64
   3  17   1    3.83    0.62
  -3 -17  -1    5.06    0.57
   3 -17   1    4.04    0.45
  -3 -17  -1    4.43    0.53
   3 -17   1    3.51    0.47
  -3 -17  -1    3.95    0.41
   2  17   1    1.28    0.47
  -2  17  -1    1.73    0.51
   2 -17   1    1.60    0.42
  -2 -17  -1    1.31    0.33
   2 -17   1    1.39    0.33
  -2 -17  -1    2.18    0.48
  -2 -17  -1    1.29    0.41
  -1  17  -1    5.99    0.71
   1  17   1    5.78    0.70
   1 -17   1    6.83    0.53
  -1 -17  -1    6.14    0.60
   1 -17   1    6.08    0.58
  -1 -17  -1    6.13    0.51
   0  17   1    0.55    0.34
   0  17  -1    0.70    0.40
   0 -17   1    0.65    0.35
   0 -17   1    0.66    0.28
   0 -17  -1    0.86    0.36
   0 -17  -1    0.80    0.28
  -1  17   1    4.19    0.62
   1  17  -1    4.72    0.64
  -1 -17   1    4.16    0.52
   1 -17  -1    5.26    0.54
   1 -17  -1    4.94    0.46
  -1 -17   1    4.83    0.50
  -1 -17   1    4.44    0.45
  -2  17   1    0.59    0.35
   2  17  -1    0.45    0.35
  -2 -17   1    0.10    0.24
   2 -17  -1    0.23    0.25
   2 -17  -1    0.11    0.30
  -2 -17   1    0.26    0.32
  -2 -17   1    0.15    0.32
  -3  17   1    4.58    0.66
   3  17  -1    6.14    0.76
  -3 -17   1    5.14    0.45
  -3 -17   1    5.47    0.59
   3 -17  -1    5.06    0.49
   3 -17  -1    5.65    0.55
  -3 -17   1    4.93    0.57
   4  17  -1   -0.07    0.30
  -4  17   1    0.50    0.39
  -4 -17   1    0.03    0.34
   4 -17  -1    0.07    0.28
   4 -17  -1    0.32    0.26
  -4 -17   1   -0.39    0.35
  -5  17   1    1.11    0.49
   5  17  -1    0.85    0.49
   5 -17  -1    0.63    0.33
  -5 -17   1   -0.01    0.31
  -5 -17   1    0.26    0.38
   5 -17  -1    0.76    0.32
  -6  17   1    0.55    0.45
   6  17  -1   -0.07    0.32
  -6 -17   1    0.52    0.47
   6 -17  -1    0.17    0.27
  -6 -17   1   -0.24    0.35
  -7  17   1    0.58    0.47
   7  17  -1    0.00    0.39
  -7 -17   1    0.68    0.44
   7 -17  -1    0.39    0.29
  -7 -17   1    0.38    0.49
   8  17  -1   -0.08    0.42
  -8  17   1    0.12    0.43
   8 -17  -1    0.17    0.30
  -8 -17   1   -0.26    0.46
   9  17  -1    1.87    0.69
   9 -17  -1    3.17    0.46
  -8  18  -1    2.27    0.66
   8  18   1    1.93    0.70
   8 -18   1    2.70    0.52
  -8 -18  -1    1.65    0.63
   7  18   1    0.20    0.43
  -7  18  -1    0.92    0.48
   7 -18   1    0.37    0.31
  -7 -18  -1    0.01    0.48
  -7 -18  -1   -0.13    0.37
  -6  18  -1    3.03    0.62
   6  18   1    1.10    0.51
  -6 -18  -1    1.36    0.56
   6 -18   1    1.38    0.39
  -6 -18  -1    1.82    0.51
  -5  18  -1    2.87    0.70
   5  18   1    1.85    0.60
   5 -18   1    2.17    0.47
  -5 -18  -1    1.40    0.53
  -5 -18  -1    1.53    0.48
   5 -18   1    1.87    0.43
   4  18   1    0.67    0.45
  -4  18  -1    1.00    0.47
  -4 -18  -1    0.17    0.39
   4 -18   1    0.29    0.28
   4 -18   1    0.23    0.30
  -4 -18  -1    0.05    0.34
   3  18   1    1.54    0.54
  -3  18  -1    1.38    0.48
   3 -18   1    1.21    0.41
  -3 -18  -1    1.66    0.47
  -3 -18  -1    0.81    0.30
   3 -18   1    1.13    0.33
  -3 -18  -1    1.24    0.46
  -2  18  -1   14.71    1.15
   2  18   1   15.23    1.18
   2 -18   1   16.14    0.88
   2 -18   1   15.50    0.96
  -2 -18  -1   16.44    0.85
  -2 -18  -1   15.77    0.98
   1  18   1    0.32    0.33
  -1  18  -1    0.37    0.36
  -1 -18  -1    0.09    0.27
   1 -18   1    0.51    0.27
   1 -18   1    0.00    0.30
  -1 -18  -1    0.10    0.31
   0  18   1   16.40    1.21
   0  18  -1   16.65    1.24
   0 -18  -1   17.70    1.03
   0 -18   1   17.48    1.03
   0 -18  -1   18.09    0.92
   0 -18   1   17.09    0.91
   1  18  -1    0.31    0.34
  -1  18   1    0.31    0.34
  -1 -18   1    0.57    0.35
  -1 -18   1    0.45    0.28
   1 -18  -1    0.36    0.31
   1 -18  -1    0.62    0.30
  -2  18   1    4.10    0.63
   2  18  -1    3.71    0.62
   2 -18  -1    2.80    0.41
  -2 -18   1    3.97    0.52
  -2 -18   1    3.39    0.42
  -2 -18   1    2.67    0.51
   2 -18  -1    3.21    0.48
   3  18  -1    2.38    0.63
  -3  18   1    2.67    0.66
  -3 -18   1    1.33    0.34
  -3 -18   1    2.13    0.53
  -3 -18   1    2.05    0.49
   3 -18  -1    1.96    0.41
   3 -18  -1    1.85    0.46
  -4  18   1    0.04    0.32
   4  18  -1   -0.04    0.35
  -4 -18   1    0.63    0.44
  -4 -18   1   -0.07    0.34
   4 -18  -1   -0.14    0.27
   4 -18  -1    0.00    0.24
   5  18  -1    1.09    0.55
  -5  18   1    1.64    0.53
   5 -18  -1    0.92    0.35
  -5 -18   1    0.40    0.41
   5 -18  -1    1.05    0.37
  -5 -18   1    0.55    0.38
   6  18  -1    1.99    0.60
  -6  18   1    3.28    0.77
  -6 -18   1    1.94    0.61
   6 -18  -1    2.52    0.49
  -6 -18   1    2.33    0.56
   7  18  -1    0.15    0.43
  -7  18   1    1.15    0.53
  -7 -18   1   -0.16    0.47
   7 -18  -1    0.23    0.28
  -7 -18   1   -0.14    0.36
  -8  18   1    2.77    0.71
   8  18  -1    1.74    0.70
  -8 -18   1    2.86    0.75
   8 -18  -1    2.62    0.46
   7  19   1    0.14    0.48
  -7  19  -1    1.16    0.54
   7 -19   1    0.68    0.34
  -7 -19  -1    0.69    0.49
  -7 -19  -1   -0.03    0.50
  -6  19  -1    0.53    0.43
   6  19   1    0.20    0.38
  -6 -19  -1    0.29    0.40
   6 -19   1    0.57    0.33
  -6 -19  -1    0.37    0.48
   5  19   1    0.81    0.51
  -5  19  -1    0.35    0.38
  -5 -19  -1   -0.38    0.38
  -5 -19  -1   -0.21    0.41
   5 -19   1    0.10    0.28
   5 -19   1    0.17    0.34
  -4  19  -1    2.79    0.60
   4  19   1    1.80    0.57
   4 -19   1    1.90    0.41
  -4 -19  -1    2.26    0.55
  -4 -19  -1    1.64    0.53
   4 -19   1    2.61    0.47
   3  19   1    5.72    0.81
  -3  19  -1    4.89    0.73
  -3 -19  -1    5.85    0.65
   3 -19   1    5.88    0.62
   3 -19   1    5.87    0.56
   2  19   1    1.07    0.46
  -2  19  -1    1.76    0.56
   2 -19   1    0.95    0.34
  -2 -19  -1    1.15    0.43
  -2 -19  -1    0.93    0.32
   2 -19   1    1.54    0.43
  -1  19  -1   17.17    1.29
   1  19   1   17.66    1.30
   1 -19   1   17.55    0.95
  -1 -19  -1   17.88    0.95
   1 -19   1   16.13    1.03
  -1 -19  -1   19.51    1.10
   0  19  -1    2.39    0.63
   0  19   1    3.22    0.62
   0 -19   1    2.97    0.42
   0 -19  -1    3.38    0.45
   0 -19   1    2.50    0.49
   0 -19  -1    2.87    0.49
  -1  19   1   10.77    1.01
   1  19  -1   10.99    1.04
  -1 -19   1   10.33    0.70
  -1 -19   1   11.83    0.87
   1 -19  -1   10.57    0.82
   1 -19  -1   11.44    0.73
  -2  19   1    0.20    0.36
   2  19  -1    0.34    0.40
  -2 -19   1    0.02    0.26
   2 -19  -1    0.54    0.36
   2 -19  -1    0.43    0.29
  -2 -19   1   -0.06    0.34
   3  19  -1    2.74    0.72
  -3  19   1    2.62    0.66
   3 -19  -1    2.38    0.46
  -3 -19   1    2.17    0.53
   3 -19  -1    2.35    0.50
  -3 -19   1    1.64    0.52
   4  19  -1    0.72    0.48
  -4  19   1    0.38    0.41
  -4 -19   1    0.28    0.35
   4 -19  -1    0.52    0.34
   4 -19  -1    0.58    0.32
  -4 -19   1   -0.17    0.37
   5  19  -1    0.41    0.47
  -5  19   1    1.44    0.53
  -5 -19   1   -0.25    0.39
  -5 -19   1    0.32    0.40
   5 -19  -1    0.61    0.35
   5 -19  -1    1.13    0.39
  -6  19   1    3.59    0.68
   6  19  -1    1.72    0.64
  -6 -19   1    1.99    0.64
   6 -19  -1    2.67    0.45
  -6 -19   1    1.03    0.47
   7  19  -1    0.68    0.60
  -7  19   1    2.57    0.73
  -7 -19   1    0.35    0.55
   7 -19  -1    1.12    0.41
   6  20   1    0.82    0.57
  -6  20  -1    1.51    0.60
  -6 -20  -1    1.18    0.54
   6 -20   1    1.81    0.45
  -6 -20  -1    0.52    0.54
  -5  20  -1    0.21    0.36
   5  20   1    0.24    0.45
   5 -20   1   -0.01    0.30
  -5 -20  -1   -0.90    0.39
   5 -20   1    0.06    0.32
  -5 -20  -1   -0.26    0.40
  -4  20  -1    0.77    0.46
   4  20   1   -0.04    0.37
   4 -20   1    0.39    0.38
   4 -20   1    0.47    0.34
  -4 -20  -1    0.37    0.46
   3  20   1    0.87    0.51
  -3  20  -1    0.61    0.46
   3 -20   1    1.56    0.47
  -3 -20  -1    1.11    0.50
   3 -20   1    1.57    0.42
  -2  20  -1    4.95    0.77
   2  20   1    4.16    0.73
  -2 -20  -1    4.51    0.62
   2 -20   1    5.95    0.64
   2 -20   1    4.50    0.52
  -2 -20  -1    4.41    0.50
  -1  20  -1    1.34    0.52
   1  20   1    0.44    0.42
  -1 -20  -1    1.30    0.46
   1 -20   1    1.55    0.41
   1 -20   1    2.04    0.51
  -1 -20  -1    0.99    0.32
   0  20   1    8.61    0.94
   0  20  -1    9.03    0.96
   0 -20  -1    8.44    0.66
   0 -20   1    9.06    0.78
   0 -20  -1    8.21    0.77
   0 -20   1    8.91    0.66
  -1  20   1    0.83    0.44
   1  20  -1    0.26    0.36
  -1 -20   1    0.15    0.28
  -1 -20   1    0.37    0.37
   1 -20  -1    0.46    0.39
   1 -20  -1    0.84    0.37
   2  20  -1    2.22    0.61
  -2  20   1    2.91    0.72
   2 -20  -1    2.58    0.56
   2 -20  -1    3.60    0.48
  -2 -20   1    2.00    0.53
  -2 -20   1    1.92    0.42
  -3  20   1    1.68    0.59
   3  20  -1    0.88    0.50
   3 -20  -1    1.29    0.46
  -3 -20   1    1.24    0.48
   3 -20  -1    1.80    0.44
   4  20  -1    1.78    0.64
  -4  20   1    2.45    0.69
   4 -20  -1    2.64    0.46
  -4 -20   1    1.78    0.54
  -4 -20   1    1.54    0.54
   4 -20  -1    1.90    0.49
   5  20  -1   -0.03    0.47
  -5  20   1    0.49    0.44
   5 -20  -1    0.14    0.32
  -5 -20   1   -0.23    0.44
  -5 -20   1   -0.23    0.41
  -6  20   1    0.41    0.40
   6  20  -1    0.17    0.45
  -6 -20   1   -0.25    0.43
  -6 -20   1   -0.50    0.45
   6 -20  -1    0.20    0.33
   5  21   1    0.93    0.62
  -5 -21  -1    0.47    0.51
  -4  21  -1    0.96    0.54
   4  21   1    0.53    0.51
   4 -21   1    0.60    0.42
  -4 -21  -1    0.75    0.50
   4 -21   1    0.66    0.37
  -3  21  -1    1.27    0.57
   3  21   1    0.28    0.49
   3 -21   1    0.82    0.37
   3 -21   1    0.90    0.43
  -3 -21  -1    0.61    0.49
   2  21   1    2.20    0.68
  -2  21  -1    1.78    0.60
  -2 -21  -1    2.73    0.46
  -2 -21  -1    2.06    0.55
   2 -21   1    2.67    0.57
   2 -21   1    2.30    0.49
  -1  21  -1    6.76    0.89
   1  21   1    6.30    0.85
   1 -21   1    6.63    0.61
  -1 -21  -1    5.38    0.69
  -1 -21  -1    5.98    0.58
   1 -21   1    7.12    0.72
   0  21  -1    3.83    0.72
   0  21   1    4.41    0.74
   0 -21   1    4.41    0.53
   0 -21  -1    4.49    0.51
   0 -21   1    4.18    0.61
   0 -21  -1    3.99    0.60
  -1  21   1    3.58    0.69
   1  21  -1    3.76    0.73
  -1 -21   1    3.44    0.60
  -1 -21   1    3.35    0.50
   1 -21  -1    3.45    0.50
   1 -21  -1    3.18    0.58
  -2  21   1    4.42    0.75
   2  21  -1    4.40    0.79
   2 -21  -1    5.22    0.57
  -2 -21   1    4.29    0.65
   2 -21  -1    5.10    0.63
   3  21  -1    2.35    0.71
  -3  21   1    3.42    0.70
   3 -21  -1    1.62    0.45
   3 -21  -1    1.93    0.51
  -3 -21   1    2.91    0.66
  -4  21   1    3.64    0.72
   4  21  -1    3.18    0.86
   4 -21  -1    2.17    0.53
  -4 -21   1    2.12    0.60
   4 -21  -1    2.77    0.50
   5  21  -1    0.90    0.69
  -5 -21   1    0.40    0.55
  -5 -21   1    0.21    0.47
   3 -22   1    1.96    0.53
   2  22   1    8.98    1.06
  -2  22  -1    9.88    1.09
   2 -22   1   10.11    0.76
  -2 -22  -1    9.03    0.88
   2 -22   1   10.47    0.86
  -1  22  -1    0.26    0.46
   1  22   1    0.23    0.43
   1 -22   1    0.32    0.38
  -1 -22  -1    0.33    0.37
  -1 -22  -1    0.47    0.45
   1 -22   1    0.51    0.37
   0  22  -1    2.28    0.73
   0  22   1    1.14    0.55
   0 -22  -1    1.35    0.42
   0 -22   1    1.47    0.43
   0 -22   1    1.16    0.48
   0 -22  -1    0.88    0.47
  -1  22   1    0.35    0.44
   1  22  -1    0.87    0.53
   1 -22  -1    0.48    0.44
  -1 -22   1    0.90    0.48
  -1 -22   1    0.28    0.31
   1 -22  -1    0.80    0.38
  -2  22   1    8.36    1.00
   2  22  -1    7.69    1.03
   2 -22  -1    8.33    0.71
   2 -22  -1    8.28    0.79
  -2 -22   1    8.48    0.85
   3 -22  -1    2.64    0.60
  13   0   2    0.22    0.37
  12   0   2   29.81    1.60
 -12   0  -2   29.44    1.48
  11   0   2    0.15    0.28
 -11   0  -2    0.17    0.41
 -11   0  -2    0.24    0.42
 -10   0  -2   40.61    1.68
 -10   0  -2   38.01    1.73
  10   0   2   36.56    1.74
  -9   0  -2   -0.36    0.29
  -9   0  -2    0.14    0.31
   9   0   2    0.02    0.22
  -8   0  -2   41.98    1.65
   8   0   2   40.79    1.72
  -8   0  -2   42.03    1.71
   7   0   2    0.08    0.16
  -7   0  -2    0.31    0.25
   6   0   2    3.49    0.19
   6   0   2    4.16    0.34
  -6   0  -2    4.33    0.37
   5   0   2    0.04    0.11
  -5   0  -2   -0.07    0.06
   5   0   2    0.03    0.07
  -5   0  -2   -0.05    0.17
   4   0   2  124.08    4.25
   4   0   2  131.51    4.13
  -4   0  -2  125.20    4.23
  -4   0  -2  128.79    4.13
   3   0   2    0.11    0.06
  -3   0  -2   -0.01    0.06
  -3   0  -2   -0.04    0.12
   3   0   2    0.04    0.08
   2   0   2  925.69   31.09
  -2   0  -2  952.84   30.97
  -2   0  -2 1000.00   30.91
  -1   0  -2    0.06    0.04
   1   0   2   -0.01    0.04
  -1   0  -2    0.06    0.07
  -1   0  -2    0.03    0.05
   0   0  -2  907.11   30.16
   0   0  -2  951.08   30.13
   0   0  -2  953.94   30.18
   1   0  -2   -0.02    0.05
   1   0  -2    0.09    0.04
   1   0  -2    0.02    0.03
   1   0  -2    0.01    0.06
   1   0  -2    0.04    0.05
  -2   0   2  105.02    3.63
   2   0  -2  112.90    3.60
   2   0  -2  117.61    3.63
   3   0  -2   -0.10    0.08
   3   0  -2   -0.17    0.09
  -3   0   2    0.02    0.11
   3   0  -2   -0.07    0.04
   4   0  -2   51.08    1.74
  -4   0   2   54.06    1.85
   4   0  -2   55.58    1.92
  -4   0   2   52.45    1.83
  -5   0   2   -0.15    0.16
   5   0  -2    0.02    0.05
  -5   0   2   -0.07    0.16
   5   0  -2   -0.08    0.11
   6   0  -2   21.93    0.74
  -6   0   2   22.68    0.91
  -6   0   2   22.43    0.93
   6   0  -2   20.48    0.98
   7   0  -2    0.24    0.18
  -7   0   2    0.05    0.22
  -7   0   2    0.26    0.26
   8   0  -2   63.39    2.55
  -8   0   2   70.30    2.44
  -8   0   2   67.33    2.46
  -9   0   2    0.16    0.30
   9   0  -2    0.14    0.23
 -10   0   2   14.71    0.84
 -10   0   2   14.01    0.98
  10   0  -2   15.93    0.96
 -11   0   2   -0.33    0.36
  11   0  -2   -0.27    0.23
 -11   0   2    0.89    0.41
 -12   0   2   10.28    0.98
  12   0  -2   11.55    0.91
 -13   0   2    0.11    0.49
  13   0  -2   -0.02    0.34
 -13   1  -2    4.79    0.84
  13   1   2    5.72    0.72
  13  -1   2    5.56    0.72
  12   1   2    0.69    0.40
 -12   1  -2    0.33    0.48
 -12  -1  -2    0.49    0.49
  12  -1   2    1.03    0.44
 -12  -1  -2    0.20    0.47
  11   1   2   14.31    0.97
 -11   1  -2   12.98    0.97
 -11   1  -2   13.98    0.89
 -11  -1  -2   13.83    0.92
  11  -1   2   11.47    0.89
 -11  -1  -2   11.80    0.92
 -10   1  -2   -0.21    0.35
 -10   1  -2    0.26    0.39
  10   1   2    0.20    0.24
 -10  -1  -2    0.14    0.38
  10  -1   2    0.26    0.27
 -10  -1  -2    0.40    0.41
  -9   1  -2   29.31    1.36
  -9   1  -2   27.97    1.27
   9   1   2   27.85    1.34
  -9  -1  -2   27.62    1.27
   9  -1   2   28.03    1.34
   8   1   2    0.26    0.23
  -8   1  -2    0.14    0.28
  -8   1  -2    0.16    0.29
   8  -1   2    0.43    0.25
  -8  -1  -2    0.09    0.27
   7   1   2    8.60    0.55
  -7   1  -2    7.99    0.54
  -7   1  -2    8.48    0.57
   7  -1   2    9.05    0.56
   7  -1   2    7.71    0.34
  -7  -1  -2    8.38    0.55
  -6   1  -2    5.29    0.44
  -6   1  -2    5.41    0.40
   6   1   2    4.53    0.37
   6   1   2    5.16    0.21
   6  -1   2    4.25    0.36
  -6  -1  -2    5.68    0.40
  -6  -1  -2    5.27    0.24
  -6  -1  -2    5.21    0.42
   6  -1   2    5.06    0.25
   5   1   2    6.74    0.41
  -5   1  -2    7.09    0.45
   5   1   2    8.06    0.29
  -5   1  -2    7.58    0.43
  -5  -1  -2    6.85    0.43
  -5  -1  -2    6.93    0.41
   5  -1   2    7.84    0.33
   5  -1   2    7.02    0.43
  -5  -1  -2    7.40    0.31
   4   1   2    0.75    0.17
   4   1   2    0.89    0.16
  -4   1  -2    0.81    0.19
   4   1   2    0.52    0.08
  -4   1  -2    0.73    0.10
  -4   1  -2    0.90    0.20
  -4  -1  -2    0.90    0.21
  -4  -1  -2    0.62    0.10
   4  -1   2    0.60    0.10
  -4  -1  -2    1.03    0.20
   4  -1   2    0.83    0.16
  -3   1  -2  335.72   10.56
  -3   1  -2  318.36   10.62
   3   1   2  327.22   10.63
   3   1   2  316.06   10.64
  -3  -1  -2  340.54   10.56
  -3  -1  -2  329.51   10.62
  -3  -1  -2  326.43   10.59
   3  -1   2  316.55   10.63
   3  -1   2  347.08   10.61
  -2   1  -2   66.95    2.25
  -2   1  -2   69.21    2.23
   2   1   2   66.16    2.25
   2   1   2   67.75    2.27
  -2   1  -2   68.89    2.26
   2  -1   2   65.74    2.21
  -2  -1  -2   72.98    2.21
  -2  -1  -2   67.51    2.26
  -2  -1  -2   69.01    2.23
   2  -1   2   62.87    2.25
  -2  -1  -2   68.33    2.22
  -1   1  -2  157.81    5.01
  -1   1  -2  159.09    5.03
   1   1   2  153.03    5.02
   1   1   2  154.51    5.01
  -1   1  -2  149.76    5.01
  -1  -1  -2  157.14    4.98
   1  -1   2  150.51    5.00
  -1  -1  -2  159.98    4.99
  -1  -1  -2  151.67    5.02
  -1  -1  -2  158.17    5.01
   0   1  -2    3.42    0.16
   0   1  -2    3.64    0.18
   0   1   2    3.59    0.15
   0   1  -2    3.30    0.17
   0  -1  -2    3.68    0.15
   0  -1  -2    3.52    0.16
   0  -1  -2    3.81    0.15
   1   1  -2  268.45    8.77
   1   1  -2  260.39    8.90
  -1   1   2  280.15    8.81
   1   1  -2  278.58    8.80
   1   1  -2  272.29    8.78
   1  -1  -2  273.33    8.79
   1  -1  -2  271.77    8.85
   1  -1  -2  276.63    8.83
   2   1  -2   66.89    2.13
   2   1  -2   65.22    2.25
  -2   1   2   66.58    2.15
   2   1  -2   65.35    2.21
  -2   1   2   67.61    2.18
  -2  -1   2   63.29    2.18
   2  -1  -2   64.44    2.14
   2  -1  -2   64.95    2.22
   2  -1  -2   67.55    2.13
  -3   1   2   48.89    1.49
  -3   1   2   42.41    1.45
   3   1  -2   42.67    1.39
   3  -1  -2   39.32    1.41
  -3  -1   2   41.38    1.48
   4   1  -2    4.75    0.31
   4   1  -2    4.39    0.34
  -4   1   2    4.19    0.29
  -4   1   2    4.84    0.27
   4  -1  -2    4.39    0.31
  -4  -1   2    4.84    0.30
   4  -1  -2    4.32    0.20
  -5   1   2    2.30    0.27
   5   1  -2    2.17    0.24
   5   1  -2    2.66    0.29
  -5   1   2    1.90    0.23
  -5  -1   2    2.47    0.26
   5  -1  -2    2.70    0.26
   5  -1  -2    2.34    0.13
  -5  -1   2    1.99    0.25
   6   1  -2    3.20    0.32
  -6   1   2    3.52    0.32
  -6   1   2    3.58    0.36
   6  -1  -2    3.35    0.32
  -6  -1   2    2.91    0.33
  -6  -1   2    3.57    0.34
   6  -1  -2    3.18    0.17
  -7   1   2   19.63    0.83
   7   1  -2   17.60    0.91
  -7  -1   2   18.47    0.84
   7  -1  -2   17.18    0.90
  -7  -1   2   18.71    0.86
  -8   1   2    1.58    0.34
   8   1  -2    1.38    0.33
  -8  -1   2    1.56    0.35
   8  -1  -2    1.31    0.33
  -8  -1   2    1.58    0.37
   9   1  -2   52.04    2.18
  -9   1   2   55.00    2.03
  -9  -1   2   53.22    2.07
   9  -1  -2   50.55    2.17
  -9  -1   2   55.22    2.06
  10   1  -2    0.00    0.25
 -10   1   2    0.38    0.42
 -10   1   2   -0.25    0.32
 -10  -1   2    0.31    0.34
  10  -1  -2    0.68    0.32
 -11   1   2    7.76    0.79
  11   1  -2    7.62    0.70
  11  -1  -2    7.71    0.70
 -11  -1   2    7.26    0.66
 -11  -1   2    6.93    0.78
  12   1  -2    1.50    0.50
 -12   1   2    0.53    0.51
  12  -1  -2    0.71    0.43
 -12  -1   2    0.91    0.53
  13   1  -2    8.70    0.86
 -13   1   2    7.76    0.93
  13  -1  -2    9.96    0.90
 -13  -1   2    8.05    0.93
 -13   2  -2    0.71    0.56
  13   2   2    0.41    0.40
 -13  -2  -2   -0.11    0.50
  13  -2   2    0.15    0.37
 -12   2  -2    4.41    0.71
  12   2   2    5.63    0.67
 -12  -2  -2    5.76    0.76
  12  -2   2    5.65    0.66
 -12  -2  -2    5.87    0.70
 -11   2  -2    1.09    0.47
  11   2   2    1.32    0.42
 -11   2  -2    0.61    0.48
 -11  -2  -2    0.65    0.43
  11  -2   2    1.17    0.42
 -11  -2  -2    0.82    0.43
 -10   2  -2   13.81    0.94
  10   2   2   12.83    0.88
 -10   2  -2   14.93    0.84
  10  -2   2   13.12    0.87
 -10  -2  -2   13.62    0.87
  -9   2  -2    0.20    0.33
   9   2   2    0.67    0.31
  -9   2  -2    0.32    0.34
   9  -2   2    0.85    0.31
  -9  -2  -2    0.46    0.34
  -8   2  -2   15.09    0.79
   8   2   2   15.54    0.85
  -8   2  -2   15.73    0.88
  -8  -2  -2   14.52    0.82
   8  -2   2   15.32    0.85
  -7   2  -2    1.96    0.33
  -7   2  -2    2.28    0.36
   7   2   2    1.88    0.29
  -7  -2  -2    2.25    0.40
  -7  -2  -2    1.86    0.32
   7  -2   2    2.39    0.31
   7  -2   2    1.86    0.16
   6   2   2    3.85    0.36
  -6   2  -2    3.77    0.40
   6   2   2    3.66    0.34
  -6   2  -2    3.99    0.35
  -6  -2  -2    3.79    0.34
   6  -2   2    3.88    0.23
  -6  -2  -2    3.25    0.36
  -6  -2  -2    3.84    0.21
   6  -2   2    3.58    0.33
  -5   2  -2   15.32    0.73
   5   2   2   15.08    0.74
  -5   2  -2   16.44    0.70
   5   2   2   15.41    0.72
   5   2   2   17.14    0.54
   5  -2   2   14.45    0.71
  -5  -2  -2   15.51    0.68
  -5  -2  -2   15.70    0.71
   5  -2   2   15.74    0.61
  -5  -2  -2   16.36    0.59
   4   2   2   11.12    0.52
  -4   2  -2    9.19    0.46
   4   2   2   10.62    0.48
  -4   2  -2   10.40    0.51
   4  -2   2    9.24    0.40
  -4  -2  -2    9.63    0.49
   4  -2   2   10.57    0.49
  -4  -2  -2    9.14    0.39
  -4  -2  -2    9.42    0.45
   3   2   2   41.87    1.55
  -3   2  -2   41.48    1.52
   3   2   2   39.20    1.50
  -3   2  -2   44.28    1.50
  -3  -2  -2   43.83    1.42
  -3  -2  -2   45.31    1.46
   3  -2   2   46.86    1.47
   3  -2   2   42.41    1.52
  -3  -2  -2   44.23    1.53
  -2   2  -2  151.09    4.79
   2   2   2  140.45    4.82
   2   2   2  139.50    4.78
  -2   2  -2  143.51    4.80
  -2  -2  -2  140.72    4.80
  -2  -2  -2  151.32    4.76
   2  -2   2  155.84    4.77
  -2  -2  -2  152.02    4.74
   2  -2   2  148.57    4.79
  -1   2  -2   18.61    0.71
   1   2   2   21.40    0.70
   1   2   2   20.90    0.71
  -1   2  -2   18.97    0.72
  -1  -2  -2   17.67    0.68
   1  -2   2   18.11    0.68
  -1  -2  -2   19.42    0.70
   1  -2   2   21.56    0.67
  -1  -2  -2   19.42    0.67
   0   2  -2  142.04    4.77
   0   2   2  142.94    4.75
   0   2  -2  145.77    4.78
   0  -2  -2  149.30    4.73
   0  -2  -2  147.70    4.74
   0  -2   2  145.74    4.73
   0  -2  -2  152.31    4.72
  -1   2   2   76.28    2.69
   1   2  -2   74.92    2.73
   1   2  -2   81.57    2.70
   1  -2  -2   79.99    2.69
  -1  -2   2   82.70    2.65
  -1  -2   2   84.70    2.67
   1  -2  -2   84.05    2.66
   1  -2  -2   87.95    2.66
  -2   2   2   50.31    1.68
   2   2  -2   55.71    1.84
   2   2  -2   53.83    1.75
  -2   2   2   54.72    1.78
   2  -2  -2   50.93    1.69
   2  -2  -2   49.80    1.70
   2  -2  -2   53.00    1.77
  -2  -2   2   49.12    1.71
  -2  -2   2   47.48    1.67
   3   2  -2    8.17    0.43
   3   2  -2    8.05    0.37
  -3   2   2    7.03    0.29
  -3   2   2    7.71    0.40
   3  -2  -2    7.89    0.38
   3  -2  -2    6.40    0.28
   3  -2  -2    6.23    0.26
  -3  -2   2    6.08    0.34
  -4   2   2   40.20    1.54
   4   2  -2   40.45    1.60
   4   2  -2   40.27    1.53
  -4   2   2   43.78    1.44
  -4  -2   2   42.15    1.50
   4  -2  -2   39.70    1.54
  -4  -2   2   44.06    1.40
   4  -2  -2   43.46    1.41
  -5   2   2    2.52    0.24
   5   2  -2    3.32    0.29
   5   2  -2    3.36    0.33
  -5   2   2    3.24    0.34
   5  -2  -2    2.93    0.27
   5  -2  -2    2.21    0.16
  -5  -2   2    2.97    0.29
  -5  -2   2    2.25    0.14
   6   2  -2    7.82    0.54
  -6   2   2    7.50    0.55
  -6   2   2    8.46    0.45
   6   2  -2    7.52    0.49
   6  -2  -2    7.37    0.32
  -6  -2   2    8.17    0.50
   6  -2  -2    7.16    0.48
  -6  -2   2    7.58    0.47
  -7   2   2   15.33    0.67
  -7   2   2   14.33    0.81
   7   2  -2   12.77    0.75
  -7  -2   2   14.36    0.73
  -7  -2   2   13.75    0.71
   7  -2  -2   13.88    0.53
   7  -2  -2   13.23    0.75
  -8   2   2   34.93    1.34
  -8   2   2   33.76    1.51
   8   2  -2   33.72    1.49
  -8  -2   2   34.12    1.40
  -8  -2   2   32.79    1.39
   8  -2  -2   31.78    1.46
  -9   2   2    2.20    0.51
  -9   2   2    2.84    0.36
   9   2  -2    2.45    0.39
  -9  -2   2    2.11    0.40
   9  -2  -2    1.84    0.35
  -9  -2   2    2.48    0.43
  10   2  -2   14.51    0.93
 -10   2   2   15.26    1.01
  10  -2  -2   13.39    0.90
 -10  -2   2   14.86    0.88
 -11   2   2    0.17    0.43
  11   2  -2    0.32    0.31
 -11  -2   2    0.21    0.40
  11  -2  -2    0.51    0.35
  12   2  -2    3.36    0.54
 -12   2   2    4.06    0.74
 -12  -2   2    3.96    0.61
 -12  -2   2    4.46    0.74
  12  -2  -2    3.78    0.59
  13   2  -2    1.48    0.54
 -13   2   2    0.36    0.56
  13  -2  -2    1.42    0.52
 -13  -2   2    1.47    0.61
  13   3   2    1.56    0.51
 -13   3  -2    1.32    0.59
  13  -3   2    1.94    0.58
 -13  -3  -2    1.28    0.58
  12   3   2    4.22    0.61
 -12   3  -2    4.03    0.70
 -12  -3  -2    6.36    0.65
  12  -3   2    4.54    0.61
 -12  -3  -2    3.32    0.66
 -11   3  -2    3.86    0.63
  11   3   2    3.84    0.52
 -11  -3  -2    3.39    0.59
  11  -3   2    3.31    0.49
 -10   3  -2    4.05    0.61
 -10   3  -2    5.01    0.54
  10   3   2    4.00    0.50
 -10  -3  -2    4.70    0.57
  10  -3   2    3.82    0.49
   9   3   2    9.20    0.68
  -9   3  -2    9.73    0.73
  -9   3  -2    8.25    0.62
  -9  -3  -2    7.87    0.66
   9  -3   2    9.49    0.67
  -8   3  -2    5.63    0.47
  -8   3  -2    4.46    0.51
   8   3   2    5.09    0.48
   8  -3   2    6.15    0.51
  -8  -3  -2    6.08    0.49
  -8  -3  -2    5.48    0.51
   7   3   2    2.41    0.33
  -7   3  -2    2.12    0.38
  -7   3  -2    1.63    0.31
   7   3   2    2.69    0.31
   7  -3   2    2.61    0.32
  -7  -3  -2    2.27    0.36
   7  -3   2    1.93    0.18
  -7  -3  -2    2.09    0.32
  -6   3  -2    6.12    0.49
  -6   3  -2    6.17    0.43
   6   3   2    6.58    0.48
   6   3   2    7.67    0.46
   6  -3   2    7.03    0.45
  -6  -3  -2    6.00    0.31
  -6  -3  -2    6.39    0.43
  -6  -3  -2    6.11    0.46
   6  -3   2    6.41    0.28
   6  -3   2    5.57    0.32
   5   3   2    1.15    0.25
   5   3   2    1.12    0.22
  -5   3  -2    1.25    0.28
  -5   3  -2    0.85    0.23
  -5  -3  -2    1.04    0.26
  -5  -3  -2    1.16    0.25
   5  -3   2    1.24    0.20
  -5  -3  -2    0.68    0.14
   5  -3   2    1.29    0.19
   5  -3   2    0.97    0.12
   4   3   2    4.61    0.32
  -4   3  -2    4.37    0.32
   4   3   2    3.88    0.27
  -4   3  -2    3.77    0.27
   4  -3   2    3.83    0.21
  -4  -3  -2    3.47    0.22
   4  -3   2    3.25    0.22
  -4  -3  -2    3.59    0.16
   4  -3   2    4.15    0.28
  -4  -3  -2    3.14    0.29
  -3   3  -2   76.03    2.73
   3   3   2   76.96    2.71
  -3   3  -2   81.07    2.70
   3   3   2   78.04    2.78
   3  -3   2   79.53    2.72
  -3  -3  -2   83.26    2.62
  -3  -3  -2   83.04    2.67
   3  -3   2   84.63    2.68
   3  -3   2   83.62    2.66
  -3  -3  -2   80.30    2.73
  -2   3  -2   15.58    0.60
   2   3   2   16.04    0.61
  -2   3  -2   13.79    0.56
   2   3   2   15.58    0.56
  -2  -3  -2   14.48    0.50
  -2  -3  -2   13.14    0.57
  -2  -3  -2   12.44    0.53
   2  -3   2   13.04    0.54
   1   3   2  173.55    5.85
  -1   3  -2  177.14    5.83
   1   3   2  174.73    5.81
  -1   3  -2  176.31    5.85
   1  -3   2  185.66    5.81
  -1  -3  -2  180.31    5.81
  -1  -3  -2  178.95    5.78
   1  -3   2  186.07    5.81
  -1  -3  -2  172.62    5.81
   1  -3   2  187.25    5.78
   0   3  -2  571.85   18.40
   0   3  -2  553.36   18.86
   0   3   2  554.87   18.55
   0  -3  -2  555.51   18.49
   0  -3   2  579.52   18.41
   0  -3  -2  607.40   18.39
   0  -3  -2  551.33   18.35
   0  -3   2  575.84   18.41
   1   3  -2  193.48    6.49
   1   3  -2  201.79    6.38
   1   3  -2  198.17    6.45
  -1   3   2  192.70    6.44
   1  -3  -2  203.39    6.43
   1  -3  -2  194.92    6.40
   1  -3  -2  196.37    6.40
  -1  -3   2  203.43    6.42
  -1  -3   2  197.36    6.38
   2   3  -2   72.72    2.66
   2   3  -2   75.30    2.56
  -2   3   2   73.49    2.61
  -2  -3   2   78.55    2.56
   2  -3  -2   77.57    2.60
  -2  -3   2   78.12    2.51
   2  -3  -2   81.32    2.53
   2  -3  -2   79.84    2.55
   3   3  -2   32.41    1.20
   3   3  -2   32.39    1.10
  -3   3   2   29.98    1.13
  -3  -3   2   27.94    1.08
  -3  -3   2   27.64    1.03
   3  -3  -2   28.19    1.02
   3  -3  -2   29.01    0.99
  -3  -3   2   27.22    0.97
   3  -3  -2   30.90    1.12
   4   3  -2   25.83    1.12
  -4   3   2   24.43    1.05
   4   3  -2   24.42    1.02
  -4   3   2   28.86    0.94
   4  -3  -2   25.15    1.04
   4  -3  -2   26.83    0.94
  -4  -3   2   27.63    0.94
   4  -3  -2   27.09    0.89
  -4  -3   2   25.96    1.02
   5   3  -2    4.00    0.37
  -5   3   2    3.69    0.27
   5   3  -2    3.52    0.31
  -5   3   2    4.04    0.39
   5  -3  -2    4.34    0.23
  -5  -3   2    4.13    0.22
   5  -3  -2    3.93    0.33
  -5  -3   2    4.28    0.35
  -6   3   2   29.68    1.04
   6   3  -2   25.51    1.13
  -6   3   2   26.18    1.18
   6   3  -2   26.37    1.22
   6  -3  -2   26.62    1.15
  -6  -3   2   29.33    1.14
   6  -3  -2   24.38    0.95
  -7   3   2   14.40    0.83
   7   3  -2   14.71    0.85
   7   3  -2   15.07    0.80
   7  -3  -2   14.08    0.78
   7  -3  -2   15.46    0.58
  -7  -3   2   14.69    0.77
  -7  -3   2   14.99    0.74
  -8   3   2    2.36    0.32
   8   3  -2    2.43    0.34
  -8   3   2    2.77    0.52
   8  -3  -2    1.88    0.33
  -8  -3   2    2.00    0.37
  -8  -3   2    2.75    0.45
  -9   3   2   30.55    1.47
  -9   3   2   30.28    1.24
   9   3  -2   29.76    1.41
   9  -3  -2   29.36    1.40
  -9  -3   2   28.69    1.32
  -9  -3   2   28.33    1.30
  10   3  -2    1.14    0.38
 -10   3   2    1.38    0.49
  10  -3  -2    1.69    0.44
 -10  -3   2    1.40    0.46
 -10  -3   2    1.92    0.49
  11   3  -2    4.70    0.57
 -11   3   2    4.34    0.71
  11  -3  -2    4.82    0.59
 -11  -3   2    4.46    0.61
 -12   3   2    4.54    0.77
  12   3  -2    4.31    0.60
 -12  -3   2    4.88    0.64
  12  -3  -2    5.18    0.66
 -13   3   2    0.31    0.52
  13   3  -2    0.69    0.43
  13  -3  -2    0.85    0.47
 -13  -3   2    0.23    0.47
 -13   4  -2    1.07    0.58
  13   4   2    1.69    0.57
 -13  -4  -2    0.97    0.56
  13  -4   2    1.84    0.60
  12   4   2    6.97    0.74
 -12   4  -2    6.27    0.79
  12  -4   2    5.84    0.68
 -12  -4  -2    7.16    0.79
 -12  -4  -2    6.69    0.78
  11   4   2    1.92    0.49
 -11   4  -2    0.75    0.44
  11  -4   2    1.42    0.44
 -11  -4  -2    1.32    0.50
 -10   4  -2    5.77    0.55
  10   4   2    6.73    0.61
 -10   4  -2    5.96    0.68
  10  -4   2    5.59    0.57
 -10  -4  -2    5.78    0.64
  -9   4  -2    4.83    0.57
   9   4   2    4.68    0.50
  -9   4  -2    5.22    0.49
   9  -4   2    4.08    0.47
  -9  -4  -2    4.89    0.57
  -9  -4  -2    5.28    0.52
  -8   4  -2   15.65    0.79
  -8   4  -2   15.90    0.90
   8   4   2   15.69    0.86
   8   4   2   15.28    0.89
   8  -4   2   15.57    0.86
  -8  -4  -2   13.83    0.83
  -8  -4  -2   15.90    0.81
   7   4   2   10.69    0.64
   7   4   2   10.77    0.69
  -7   4  -2   11.70    0.61
  -7   4  -2   11.07    0.69
  -7  -4  -2   12.39    0.68
   7  -4   2   10.74    0.49
  -7  -4  -2   10.37    0.60
   7  -4   2    9.94    0.64
  -6   4  -2    1.97    0.29
  -6   4  -2    2.35    0.36
   6   4   2    2.61    0.28
   6   4   2    2.68    0.32
   6  -4   2    2.41    0.18
   6  -4   2    2.55    0.28
  -6  -4  -2    1.81    0.19
  -6  -4  -2    1.80    0.33
  -6  -4  -2    2.73    0.32
   6  -4   2    1.81    0.20
  -5   4  -2   12.52    0.65
  -5   4  -2   12.26    0.57
   5   4   2   12.44    0.66
   5   4   2   11.17    0.58
  -5  -4  -2   12.59    0.51
  -5  -4  -2   12.27    0.64
   5  -4   2   10.14    0.58
   5  -4   2   11.81    0.49
   5  -4   2   12.00    0.52
  -4   4  -2    5.62    0.39
   4   4   2    6.19    0.40
   4   4   2    6.14    0.34
  -4   4  -2    5.73    0.34
   4  -4   2    5.33    0.28
   4  -4   2    6.40    0.36
   4  -4   2    5.06    0.30
  -4  -4  -2    4.79    0.28
  -4  -4  -2    5.30    0.38
  -4  -4  -2    5.44    0.23
   3   4   2   58.77    2.11
  -3   4  -2   61.30    2.11
  -3   4  -2   57.89    2.16
   3   4   2   60.10    2.20
  -3  -4  -2   64.33    2.09
   3  -4   2   63.44    2.10
   3  -4   2   64.04    2.08
   3  -4   2   62.83    2.13
  -3  -4  -2   63.68    2.15
  -2   4  -2    1.68    0.17
   2   4   2    1.87    0.15
   2   4   2    1.58    0.18
  -2   4  -2    1.87    0.21
  -2  -4  -2    2.13    0.19
  -2  -4  -2    1.81    0.16
   2  -4   2    2.08    0.16
  -2  -4  -2    1.91    0.12
   2  -4   2    1.83    0.16
   2  -4   2    1.81    0.14
   1   4   2    5.05    0.25
  -1   4  -2    4.85    0.27
   1   4   2    4.93    0.29
  -1   4  -2    4.82    0.31
   1  -4   2    4.90    0.26
  -1  -4  -2    4.78    0.23
  -1  -4  -2    4.94    0.26
  -1  -4  -2    4.86    0.26
   1  -4   2    5.30    0.22
   1  -4   2    5.04    0.25
   0   4  -2  309.73    9.97
   0   4  -2  286.55   10.21
   0   4   2  293.18    9.98
   0  -4  -2  304.57    9.91
   0  -4   2  322.74    9.95
   0  -4  -2  322.79    9.90
   0  -4   2  313.54    9.92
   0  -4  -2  307.63    9.94
  -1   4   2    9.67    0.47
   1   4  -2   10.80    0.46
   1   4  -2   10.22    0.50
   1   4  -2   10.06    0.38
   1  -4  -2   10.30    0.43
   1  -4  -2   10.69    0.37
   1  -4  -2   10.24    0.41
   1  -4  -2   10.34    0.43
  -1  -4   2   10.44    0.44
  -1  -4   2    9.87    0.40
  -2   4   2    0.97    0.19
   2   4  -2    1.04    0.17
   2   4  -2    1.43    0.12
   2  -4  -2    1.36    0.15
   2  -4  -2    1.47    0.13
  -2  -4   2    0.97    0.15
  -2  -4   2    1.31    0.11
   2  -4  -2    1.92    0.14
   3   4  -2   22.46    0.93
  -3   4   2   21.19    0.85
  -3   4   2   19.64    0.69
   3   4  -2   22.69    0.80
   3  -4  -2   19.17    0.74
   3  -4  -2   19.04    0.72
  -3  -4   2   18.17    0.76
   3  -4  -2   21.71    0.82
  -3  -4   2   18.90    0.80
  -3  -4   2   19.14    0.69
  -4   4   2   26.80    0.89
   4   4  -2   25.02    1.11
   4   4  -2   25.32    0.99
  -4   4   2   24.07    1.03
   4  -4  -2   21.32    0.86
  -4  -4   2   27.02    0.93
   4  -4  -2   25.34    0.91
  -4  -4   2   25.84    1.01
   4  -4  -2   24.42    1.01
   5   4  -2    5.38    0.37
  -5   4   2    4.18    0.42
   5   4  -2    5.12    0.43
  -5   4   2    5.15    0.29
  -5  -4   2    4.78    0.27
  -5  -4   2    4.32    0.37
   5  -4  -2    4.81    0.27
   5  -4  -2    5.05    0.38
   5  -4  -2    4.88    0.21
   6   4  -2   16.45    0.82
  -6   4   2   18.25    0.73
   6   4  -2   17.15    0.93
  -6   4   2   16.55    0.89
   6  -4  -2   17.99    0.68
  -6  -4   2   17.51    0.84
  -6  -4   2   19.06    0.67
   6  -4  -2   15.66    0.83
  -7   4   2    1.23    0.36
   7   4  -2    1.90    0.34
   7   4  -2    2.05    0.29
  -7   4   2    1.54    0.28
   7  -4  -2    1.73    0.28
  -7  -4   2    1.21    0.33
   7  -4  -2    1.46    0.16
   8   4  -2   17.58    0.94
  -8   4   2   18.00    0.79
  -8   4   2   16.64    0.98
   8   4  -2   16.07    0.98
  -8  -4   2   17.03    0.87
  -8  -4   2   17.85    0.92
   8  -4  -2   17.80    0.95
  -9   4   2    2.74    0.52
   9   4  -2    1.65    0.34
  -9  -4   2    2.07    0.45
   9  -4  -2    2.28    0.38
  -9  -4   2    1.89    0.44
  10   4  -2    9.23    0.73
 -10   4   2    9.01    0.82
 -10  -4   2    8.67    0.72
 -10  -4   2    9.02    0.72
  10  -4  -2    9.69    0.75
 -11   4   2    2.64    0.63
  11   4  -2    1.47    0.45
  11  -4  -2    2.05    0.51
 -11  -4   2    2.39    0.56
 -11  -4   2    1.93    0.50
  12   4  -2    7.49    0.75
 -12   4   2    7.55    0.88
 -12  -4   2    6.56    0.73
  12  -4  -2    7.36    0.76
 -13   4   2    6.00    0.87
  13   4  -2    6.06    0.74
  13  -4  -2    7.08    0.79
 -13  -4   2    7.00    0.86
 -13  -4   2    5.23    0.74
 -13   5  -2    2.05    0.65
  13   5   2    1.85    0.56
  13  -5   2    2.79    0.69
 -13  -5  -2    4.47    0.60
 -12   5  -2    1.45    0.59
  12   5   2    1.59    0.48
 -12  -5  -2    1.42    0.58
  12  -5   2    2.10    0.54
  11   5   2   11.15    0.86
 -11   5  -2   10.76    0.92
 -11  -5  -2    9.54    0.84
  11  -5   2   11.65    0.86
 -10   5  -2   -0.03    0.38
  10   5   2    0.52    0.31
  10  -5   2    0.30    0.29
 -10  -5  -2   -0.08    0.34
 -10  -5  -2   -0.15    0.35
   9   5   2   27.44    1.33
  -9   5  -2   28.20    1.22
  -9   5  -2   27.32    1.35
   9  -5   2   25.27    1.29
  -9  -5  -2   27.37    1.23
  -9  -5  -2   27.34    1.32
  -8   5  -2    6.89    0.60
  -8   5  -2    6.83    0.49
   8   5   2    6.73    0.58
   8   5   2    5.65    0.51
  -8  -5  -2    6.61    0.52
   8  -5   2    5.70    0.52
   8  -5   2    6.75    0.38
  -8  -5  -2    6.94    0.59
   7   5   2   15.23    0.86
  -7   5  -2   14.87    0.84
   7   5   2   14.79    0.80
  -7   5  -2   14.86    0.73
   7  -5   2   14.19    0.79
   7  -5   2   15.12    0.65
  -7  -5  -2   14.91    0.82
  -7  -5  -2   15.57    0.75
  -6   5  -2   10.45    0.65
   6   5   2   10.56    0.58
  -6   5  -2    8.86    0.52
   6   5   2   10.20    0.64
  -6  -5  -2    9.70    0.46
   6  -5   2    8.89    0.47
  -6  -5  -2    9.38    0.61
   6  -5   2   10.27    0.58
   6  -5   2    9.84    0.43
  -5   5  -2    2.85    0.36
  -5   5  -2    3.13    0.29
   5   5   2    2.79    0.32
   5   5   2    3.17    0.27
   5  -5   2    3.13    0.23
  -5  -5  -2    3.12    0.15
  -5  -5  -2    3.63    0.37
   5  -5   2    3.05    0.24
   5  -5   2    3.08    0.29
  -5  -5  -2    3.15    0.24
  -4   5  -2   29.34    1.15
  -4   5  -2   30.67    1.23
   4   5   2   33.24    1.18
   4   5   2   32.23    1.29
   4  -5   2   29.40    1.13
  -4  -5  -2   29.47    1.12
   4  -5   2   31.01    1.18
   4  -5   2   30.40    1.11
  -4  -5  -2   30.23    1.21
  -4  -5  -2   31.99    1.05
   3   5   2   15.99    0.75
  -3   5  -2   15.11    0.65
  -3   5  -2   15.73    0.72
   3   5   2   15.40    0.65
  -3  -5  -2   16.46    0.70
  -3  -5  -2   16.54    0.58
   3  -5   2   16.39    0.66
   3  -5   2   15.68    0.64
   3  -5   2   16.18    0.65
  -3  -5  -2   15.45    0.64
   2   5   2    7.63    0.42
  -2   5  -2    7.39    0.36
  -2   5  -2    7.41    0.43
   2   5   2    7.65    0.35
  -2  -5  -2    6.62    0.37
   2  -5   2    8.72    0.34
   2  -5   2    6.78    0.35
   2  -5   2    6.90    0.35
  -2  -5  -2    7.13    0.36
  -2  -5  -2    6.86    0.30
  -1   5  -2  152.78    5.13
   1   5   2  152.56    5.03
   1   5   2  156.22    5.13
  -1   5  -2  156.09    5.07
  -1  -5  -2  153.96    5.05
  -1  -5  -2  157.65    5.01
  -1  -5  -2  149.47    5.06
   1  -5   2  156.52    5.05
   1  -5   2  153.27    4.98
   1  -5   2  153.67    5.06
   0   5  -2  250.16    8.38
   0   5   2  250.70    8.36
   0   5  -2  255.06    8.32
   0  -5  -2  255.57    8.31
   0  -5  -2  265.56    8.27
   0  -5   2  259.17    8.31
   0  -5   2  256.51    8.28
   0  -5  -2  253.73    8.26
  -1   5   2  189.79    6.12
   1   5  -2  186.16    6.17
   1   5  -2  186.46    5.97
   1  -5  -2  186.38    6.04
  -1  -5   2  180.64    6.07
   1  -5  -2  185.97    6.06
  -1  -5   2  186.46    6.02
   1  -5  -2  182.65    6.04
   2   5  -2   31.22    1.29
   2   5  -2   31.87    1.12
  -2   5   2   32.23    1.07
  -2   5   2   31.49    1.22
   2  -5  -2   33.12    1.15
   2  -5  -2   32.39    1.15
   2  -5  -2   31.34    1.17
  -2  -5   2   33.95    1.19
  -2  -5   2   31.66    1.11
   3   5  -2   17.19    0.68
   3   5  -2   15.96    0.81
  -3   5   2   16.24    0.59
  -3   5   2   17.36    0.77
  -3  -5   2   17.72    0.61
  -3  -5   2   16.33    0.72
  -3  -5   2   18.03    0.70
   3  -5  -2   15.96    0.66
   3  -5  -2   17.54    0.65
   3  -5  -2   16.31    0.71
   4   5  -2   53.48    1.95
  -4   5   2   53.19    2.01
   4   5  -2   53.12    2.11
  -4   5   2   54.81    1.84
   4  -5  -2   52.12    1.98
  -4  -5   2   58.10    1.92
   4  -5  -2   53.87    1.89
   4  -5  -2   56.54    1.86
  -4  -5   2   59.22    1.80
  -4  -5   2   54.39    1.98
   5   5  -2    4.43    0.41
  -5   5   2    3.97    0.42
   5   5  -2    4.23    0.33
  -5   5   2    3.59    0.25
   5  -5  -2    4.14    0.35
  -5  -5   2    4.36    0.39
   5  -5  -2    3.80    0.25
   5  -5  -2    3.85    0.21
  -5  -5   2    3.92    0.27
  -6   5   2   27.89    1.02
   6   5  -2   26.92    1.29
   6   5  -2   26.49    1.16
  -6   5   2   26.51    1.23
   6  -5  -2   27.01    1.02
  -6  -5   2   27.59    1.17
   6  -5  -2   25.79    1.17
  -6  -5   2   29.25    1.01
   7   5  -2   21.60    1.13
   7   5  -2   20.78    1.01
  -7   5   2   22.60    0.88
  -7   5   2   21.60    1.09
   7  -5  -2   20.66    0.83
  -7  -5   2   22.15    1.03
   7  -5  -2   21.07    1.04
   8   5  -2    2.40    0.41
  -8   5   2    2.46    0.48
   8   5  -2    2.26    0.34
  -8  -5   2    1.86    0.45
   8  -5  -2    2.25    0.20
   8  -5  -2    2.34    0.38
   9   5  -2   16.33    0.95
   9   5  -2   16.22    1.02
  -9   5   2   16.45    1.02
  -9  -5   2   15.38    0.91
   9  -5  -2   16.33    0.96
  -9  -5   2   14.91    0.87
  10   5  -2    1.65    0.43
 -10   5   2    1.38    0.51
 -10  -5   2    1.51    0.48
 -10  -5   2    1.17    0.44
  10  -5  -2    1.69    0.46
 -11   5   2   14.64    1.06
  11   5  -2   13.33    0.95
 -11  -5   2   13.92    0.92
 -11  -5   2   13.03    0.93
  11  -5  -2   13.60    0.97
 -12   5   2    0.53    0.50
  12   5  -2   -0.03    0.31
  12  -5  -2    0.63    0.42
 -12  -5   2    0.54    0.48
 -13   5   2    1.76    0.70
  13   5  -2    2.14    0.57
  13  -5  -2    2.39    0.66
 -13  -5   2    0.91    0.54
 -13   6  -2    0.48    0.57
  13   6   2    0.80    0.45
 -13  -6  -2    1.31    0.63
  13  -6   2    0.89    0.51
  12   6   2    1.79    0.50
 -12   6  -2    2.26    0.65
  12  -6   2    3.89    0.75
 -12  -6  -2    1.69    0.58
 -11   6  -2    1.58    0.56
  11   6   2    1.24    0.42
  11  -6   2    0.91    0.42
 -11  -6  -2    0.45    0.46
  10   6   2   11.91    0.83
 -10   6  -2   10.59    0.88
  10  -6   2    9.94    0.77
 -10  -6  -2   10.65    0.84
 -10  -6  -2   11.12    0.76
  -9   6  -2   14.84    0.98
   9   6   2   16.27    0.99
   9   6   2   15.89    0.93
  -9  -6  -2   15.77    0.87
  -9  -6  -2   16.15    0.96
   9  -6   2   15.16    0.91
   8   6   2   15.58    0.88
  -8   6  -2   16.92    0.97
   8   6   2   16.77    0.98
  -8   6  -2   16.96    0.82
  -8  -6  -2   15.29    0.82
  -8  -6  -2   16.29    0.92
   8  -6   2   15.89    0.89
   8  -6   2   16.36    0.71
  -7   6  -2    7.03    0.47
   7   6   2    6.95    0.51
  -7   6  -2    6.25    0.57
   7   6   2    6.90    0.57
  -7  -6  -2    7.69    0.41
  -7  -6  -2    7.61    0.57
   7  -6   2    5.93    0.49
   7  -6   2    6.59    0.40
  -6   6  -2    2.20    0.28
  -6   6  -2    2.26    0.37
   6   6   2    2.27    0.28
   6   6   2    2.31    0.33
  -6  -6  -2    1.89    0.36
  -6  -6  -2    1.78    0.23
   6  -6   2    1.98    0.19
   6  -6   2    2.42    0.29
   6  -6   2    1.82    0.22
  -5   6  -2   50.82    1.85
   5   6   2   50.86    2.02
  -5   6  -2   50.08    1.97
   5   6   2   50.13    1.89
  -5  -6  -2   54.10    1.71
   5  -6   2   48.13    1.88
   5  -6   2   53.34    1.81
   5  -6   2   53.35    1.84
  -5  -6  -2   50.97    1.81
  -5  -6  -2   52.76    1.94
  -4   6  -2   22.09    0.97
   4   6   2   23.81    1.03
   4   6   2   21.77    0.87
  -4   6  -2   21.38    0.86
  -4  -6  -2   22.24    0.86
   4  -6   2   19.59    0.84
   4  -6   2   21.58    0.88
  -4  -6  -2   21.12    0.76
  -4  -6  -2   19.73    0.91
   4  -6   2   20.87    0.84
  -3   6  -2   50.28    1.77
  -3   6  -2   48.92    1.86
   3   6   2   48.11    1.75
   3   6   2   49.36    1.90
   3  -6   2   50.34    1.76
  -3  -6  -2   49.56    1.77
   3  -6   2   50.07    1.77
  -3  -6  -2   51.13    1.82
  -3  -6  -2   52.91    1.69
   3  -6   2   50.91    1.76
  -2   6  -2   16.77    0.71
   2   6   2   18.32    0.69
   2   6   2   17.96    0.80
  -2   6  -2   18.13    0.81
  -2  -6  -2   16.72    0.71
  -2  -6  -2   17.00    0.72
   2  -6   2   17.29    0.72
  -2  -6  -2   16.36    0.65
   2  -6   2   19.94    0.68
   2  -6   2   16.84    0.70
   1   6   2   69.29    2.43
   1   6   2   69.02    2.55
  -1   6  -2   71.92    2.57
  -1   6  -2   71.58    2.48
   1  -6   2   74.87    2.49
  -1  -6  -2   74.79    2.46
   1  -6   2   75.34    2.46
   1  -6   2   70.76    2.38
  -1  -6  -2   74.53    2.43
  -1  -6  -2   74.86    2.49
   0   6  -2  287.15    9.36
   0   6   2  276.93    9.41
   0   6  -2  290.40    9.23
   0   6  -2  282.13    9.44
   0   6   2  292.01    9.30
   0  -6  -2  307.46    9.30
   0  -6   2  284.98    9.31
   0  -6  -2  288.64    9.30
   0  -6   2  286.01    9.35
   0  -6  -2  279.71    9.34
   1   6  -2   33.46    1.33
  -1   6   2   33.94    1.29
   1   6  -2   36.40    1.11
  -1  -6   2   31.22    1.17
  -1  -6   2   32.80    1.23
   1  -6  -2   32.38    1.18
   1  -6  -2   31.11    1.21
   2   6  -2   55.10    2.21
   2   6  -2   59.38    2.02
  -2   6   2   60.35    2.16
  -2  -6   2   62.65    2.11
   2  -6  -2   60.32    2.08
   2  -6  -2   59.20    2.06
  -2  -6   2   62.65    2.03
   2  -6  -2   61.55    2.08
   3   6  -2   46.79    1.66
   3   6  -2   49.10    1.88
  -3   6   2   46.27    1.58
  -3   6   2   46.61    1.78
   3  -6  -2   47.51    1.67
  -3  -6   2   48.30    1.61
   3  -6  -2   47.06    1.71
  -3  -6   2   49.80    1.71
  -3  -6   2   47.58    1.73
   3  -6  -2   46.34    1.65
  -4   6   2   43.13    1.71
   4   6  -2   42.17    1.80
  -4   6   2   45.47    1.51
   4   6  -2   44.48    1.62
   4  -6  -2   43.97    1.58
  -4  -6   2   47.51    1.49
   4  -6  -2   43.73    1.66
   4  -6  -2   45.63    1.55
  -4  -6   2   45.57    1.68
  -4  -6   2   43.26    1.60
   5   6  -2   37.16    1.55
  -5   6   2   34.91    1.22
   5   6  -2   35.51    1.36
  -5   6   2   33.67    1.44
  -5  -6   2   35.78    1.40
   5  -6  -2   32.79    1.26
   5  -6  -2   34.65    1.22
  -5  -6   2   34.75    1.28
   5  -6  -2   33.44    1.38
  -6   6   2   10.89    0.50
  -6   6   2   11.09    0.71
   6   6  -2   11.26    0.75
   6   6  -2   10.55    0.62
  -6  -6   2   12.72    0.69
   6  -6  -2   10.65    0.64
   6  -6  -2   11.06    0.52
  -6  -6   2   12.46    0.54
   7   6  -2    1.42    0.40
  -7   6   2    1.56    0.40
   7   6  -2    1.51    0.32
   7  -6  -2    1.30    0.19
   7  -6  -2    1.77    0.37
  -7  -6   2    1.15    0.35
   8   6  -2    2.72    0.44
   8   6  -2    2.61    0.37
  -8   6   2    2.39    0.48
   8  -6  -2    1.83    0.22
   8  -6  -2    2.75    0.40
  -8  -6   2    2.45    0.47
   9   6  -2    2.24    0.38
   9   6  -2    2.49    0.56
  -9   6   2    2.67    0.53
   9  -6  -2    2.07    0.40
  -9  -6   2    2.60    0.48
  -9  -6   2    3.17    0.46
  10   6  -2   20.88    1.19
 -10   6   2   21.56    1.28
  10  -6  -2   22.76    1.23
 -10  -6   2   23.12    1.16
 -10  -6   2   20.88    1.19
 -11   6   2    6.00    0.77
  11   6  -2    4.67    0.58
 -11  -6   2    4.75    0.64
  11  -6  -2    5.03    0.62
 -11  -6   2    5.66    0.68
  12   6  -2    9.93    0.85
 -12   6   2    9.13    0.96
 -12  -6   2   10.32    0.87
  12  -6  -2    9.73    0.87
 -12  -6   2    8.04    0.82
  13   6  -2    0.42    0.41
 -13   6   2    1.52    0.67
 -13  -6   2    1.84    0.67
  13  -6  -2    1.44    0.55
 -13   7  -2    2.45    0.69
  13   7   2    2.43    0.60
  13  -7   2    2.28    0.66
 -13  -7  -2    1.73    0.69
 -12   7  -2    4.01    0.71
  12   7   2    2.90    0.54
 -12  -7  -2    1.95    0.66
  12  -7   2    3.00    0.57
 -11   7  -2    3.28    0.67
  11   7   2    2.99    0.52
 -11  -7  -2    3.13    0.54
  11  -7   2    4.19    0.56
 -11  -7  -2    2.42    0.62
  10   7   2    0.25    0.29
 -10   7  -2    0.46    0.47
  10  -7   2    0.31    0.33
 -10  -7  -2    0.35    0.42
 -10  -7  -2    0.28    0.37
   9   7   2   44.64    2.02
  -9   7  -2   45.93    2.02
   9   7   2   43.89    1.93
  -9  -7  -2   44.70    1.94
  -9  -7  -2   47.92    1.84
   9  -7   2   43.56    1.92
  -8   7  -2   14.06    0.91
   8   7   2   13.01    0.87
   8   7   2   12.29    0.78
  -8  -7  -2   12.65    0.83
  -8  -7  -2   13.13    0.74
   8  -7   2   13.78    0.63
   8  -7   2   12.33    0.77
  -7   7  -2    0.12    0.22
   7   7   2    0.27    0.24
  -7   7  -2    0.31    0.34
   7   7   2    0.06    0.17
  -7  -7  -2    0.34    0.32
  -7  -7  -2    0.02    0.18
   7  -7   2    0.30    0.22
   7  -7   2    0.52    0.19
  -6   7  -2    5.67    0.52
  -6   7  -2    4.90    0.37
   6   7   2    5.62    0.42
   6   7   2    5.88    0.51
   6  -7   2    4.50    0.34
  -6  -7  -2    4.79    0.48
   6  -7   2    5.42    0.42
   6  -7   2    4.63    0.31
  -6  -7  -2    3.46    0.33
  -5   7  -2    4.19    0.46
   5   7   2    3.51    0.31
  -5   7  -2    3.19    0.30
   5   7   2    3.92    0.41
   5  -7   2    4.08    0.30
  -5  -7  -2    3.56    0.31
   5  -7   2    3.42    0.31
  -5  -7  -2    3.68    0.20
  -5  -7  -2    3.76    0.42
   5  -7   2    3.40    0.29
  -4   7  -2  104.46    3.58
   4   7   2  101.52    3.76
  -4   7  -2  105.29    3.72
   4   7   2  100.27    3.58
   4  -7   2  105.16    3.59
  -4  -7  -2  109.20    3.47
  -4  -7  -2  109.00    3.58
   4  -7   2  107.51    3.58
   4  -7   2  109.43    3.58
   3   7   2   60.68    2.14
  -3   7  -2   58.26    2.27
  -3   7  -2   60.40    2.16
   3   7   2   61.45    2.32
   3  -7   2   61.70    2.14
   3  -7   2   62.46    2.16
  -3  -7  -2   64.33    2.08
  -3  -7  -2   61.95    2.17
   3  -7   2   63.40    2.17
  -3  -7  -2   63.73    2.21
   2   7   2    3.64    0.23
  -2   7  -2    3.50    0.26
   2   7   2    3.70    0.32
  -2   7  -2    3.48    0.34
  -2  -7  -2    3.26    0.28
  -2  -7  -2    3.21    0.27
   2  -7   2    3.37    0.27
   2  -7   2    3.25    0.20
   2  -7   2    3.74    0.26
  -2  -7  -2    3.16    0.21
   1   7   2   25.49    0.90
   1   7   2   24.70    1.04
  -1   7  -2   23.54    1.04
  -1   7  -2   24.33    0.95
   1  -7   2   24.03    0.93
  -1  -7  -2   25.76    0.94
  -1  -7  -2   23.14    0.89
   1  -7   2   23.99    0.96
  -1  -7  -2   23.27    0.96
   0   7   2   16.97    0.79
   0   7  -2   16.83    0.72
   0   7  -2   17.54    0.58
   0   7   2   17.00    0.66
   0   7  -2   16.03    0.79
   0  -7  -2   17.07    0.68
   0  -7   2   17.93    0.74
   0  -7   2   17.74    0.69
   0  -7  -2   15.78    0.71
   0  -7  -2   16.65    0.67
   1   7  -2   51.46    2.03
  -1   7   2   53.88    2.01
   1   7  -2   54.39    1.80
  -1  -7   2   53.67    1.94
   1  -7  -2   57.83    1.84
   1  -7  -2   54.15    1.89
  -1  -7   2   55.95    1.88
   1  -7  -2   53.53    1.92
   2   7  -2    2.22    0.28
   2   7  -2    2.33    0.16
  -2   7   2    2.05    0.31
   2  -7  -2    2.39    0.22
  -2  -7   2    2.29    0.19
   2  -7  -2    2.34    0.22
   2  -7  -2    2.10    0.20
  -2  -7   2    1.73    0.24
  -3   7   2   49.45    1.61
   3   7  -2   48.38    1.92
  -3   7   2   47.68    1.83
   3   7  -2   49.34    1.69
   3  -7  -2   45.83    1.70
  -3  -7   2   46.91    1.74
   3  -7  -2   48.62    1.74
  -3  -7   2   50.42    1.65
   3  -7  -2   46.14    1.70
  -3  -7   2   46.64    1.76
   4   7  -2   66.06    2.47
  -4   7   2   62.65    2.09
   4   7  -2   63.76    2.22
  -4   7   2   62.13    2.35
  -4  -7   2   59.50    2.21
   4  -7  -2   61.89    2.16
  -4  -7   2   65.73    2.10
  -4  -7   2   63.37    2.29
   4  -7  -2   60.75    2.19
   4  -7  -2   63.33    2.26
   5   7  -2    4.50    0.46
   5   7  -2    4.17    0.33
  -5   7   2    4.29    0.24
  -5   7   2    4.39    0.48
   5  -7  -2    4.43    0.27
   5  -7  -2    3.71    0.35
  -5  -7   2    4.40    0.42
   5  -7  -2    4.03    0.29
  -5  -7   2    4.06    0.33
   6   7  -2   26.65    1.36
   6   7  -2   26.19    1.18
  -6   7   2   25.73    1.27
  -6  -7   2   28.92    1.10
   6  -7  -2   25.39    1.20
   6  -7  -2   32.25    1.06
  -6  -7   2   29.22    1.25
   6  -7  -2   27.88    1.08
   7   7  -2    0.64    0.31
   7   7  -2    0.47    0.23
  -7   7   2    0.63    0.34
   7  -7  -2    0.64    0.27
  -7  -7   2    0.44    0.32
   7  -7  -2    0.68    0.18
  -8   7   2    2.40    0.48
   8   7  -2    3.21    0.40
   8   7  -2    2.29    0.44
   8  -7  -2    2.03    0.36
  -8  -7   2    2.41    0.48
   8  -7  -2    1.65    0.22
  -9   7   2   10.62    0.88
   9   7  -2   12.91    0.82
   9   7  -2   11.04    0.87
  -9  -7   2    9.77    0.79
   9  -7  -2   11.32    0.79
  10   7  -2    0.30    0.28
  10   7  -2    0.13    0.30
 -10   7   2    0.12    0.42
 -10  -7   2    0.70    0.44
  10  -7  -2    0.27    0.30
 -10  -7   2   -0.41    0.34
  11   7  -2    5.76    0.63
 -11   7   2    5.28    0.78
 -11  -7   2    6.38    0.66
  11  -7  -2    6.24    0.67
 -11  -7   2    6.15    0.72
  12   7  -2    0.96    0.41
 -12   7   2    1.36    0.57
 -12  -7   2    1.96    0.56
  12  -7  -2    2.44    0.58
 -12  -7   2    1.41    0.57
  13   7  -2    7.26    0.80
 -13   7   2    6.45    0.94
  13  -7  -2    6.78    0.79
 -13  -7   2    6.30    0.85
 -13   8  -2    4.21    0.82
  12   8   2    7.67    0.78
 -12   8  -2    6.57    0.86
 -12  -8  -2    7.39    0.84
  12  -8   2    7.16    0.75
 -11   8  -2    0.88    0.53
  11   8   2    0.93    0.40
 -11  -8  -2    0.33    0.43
  11  -8   2    1.23    0.44
 -11  -8  -2    0.57    0.47
  10   8   2   18.14    1.07
  10   8   2   16.90    1.12
 -10   8  -2   16.30    1.14
  10  -8   2   17.94    1.06
 -10  -8  -2   17.59    1.10
 -10  -8  -2   16.76    0.97
   9   8   2    5.76    0.63
   9   8   2    5.48    0.55
  -9   8  -2    4.98    0.64
   9  -8   2    4.55    0.52
  -9  -8  -2    5.10    0.53
  -9  -8  -2    5.23    0.63
  -8   8  -2   16.22    1.01
   8   8   2   16.43    1.02
   8   8   2   15.19    0.88
   8  -8   2   15.50    0.90
  -8  -8  -2   17.36    0.97
   8  -8   2   15.68    0.74
   7   8   2    3.03    0.36
  -7   8  -2    2.41    0.46
  -7   8  -2    2.56    0.32
   7   8   2    3.01    0.43
   7  -8   2    2.43    0.28
   7  -8   2    3.00    0.36
  -7  -8  -2    1.81    0.43
  -7  -8  -2    1.96    0.28
   6   8   2    8.53    0.64
   6   8   2    7.50    0.48
  -6   8  -2    7.42    0.61
  -6   8  -2    6.66    0.45
   6  -8   2    7.61    0.50
   6  -8   2    5.79    0.41
   6  -8   2    7.05    0.40
  -6  -8  -2    5.59    0.42
  -6  -8  -2    6.34    0.56
  -5   8  -2   63.46    2.41
  -5   8  -2   61.15    2.22
   5   8   2   66.08    2.50
   5   8   2   64.15    2.27
  -5  -8  -2   61.19    2.22
   5  -8   2   61.57    2.22
   5  -8   2   61.61    2.21
  -5  -8  -2   61.67    2.33
   5  -8   2   62.66    2.27
   4   8   2   36.14    1.62
  -4   8  -2   38.33    1.44
  -4   8  -2   36.19    1.58
   4   8   2   38.21    1.44
   4  -8   2   36.84    1.43
  -4  -8  -2   40.55    1.46
  -4  -8  -2   39.87    1.53
  -4  -8  -2   39.19    1.34
   4  -8   2   40.31    1.45
   4  -8   2   38.51    1.44
   3   8   2   40.32    1.69
  -3   8  -2   40.17    1.67
   3   8   2   39.54    1.49
  -3   8  -2   40.96    1.53
  -3  -8  -2   40.52    1.54
   3  -8   2   41.71    1.48
  -3  -8  -2   41.45    1.57
   3  -8   2   42.95    1.53
   3  -8   2   41.99    1.55
  -3  -8  -2   44.70    1.45
   2   8   2   17.04    0.86
   2   8   2   17.19    0.71
  -2   8  -2   17.60    0.88
  -2   8  -2   17.83    0.76
  -2  -8  -2   18.98    0.79
   2  -8   2   18.37    0.75
   2  -8   2   17.13    0.67
   2  -8   2   17.77    0.78
  -2  -8  -2   18.33    0.78
  -2  -8  -2   17.46    0.69
  -1   8  -2    3.53    0.34
   1   8   2    3.41    0.24
  -1   8  -2    3.54    0.28
   1   8   2    3.39    0.33
  -1  -8  -2    3.39    0.24
   1  -8   2    3.52    0.30
   1  -8   2    3.57    0.27
  -1  -8  -2    3.51    0.29
  -1  -8  -2    3.92    0.29
   0   8  -2  104.32    3.36
   0   8  -2  101.99    3.65
   0   8   2  101.89    3.45
   0   8  -2   99.99    3.52
   0   8   2  101.10    3.62
   0  -8  -2  105.22    3.46
   0  -8   2  105.50    3.55
   0  -8  -2  102.28    3.54
   0  -8  -2  106.52    3.48
   0  -8   2  109.35    3.49
  -1   8   2    0.26    0.20
   1   8  -2    0.55    0.07
   1   8  -2    0.46    0.20
   1  -8  -2    0.31    0.16
   1  -8  -2    0.72    0.15
  -1  -8   2    0.42    0.20
   1  -8  -2    0.52    0.15
  -1  -8   2    0.36    0.16
  -2   8   2   16.34    0.84
   2   8  -2   16.54    0.87
   2   8  -2   17.54    0.64
   2  -8  -2   17.11    0.70
   2  -8  -2   16.98    0.73
  -2  -8   2   15.25    0.66
   2  -8  -2   17.24    0.71
  -2  -8   2   16.38    0.76
   3   8  -2   32.32    1.16
  -3   8   2   31.69    1.35
   3   8  -2   32.40    1.43
   3  -8  -2   32.64    1.22
  -3  -8   2   33.56    1.14
  -3  -8   2   31.32    1.26
   3  -8  -2   29.94    1.19
   3  -8  -2   30.89    1.19
  -3  -8   2   29.17    1.23
  -4   8   2    6.92    0.32
  -4   8   2    8.50    0.60
   4   8  -2    8.14    0.42
   4   8  -2    8.14    0.61
   4  -8  -2    6.51    0.39
   4  -8  -2    7.91    0.47
  -4  -8   2    6.64    0.50
  -4  -8   2    6.64    0.44
  -4  -8   2    6.47    0.33
   4  -8  -2    7.12    0.41
   5   8  -2   78.23    2.90
   5   8  -2   86.86    3.22
  -5   8   2   79.55    3.04
  -5  -8   2   88.77    2.90
   5  -8  -2   82.10    2.86
   5  -8  -2   81.38    2.95
  -5  -8   2   82.16    2.98
   5  -8  -2   84.16    2.82
   6   8  -2   30.78    1.52
  -6   8   2   31.03    1.44
   6   8  -2   31.42    1.30
   6  -8  -2   27.53    1.13
  -6  -8   2   34.68    1.24
   6  -8  -2   31.09    1.20
   6  -8  -2   29.80    1.31
  -6  -8   2   32.41    1.37
   7   8  -2   10.66    0.67
  -7   8   2   11.33    0.82
   7   8  -2   10.15    0.81
  -7  -8   2   12.21    0.77
   7  -8  -2   11.27    0.71
  -7  -8   2   11.91    0.60
   7  -8  -2   12.19    0.58
   8   8  -2    2.84    0.48
  -8   8   2    2.60    0.50
   8   8  -2    2.14    0.35
   8  -8  -2    2.13    0.37
   8  -8  -2    1.86    0.24
  -8  -8   2    2.07    0.47
   9   8  -2    1.77    0.49
  -9   8   2    1.38    0.50
   9   8  -2    1.56    0.38
   9  -8  -2    2.00    0.41
  -9  -8   2    1.43    0.49
  10   8  -2   15.50    0.98
  10   8  -2   15.35    1.09
 -10   8   2   15.33    1.10
  10  -8  -2   15.04    0.98
 -10  -8   2   14.24    0.92
 -10  -8   2   14.73    1.00
 -11   8   2    0.77    0.54
  11   8  -2    0.55    0.34
  11  -8  -2    0.95    0.43
 -11  -8   2    0.22    0.41
 -11  -8   2    0.17    0.48
 -12   8   2    1.91    0.68
  12   8  -2    1.98    0.50
 -12  -8   2    3.08    0.65
  12  -8  -2    2.50    0.61
 -12  -8   2    1.96    0.63
  13   8  -2    4.69    0.70
 -12   9  -2    3.14    0.80
  12   9   2    2.99    0.55
 -12  -9  -2    1.89    0.67
  12  -9   2    3.80    0.60
  11   9   2    1.50    0.44
 -11   9  -2    1.38    0.57
 -11  -9  -2    1.15    0.52
 -11  -9  -2    1.56    0.51
  11  -9   2    2.02    0.55
 -10   9  -2    0.67    0.47
  10   9   2    0.67    0.41
  10   9   2    0.60    0.32
 -10  -9  -2    0.16    0.43
 -10  -9  -2    0.25    0.37
  10  -9   2    0.95    0.40
   9   9   2    9.09    0.71
   9   9   2    9.92    0.83
  -9   9  -2   10.31    0.87
  -9  -9  -2   10.62    0.73
  -9  -9  -2   11.09    0.84
   9  -9   2   10.11    0.59
   9  -9   2    9.46    0.73
   8   9   2    0.68    0.34
   8   9   2    1.33    0.34
  -8   9  -2    0.96    0.45
   8  -9   2    1.51    0.28
  -8  -9  -2    1.67    0.47
   8  -9   2    1.02    0.35
   7   9   2    1.06    0.29
   7   9   2    0.87    0.34
  -7   9  -2    0.71    0.38
  -7  -9  -2    0.93    0.24
   7  -9   2    0.81    0.24
   7  -9   2    1.29    0.33
  -7  -9  -2    0.81    0.36
   6   9   2    8.43    0.67
  -6   9  -2    7.32    0.47
   6   9   2    8.07    0.51
  -6   9  -2    7.64    0.66
  -6  -9  -2    7.62    0.60
   6  -9   2    7.50    0.44
  -6  -9  -2    6.50    0.46
   6  -9   2    7.28    0.46
   6  -9   2    8.81    0.54
   5   9   2    8.55    0.50
  -5   9  -2    8.70    0.66
  -5   9  -2    8.60    0.49
   5   9   2    7.94    0.64
   5  -9   2    8.78    0.49
   5  -9   2    8.66    0.50
  -5  -9  -2    8.47    0.51
   5  -9   2    8.15    0.50
  -5  -9  -2    9.90    0.62
   4   9   2   39.90    1.46
  -4   9  -2   37.53    1.64
  -4   9  -2   38.49    1.46
   4   9   2   41.42    1.71
  -4  -9  -2   37.20    1.54
   4  -9   2   36.71    1.46
   4  -9   2   39.20    1.47
  -4  -9  -2   40.56    1.36
  -4  -9  -2   37.10    1.48
   4  -9   2   37.72    1.44
  -3   9  -2   22.00    1.09
   3   9   2   21.87    1.10
   3   9   2   22.64    0.90
  -3   9  -2   22.86    0.94
  -3  -9  -2   22.76    0.86
  -3  -9  -2   22.78    0.97
   3  -9   2   23.28    0.88
  -3  -9  -2   21.99    0.98
   3  -9   2   22.94    0.94
   3  -9   2   22.23    0.96
  -2   9  -2   14.45    0.67
  -2   9  -2   14.03    0.79
   2   9   2   14.65    0.62
   2   9   2   14.42    0.80
  -2  -9  -2   14.83    0.70
   2  -9   2   15.82    0.68
   2  -9   2   14.32    0.70
   2  -9   2   14.13    0.58
  -2  -9  -2   15.36    0.71
  -2  -9  -2   15.12    0.62
  -1   9  -2   15.93    0.55
  -1   9  -2   14.85    0.80
   1   9   2   16.12    0.63
  -1   9  -2   15.13    0.69
   1   9   2   15.29    0.80
   1  -9   2   14.10    0.71
   1  -9   2   14.84    0.67
  -1  -9  -2   13.82    0.63
  -1  -9  -2   14.48    0.67
  -1  -9  -2   14.23    0.70
   0   9  -2    1.48    0.27
   0   9  -2    2.11    0.12
   0   9   2    1.88    0.19
   0   9   2    1.64    0.28
   0  -9  -2    1.77    0.20
   0  -9  -2    1.93    0.23
   0  -9   2    1.55    0.26
   0  -9  -2    1.72    0.24
   0  -9   2    1.87    0.23
  -1   9   2   51.83    2.09
   1   9  -2   52.35    2.13
   1   9  -2   54.41    1.81
   1  -9  -2   57.01    1.95
  -1  -9   2   55.19    2.01
  -1  -9   2   53.86    1.92
   1  -9  -2   53.49    1.99
   1  -9  -2   58.74    1.89
   2   9  -2    4.32    0.42
  -2   9   2    3.88    0.43
   2   9  -2    4.25    0.22
  -2  -9   2    3.67    0.35
  -2  -9   2    3.60    0.27
   2  -9  -2    3.64    0.29
   2  -9  -2    3.59    0.31
   3   9  -2   36.24    1.34
  -3   9   2   38.00    1.58
   3   9  -2   36.25    1.64
  -3  -9   2   38.92    1.34
  -3  -9   2   35.95    1.46
   3  -9  -2   35.54    1.40
  -3  -9   2   38.87    1.46
   3  -9  -2   36.64    1.39
   3  -9  -2   37.48    1.41
  -4   9   2   38.38    1.69
   4   9  -2   42.38    1.81
   4   9  -2   39.53    1.49
   4  -9  -2   40.12    1.51
  -4  -9   2   39.58    1.61
  -4  -9   2   41.47    1.56
   4  -9  -2   38.17    1.49
  -4  -9   2   42.42    1.42
   4  -9  -2   41.14    1.55
   5   9  -2    1.77    0.24
  -5   9   2    2.27    0.46
   5   9  -2    2.32    0.50
   5  -9  -2    1.57    0.23
  -5  -9   2    1.52    0.30
  -5  -9   2    1.35    0.35
   5  -9  -2    1.91    0.29
   5  -9  -2    1.33    0.20
   6   9  -2   26.98    1.45
  -6   9   2   28.15    1.38
   6   9  -2   28.23    1.22
  -6  -9   2   29.09    1.31
  -6  -9   2   31.24    1.19
   6  -9  -2   30.13    1.10
   6  -9  -2   27.47    1.14
   6  -9  -2   27.34    1.24
   7   9  -2    5.64    0.61
   7   9  -2    5.00    0.44
  -7   9   2    4.88    0.59
   7  -9  -2    4.84    0.47
  -7  -9   2    5.35    0.41
  -7  -9   2    4.11    0.51
   7  -9  -2    4.85    0.37
  -8   9   2    1.51    0.50
   8   9  -2    1.42    0.33
   8   9  -2    1.61    0.49
  -8  -9   2    1.15    0.42
   8  -9  -2    1.78    0.41
   8  -9  -2    1.88    0.31
  -9   9   2    5.57    0.73
   9   9  -2    4.73    0.51
   9   9  -2    3.83    0.60
   9  -9  -2    4.65    0.54
  -9  -9   2    4.73    0.63
 -10   9   2    1.93    0.60
  10   9  -2    1.43    0.48
  10   9  -2    0.59    0.31
 -10  -9   2    1.19    0.43
 -10  -9   2    0.94    0.46
  10  -9  -2    0.96    0.41
  11   9  -2    2.12    0.50
  11   9  -2    2.28    0.61
 -11   9   2    2.66    0.70
  11  -9  -2    3.20    0.64
 -11  -9   2    1.97    0.59
 -11  -9   2    1.86    0.57
 -12   9   2    0.95    0.61
  12   9  -2    1.52    0.48
 -12  -9   2    0.84    0.58
  12  -9  -2    2.69    0.62
 -12  -9   2    1.68    0.59
 -12  10  -2    2.23    0.72
  12  10   2    1.90    0.51
  12 -10   2    2.62    0.63
 -12 -10  -2    1.92    0.68
  11  10   2    2.60    0.49
 -11  10  -2    2.87    0.73
  11  10   2    2.11    0.57
 -11 -10  -2    1.48    0.63
 -11 -10  -2    1.83    0.51
  11 -10   2    2.75    0.51
  10  10   2    0.80    0.42
  10  10   2    0.46    0.32
 -10  10  -2    1.21    0.54
 -10 -10  -2   -0.04    0.37
 -10 -10  -2    0.37    0.48
  10 -10   2    1.24    0.43
   9  10   2    1.77    0.42
  -9  10  -2    1.27    0.51
   9  10   2    0.90    0.42
   9 -10   2    2.18    0.35
   9 -10   2    1.76    0.45
  -9 -10  -2    1.65    0.53
  -9 -10  -2    1.64    0.44
  -8  10  -2    2.64    0.57
   8  10   2    2.06    0.50
   8  10   2    2.10    0.37
   8 -10   2    2.03    0.36
  -8 -10  -2    1.57    0.47
   8 -10   2    2.14    0.29
  -7  10  -2    0.55    0.38
   7  10   2    0.95    0.28
   7  10   2    0.36    0.30
   7 -10   2    0.73    0.27
  -7 -10  -2    0.28    0.35
  -7 -10  -2    0.73    0.26
   7 -10   2    0.59    0.23
   6  10   2    9.99    0.61
   6  10   2   11.42    0.83
  -6  10  -2   10.57    0.80
  -6 -10  -2   11.13    0.74
   6 -10   2   10.38    0.62
  -6 -10  -2   12.08    0.64
   6 -10   2   11.97    0.62
   6 -10   2   11.02    0.58
  -5  10  -2    8.11    0.67
  -5  10  -2    8.60    0.49
   5  10   2    8.77    0.69
   5  10   2    8.97    0.52
   5 -10   2    7.99    0.49
   5 -10   2    7.43    0.49
  -5 -10  -2    8.83    0.62
   5 -10   2    8.41    0.50
  -5 -10  -2    8.20    0.53
  -4  10  -2    1.68    0.41
   4  10   2    1.26    0.21
  -4  10  -2    1.51    0.23
   4  10   2    1.88    0.34
   4 -10   2    1.41    0.22
  -4 -10  -2    1.13    0.17
  -4 -10  -2    1.28    0.33
  -4 -10  -2    1.38    0.30
   4 -10   2    1.28    0.28
   4 -10   2    1.29    0.29
  -3  10  -2   15.40    0.71
   3  10   2   14.48    0.66
   3  10   2   15.40    0.89
  -3  10  -2   16.18    0.90
   3 -10   2   14.80    0.64
  -3 -10  -2   15.85    0.76
   3 -10   2   15.50    0.75
  -3 -10  -2   15.54    0.78
  -3 -10  -2   15.14    0.64
   3 -10   2   15.49    0.72
  -2  10  -2    3.48    0.41
  -2  10  -2    3.37    0.30
   2  10   2    3.46    0.25
   2  10   2    3.66    0.40
  -2 -10  -2    2.31    0.32
   2 -10   2    3.05    0.30
  -2 -10  -2    3.15    0.26
   2 -10   2    2.69    0.34
  -2 -10  -2    3.29    0.35
   1  10   2    2.19    0.32
   1  10   2    2.22    0.22
  -1  10  -2    2.01    0.33
  -1  10  -2    2.15    0.14
  -1  10  -2    2.25    0.25
   1 -10   2    1.85    0.28
  -1 -10  -2    1.70    0.22
   1 -10   2    1.46    0.23
  -1 -10  -2    1.83    0.27
  -1 -10  -2    1.72    0.27
   0  10   2    7.55    0.39
   0  10   2    7.52    0.55
   0  10  -2    7.05    0.55
   0  10  -2    7.63    0.29
   0 -10  -2    7.61    0.43
   0 -10   2    7.20    0.49
   0 -10   2    6.96    0.42
   0 -10  -2    7.06    0.47
   0 -10  -2    7.77    0.42
   1  10  -2   15.71    0.56
   1  10  -2   14.65    0.86
  -1  10   2   15.31    0.85
   1 -10  -2   16.31    0.66
  -1 -10   2   14.91    0.76
   1 -10  -2   15.74    0.70
   1 -10  -2   15.55    0.75
  -1 -10   2   14.75    0.68
  -2  10   2   23.88    1.19
   2  10  -2   24.19    1.23
   2  10  -2   25.20    0.92
  -2 -10   2   25.96    1.10
   2 -10  -2   25.69    1.06
   2 -10  -2   27.11    1.04
  -2 -10   2   25.96    0.99
  -2 -10   2   23.66    1.07
   3  10  -2    3.18    0.42
  -3  10   2    3.56    0.46
   3  10  -2    3.95    0.25
  -3 -10   2    2.86    0.39
   3 -10  -2    2.94    0.29
  -3 -10   2    3.13    0.37
   3 -10  -2    3.59    0.31
  -3 -10   2    3.31    0.25
   3 -10  -2    2.94    0.30
   4  10  -2    8.26    0.70
  -4  10   2    9.12    0.69
   4  10  -2    9.37    0.49
   4 -10  -2    9.40    0.55
  -4 -10   2    9.96    0.63
   4 -10  -2    9.69    0.53
   4 -10  -2    9.45    0.52
  -4 -10   2    9.56    0.45
  -4 -10   2   10.37    0.59
   5  10  -2    8.81    0.51
   5  10  -2    9.36    0.75
  -5  10   2    9.63    0.73
  -5 -10   2    9.39    0.57
   5 -10  -2    9.10    0.49
  -5 -10   2    8.59    0.61
   5 -10  -2    8.26    0.55
   5 -10  -2    8.17    0.50
  -6  10   2    4.17    0.56
   6  10  -2    4.41    0.38
   6  10  -2    6.21    0.63
  -6 -10   2    3.91    0.38
   6 -10  -2    4.26    0.36
   6 -10  -2    4.06    0.42
  -6 -10   2    5.36    0.54
   6 -10  -2    4.29    0.31
  -7  10   2    0.89    0.43
   7  10  -2    0.58    0.22
   7  10  -2    0.66    0.35
  -7 -10   2    0.41    0.34
   7 -10  -2   -0.07    0.21
   7 -10  -2    0.63    0.24
  -7 -10   2    0.61    0.26
   8  10  -2    1.58    0.36
   8  10  -2    0.53    0.35
  -8  10   2    1.30    0.50
   8 -10  -2    1.97    0.33
  -8 -10   2    0.67    0.42
   8 -10  -2    1.50    0.39
   9  10  -2    1.43    0.36
   9  10  -2    1.56    0.52
  -9  10   2    0.76    0.50
   9 -10  -2    1.62    0.44
   9 -10  -2    1.81    0.27
  -9 -10   2    0.68    0.47
  10  10  -2    1.94    0.44
 -10  10   2    2.38    0.63
  10  10  -2    2.75    0.59
  10 -10  -2    2.50    0.50
 -10 -10   2    2.32    0.52
 -10 -10   2    1.37    0.54
 -11  10   2    1.55    0.60
  11  10  -2    1.14    0.39
  11  10  -2    0.57    0.45
  11 -10  -2    1.74    0.51
 -11 -10   2    0.38    0.53
 -11 -10   2    0.59    0.48
 -12  10   2    0.29    0.54
 -12 -10   2    1.22    0.55
  12 -10  -2    1.36    0.53
 -12 -10   2    0.37    0.57
 -12  11  -2    3.46    0.84
  12  11   2    1.79    0.52
 -11  11  -2    3.83    0.75
  11  11   2    1.82    0.58
  11  11   2    3.04    0.51
 -11 -11  -2    2.62    0.74
  10  11   2    0.36    0.38
  10  11   2    0.04    0.27
 -10  11  -2   -0.18    0.40
  10 -11   2    0.29    0.32
 -10 -11  -2   -0.02    0.33
 -10 -11  -2    0.36    0.50
   9  11   2    3.35    0.47
  -9  11  -2    3.92    0.68
   9  11   2    4.10    0.62
   9 -11   2    3.82    0.38
  -9 -11  -2    3.22    0.60
   9 -11   2    4.48    0.51
  -9 -11  -2    4.69    0.52
   8  11   2    5.14    0.51
  -8  11  -2    5.92    0.73
   8  11   2    5.58    0.65
   8 -11   2    4.88    0.50
  -8 -11  -2    5.63    0.64
   8 -11   2    5.24    0.43
  -7  11  -2    0.43    0.37
   7  11   2    0.27    0.21
   7  11   2   -0.14    0.23
   7 -11   2    0.44    0.26
   7 -11   2    0.45    0.24
  -7 -11  -2    0.52    0.27
  -7 -11  -2    0.60    0.41
   6  11   2   19.29    1.19
  -6  11  -2   20.23    1.17
   6  11   2   19.55    0.94
   6 -11   2   21.02    0.91
   6 -11   2   20.18    0.95
   6 -11   2   20.77    0.93
  -6 -11  -2   20.60    0.96
  -6 -11  -2   19.25    1.07
   5  11   2   26.14    1.14
  -5  11  -2   27.54    1.39
   5  11   2   27.38    1.42
   5 -11   2   26.16    1.13
   5 -11   2   28.26    1.16
   5 -11   2   27.32    1.15
  -5 -11  -2   27.77    1.28
  -5 -11  -2   28.69    1.20
   4  11   2   23.80    0.96
  -4  11  -2   23.41    0.98
   4  11   2   21.91    1.21
  -4  11  -2   21.92    1.18
  -4 -11  -2   21.64    1.07
  -4 -11  -2   22.82    0.89
   4 -11   2   22.91    1.01
   4 -11   2   22.54    0.98
  -4 -11  -2   21.59    1.01
   4 -11   2   23.22    0.94
  -3  11  -2    4.30    0.48
   3  11   2    4.42    0.30
   3  11   2    3.92    0.45
  -3  11  -2    3.92    0.33
  -3 -11  -2    3.27    0.38
   3 -11   2    4.34    0.29
  -3 -11  -2    3.71    0.40
   3 -11   2    3.89    0.35
   3 -11   2    3.94    0.37
  -3 -11  -2    3.90    0.29
   2  11   2    1.83    0.32
   2  11   2    2.14    0.21
  -2  11  -2    1.82    0.24
  -2  11  -2    2.79    0.39
  -2 -11  -2    1.55    0.22
   2 -11   2    1.94    0.26
   2 -11   2    2.38    0.31
  -2 -11  -2    2.79    0.33
  -2 -11  -2    2.89    0.33
  -1  11  -2   -0.08    0.17
   1  11   2    0.03    0.12
   1  11   2    0.02    0.17
   1 -11   2   -0.28    0.17
  -1 -11  -2    0.14    0.14
  -1 -11  -2   -0.26    0.17
   1 -11   2    0.32    0.18
  -1 -11  -2    0.03    0.18
   0  11   2    4.14    0.43
   0  11   2    3.86    0.28
   0  11  -2    3.81    0.43
   0 -11  -2    4.02    0.32
   0 -11  -2    4.31    0.34
   0 -11   2    4.72    0.42
   0 -11   2    3.74    0.32
   0 -11  -2    4.20    0.38
   1  11  -2    0.08    0.19
  -1  11   2    0.18    0.22
  -1  11   2    0.32    0.15
   1 -11  -2    0.19    0.19
  -1 -11   2   -0.07    0.16
   1 -11  -2    0.12    0.17
  -1 -11   2   -0.16    0.19
   1 -11  -2   -0.23    0.13
   2  11  -2    2.66    0.40
  -2  11   2    3.01    0.42
   2 -11  -2    3.41    0.30
   2 -11  -2    3.08    0.32
  -2 -11   2    3.16    0.36
  -2 -11   2    3.76    0.38
   2 -11  -2    3.39    0.25
  -2 -11   2    3.47    0.30
   3  11  -2   15.47    0.97
  -3  11   2   15.01    0.92
   3  11  -2   15.75    0.66
   3 -11  -2   16.41    0.74
   3 -11  -2   15.48    0.76
  -3 -11   2   15.75    0.81
  -3 -11   2   16.09    0.80
   3 -11  -2   15.21    0.73
  -3 -11   2   15.54    0.68
   4  11  -2   32.91    1.63
   4  11  -2   33.15    1.28
  -4  11   2   33.85    1.57
   4 -11  -2   34.62    1.34
  -4 -11   2   34.05    1.24
  -4 -11   2   32.37    1.43
   4 -11  -2   34.47    1.34
  -4 -11   2   34.38    1.40
   4 -11  -2   32.38    1.34
   5  11  -2    4.20    0.33
   5  11  -2    4.44    0.55
  -5  11   2    3.58    0.53
   5 -11  -2    3.14    0.31
   5 -11  -2    3.79    0.35
  -5 -11   2    2.89    0.38
  -5 -11   2    3.10    0.44
   5 -11  -2    4.22    0.39
   6  11  -2    5.46    0.63
   6  11  -2    4.59    0.39
  -6  11   2    4.27    0.58
   6 -11  -2    4.92    0.46
   6 -11  -2    4.46    0.38
  -6 -11   2    4.36    0.42
   6 -11  -2    4.04    0.34
  -6 -11   2    4.37    0.52
  -7  11   2   -0.02    0.36
   7  11  -2    0.00    0.18
   7  11  -2    0.20    0.28
   7 -11  -2    0.28    0.20
  -7 -11   2   -0.07    0.23
  -7 -11   2   -0.21    0.29
   7 -11  -2    0.04    0.24
   8  11  -2    0.81    0.28
  -8  11   2    0.85    0.51
   8  11  -2    1.19    0.45
   8 -11  -2    0.51    0.24
  -8 -11   2    0.89    0.45
   8 -11  -2    0.61    0.31
   9  11  -2    0.27    0.23
  -9  11   2    1.13    0.54
   9  11  -2    0.69    0.44
   9 -11  -2    0.76    0.38
  -9 -11   2   -0.06    0.41
   9 -11  -2    0.62    0.25
  10  11  -2    0.19    0.37
 -10  11   2    0.69    0.52
  10 -11  -2    0.18    0.36
 -10 -11   2   -0.07    0.43
 -11  11   2   -0.18    0.46
  11  11  -2    0.53    0.45
  11 -11  -2    0.18    0.40
 -11 -11   2    1.07    0.58
 -11 -11   2    1.22    0.52
 -12  11   2    1.17    0.70
  12 -11  -2    2.82    0.69
 -12 -11   2    1.15    0.56
  11  12   2    1.84    0.60
 -11  12  -2    2.16    0.67
 -11 -12  -2    1.73    0.65
  10  12   2    0.03    0.29
 -10  12  -2    0.39    0.42
  10  12   2    0.16    0.39
 -10 -12  -2    0.60    0.50
 -10 -12  -2    0.61    0.41
   9  12   2    0.28    0.38
  -9  12  -2   -0.11    0.38
   9  12   2    0.11    0.24
   9 -12   2    0.22    0.23
  -9 -12  -2    0.27    0.44
  -8  12  -2    1.07    0.49
   8  12   2    0.70    0.40
   8  12   2    1.28    0.35
   8 -12   2    0.89    0.29
  -8 -12  -2    0.37    0.40
   7  12   2   11.57    0.93
  -7  12  -2   11.49    0.92
   7  12   2   10.94    0.70
  -7 -12  -2   12.48    0.88
  -7 -12  -2   11.47    0.70
   7 -12   2   11.53    0.66
   6  12   2    3.59    0.54
  -6  12  -2    3.57    0.57
   6  12   2    2.13    0.32
  -6 -12  -2    3.24    0.41
   6 -12   2    3.18    0.34
   6 -12   2    2.90    0.33
  -6 -12  -2    2.66    0.50
   5  12   2   21.84    1.24
  -5  12  -2   19.96    1.17
   5  12   2   21.22    0.94
  -5 -12  -2   19.03    0.97
  -5 -12  -2   19.98    1.05
   5 -12   2   19.51    0.93
   5 -12   2   20.39    0.94
  -4  12  -2    2.27    0.28
  -4  12  -2    2.24    0.44
   4  12   2    2.81    0.44
   4  12   2    2.56    0.26
   4 -12   2    2.41    0.33
   4 -12   2    2.39    0.31
  -4 -12  -2    2.59    0.37
  -4 -12  -2    2.69    0.25
  -4 -12  -2    3.15    0.43
  -3  12  -2   18.97    1.10
   3  12   2   21.03    1.15
   3  12   2   20.08    0.85
  -3  12  -2   20.77    0.90
  -3 -12  -2   21.32    0.85
  -3 -12  -2   19.83    0.97
   3 -12   2   20.01    0.91
  -3 -12  -2   20.70    0.98
   3 -12   2   19.61    0.95
   2  12   2   12.39    0.58
   2  12   2   12.08    0.82
  -2  12  -2   12.68    0.65
  -2  12  -2   13.18    0.84
   2 -12   2   13.82    0.73
  -2 -12  -2   12.58    0.72
  -2 -12  -2   12.75    0.69
   2 -12   2   12.10    0.64
  -2 -12  -2   12.79    0.61
   1  12   2    2.95    0.40
   1  12   2    2.83    0.24
  -1  12  -2    2.12    0.37
  -1 -12  -2    2.68    0.31
   1 -12   2    2.28    0.28
  -1 -12  -2    2.03    0.26
  -1 -12  -2    1.89    0.32
   1 -12   2    2.36    0.34
   0  12  -2    1.49    0.39
   0  12   2    1.30    0.18
   0  12   2    1.57    0.32
   0 -12   2    1.16    0.33
   0 -12   2    1.33    0.23
   0 -12  -2    1.45    0.23
   0 -12  -2    1.61    0.32
   0 -12  -2    1.37    0.25
  -1  12   2   10.31    0.73
   1  12  -2   10.18    0.75
  -1  12   2   11.06    0.52
  -1 -12   2   10.84    0.65
   1 -12  -2   10.10    0.62
   1 -12  -2   10.55    0.57
   1 -12  -2   11.39    0.55
  -1 -12   2   10.34    0.56
   2  12  -2   15.29    0.99
  -2  12   2   17.04    0.99
  -2 -12   2   17.46    0.86
   2 -12  -2   16.75    0.78
  -2 -12   2   17.02    0.75
   2 -12  -2   16.22    0.82
  -2 -12   2   16.67    0.84
   3  12  -2   25.08    1.37
  -3  12   2   26.20    1.33
  -3 -12   2   27.05    1.04
  -3 -12   2   25.79    1.17
  -3 -12   2   28.15    1.20
   3 -12  -2   24.42    1.11
   3 -12  -2   25.49    1.09
  -4  12   2    4.95    0.58
   4  12  -2    4.78    0.58
  -4 -12   2    5.35    0.51
  -4 -12   2    5.69    0.35
   4 -12  -2    4.66    0.40
   4 -12  -2    5.04    0.41
   4 -12  -2    5.15    0.41
  -4 -12   2    5.34    0.47
   5  12  -2   41.83    2.07
  -5  12   2   43.76    2.00
   5 -12  -2   45.88    1.73
  -5 -12   2   43.32    1.77
   5 -12  -2   44.81    1.75
  -5 -12   2   47.22    1.88
   5 -12  -2   43.94    1.70
  -6  12   2    2.47    0.56
   6  12  -2    2.37    0.58
   6 -12  -2    2.00    0.36
  -6 -12   2    1.49    0.35
  -6 -12   2    2.78    0.49
   6 -12  -2    1.90    0.30
  -7  12   2    6.85    0.77
   7  12  -2    6.05    0.72
  -7 -12   2    5.57    0.62
   7 -12  -2    6.73    0.57
  -7 -12   2    6.21    0.52
   7 -12  -2    6.84    0.49
   8  12  -2    0.78    0.42
  -8  12   2   -0.15    0.38
   8 -12  -2    0.04    0.29
  -8 -12   2    0.00    0.38
   8 -12  -2    0.40    0.23
  -9  12   2    1.04    0.54
   9  12  -2    0.07    0.35
   9 -12  -2    1.49    0.45
   9 -12  -2    1.00    0.29
  -9 -12   2    0.58    0.49
  10  12  -2    0.54    0.45
 -10  12   2    0.15    0.47
  10 -12  -2    0.73    0.41
 -10 -12   2    0.52    0.48
  11  12  -2    0.60    0.49
 -11  12   2    0.63    0.55
 -11 -12   2    0.95    0.50
  11 -12  -2    0.78    0.45
 -11 -12   2    0.71    0.59
 -11  13  -2    5.47    0.85
 -11 -13  -2    2.95    0.76
  10  13   2   -0.31    0.34
 -10  13  -2    0.30    0.45
 -10 -13  -2   -0.74    0.42
   9  13   2    3.70    0.66
  -9  13  -2    3.31    0.69
   9 -13   2    3.66    0.42
  -9 -13  -2    1.70    0.61
  -8  13  -2    3.08    0.64
   8  13   2    4.05    0.65
   8 -13   2    4.12    0.42
  -8 -13  -2    1.93    0.53
  -7  13  -2    3.17    0.60
   7  13   2    2.93    0.56
   7  13   2    3.14    0.39
  -7 -13  -2    3.05    0.41
   7 -13   2    3.17    0.37
  -7 -13  -2    3.16    0.58
   6  13   2   33.64    1.83
   6  13   2   37.50    1.53
  -6  13  -2   35.06    1.79
   6 -13   2   36.84    1.50
  -6 -13  -2   36.33    1.66
   6 -13   2   38.04    1.50
   5  13   2    5.73    0.44
   5  13   2    6.08    0.67
  -5  13  -2    5.89    0.67
  -5 -13  -2    5.78    0.60
  -5 -13  -2    6.73    0.55
   5 -13   2    7.25    0.51
   5 -13   2    7.01    0.51
   4  13   2   25.37    1.41
  -4  13  -2   26.01    1.39
   4  13   2   27.73    1.10
  -4 -13  -2   25.90    1.03
   4 -13   2   25.20    1.15
  -4 -13  -2   25.03    1.19
   4 -13   2   25.75    1.13
  -4 -13  -2   26.30    1.24
   3  13   2    4.93    0.55
  -3  13  -2    5.04    0.57
   3  13   2    6.24    0.37
  -3  13  -2    5.29    0.40
   3 -13   2    5.87    0.48
   3 -13   2    5.10    0.42
  -3 -13  -2    4.65    0.47
  -3 -13  -2    5.42    0.51
  -3 -13  -2    4.63    0.36
   2  13   2   24.18    1.31
  -2  13  -2   24.41    1.31
   2  13   2   25.43    1.00
   2 -13   2   25.05    1.15
  -2 -13  -2   25.35    1.17
  -2 -13  -2   25.32    1.04
  -2 -13  -2   26.57    1.14
   2 -13   2   25.51    1.09
   1  13   2   13.04    0.88
  -1  13  -2   12.19    0.86
   1  13   2   13.67    0.61
   1 -13   2   13.52    0.76
  -1 -13  -2   14.29    0.78
   1 -13   2   13.25    0.69
  -1 -13  -2   13.65    0.71
  -1 -13  -2   13.34    0.67
   0  13  -2    3.82    0.48
   0  13   2    4.22    0.30
   0  13   2    4.01    0.48
   0 -13   2    3.98    0.45
   0 -13  -2    4.41    0.37
   0 -13  -2    4.60    0.43
   0 -13   2    4.34    0.37
   0 -13  -2    4.66    0.37
  -1  13   2    2.39    0.24
   1  13  -2    2.51    0.41
  -1  13   2    2.16    0.40
  -1 -13   2    1.91    0.38
   1 -13  -2    2.39    0.26
   1 -13  -2    1.99    0.29
  -1 -13   2    1.90    0.28
  -1 -13   2    1.80    0.34
   1 -13  -2    1.62    0.34
  -2  13   2   13.47    0.89
  -2  13   2   13.74    0.63
   2  13  -2   12.89    0.92
   2 -13  -2   13.47    0.74
  -2 -13   2   13.33    0.66
  -2 -13   2   12.51    0.75
  -2 -13   2   13.17    0.75
   2 -13  -2   13.25    0.69
  -3  13   2    4.53    0.55
   3  13  -2    4.80    0.58
  -3 -13   2    4.32    0.35
  -3 -13   2    4.77    0.46
  -3 -13   2    5.07    0.50
   3 -13  -2    4.28    0.42
   3 -13  -2    4.77    0.41
  -4  13   2   24.44    1.35
   4  13  -2   24.84    1.42
   4 -13  -2   25.25    1.10
  -4 -13   2   25.12    1.00
  -4 -13   2   25.29    1.22
  -4 -13   2   24.42    1.16
   4 -13  -2   24.28    1.11
   5  13  -2    3.54    0.56
  -5  13   2    2.95    0.54
   5 -13  -2    2.10    0.31
  -5 -13   2    2.68    0.47
   5 -13  -2    3.15    0.36
   5 -13  -2    3.01    0.37
  -5 -13   2    2.66    0.40
   6  13  -2   17.36    1.19
  -6  13   2   14.74    1.06
  -6 -13   2   13.74    0.82
   6 -13  -2   14.69    0.83
  -6 -13   2   16.65    0.99
   6 -13  -2   13.98    0.77
   7  13  -2    1.61    0.50
  -7  13   2    2.36    0.63
  -7 -13   2    1.17    0.35
   7 -13  -2    1.81    0.31
   7 -13  -2    1.81    0.40
  -7 -13   2    1.65    0.51
  -8  13   2    1.95    0.61
   8  13  -2    0.82    0.41
   8 -13  -2    1.89    0.39
   8 -13  -2    1.79    0.46
  -8 -13   2    2.39    0.58
  -9  13   2    0.61    0.50
   9  13  -2    0.34    0.42
   9 -13  -2    0.80    0.42
  -9 -13   2    0.71    0.51
   9 -13  -2    0.65    0.27
  10  13  -2    0.09    0.44
 -10  13   2    0.66    0.51
 -10 -13   2    0.07    0.51
 -11  13   2    1.72    0.65
  11  13  -2    1.10    0.57
 -11 -13   2    1.74    0.58
 -11 -13   2   -0.57    0.48
  10  14   2    0.15    0.43
 -10  14  -2   -0.10    0.41
 -10 -14  -2   -0.27    0.49
   9  14   2    1.41    0.53
  -9  14  -2    2.67    0.70
   9 -14   2    2.11    0.41
  -9 -14  -2    1.12    0.54
  -8  14  -2    1.75    0.61
   8  14   2    0.65    0.44
  -8 -14  -2    0.55    0.46
   8 -14   2    1.20    0.33
  -7  14  -2   17.12    1.18
   7  14   2   14.37    1.13
  -7 -14  -2   14.23    0.87
  -7 -14  -2   15.44    1.02
   7 -14   2   15.59    0.83
   6  14   2    0.25    0.30
  -6  14  -2    1.06    0.45
  -6 -14  -2    0.14    0.36
  -6 -14  -2    0.52    0.34
   6 -14   2    0.76    0.31
   6 -14   2    0.69    0.29
   5  14   2   13.06    1.01
  -5  14  -2   12.98    0.98
   5 -14   2   13.16    0.74
   5 -14   2   12.55    0.75
  -5 -14  -2   14.55    0.90
  -5 -14  -2   12.14    0.79
  -4  14  -2    0.69    0.36
   4  14   2    0.83    0.37
  -4 -14  -2    0.41    0.34
  -4 -14  -2    0.51    0.31
  -4 -14  -2    0.41    0.20
   4 -14   2    0.71    0.25
   4 -14   2   -0.11    0.22
  -3  14  -2   14.63    1.01
   3  14   2   14.58    1.02
  -3 -14  -2   15.59    0.74
  -3 -14  -2   16.09    0.88
   3 -14   2   15.34    0.80
   3 -14   2   16.86    0.87
  -3 -14  -2   17.00    0.91
   2  14   2    3.25    0.47
  -2  14  -2    3.06    0.48
  -2 -14  -2    3.00    0.42
  -2 -14  -2    2.56    0.40
  -2 -14  -2    2.78    0.32
   2 -14   2    3.23    0.41
   2 -14   2    3.21    0.37
   1  14   2    2.27    0.41
  -1  14  -2    2.62    0.44
  -1 -14  -2    1.74    0.28
  -1 -14  -2    1.85    0.33
   1 -14   2    1.89    0.37
   1 -14   2    2.10    0.31
  -1 -14  -2    2.30    0.38
   0  14   2    3.18    0.46
   0  14  -2    2.02    0.42
   0 -14   2    2.42    0.32
   0 -14  -2    3.06    0.42
   0 -14  -2    2.26    0.31
   0 -14  -2    3.04    0.34
   0 -14   2    3.11    0.42
   1  14  -2   11.10    0.86
  -1  14   2   10.97    0.83
  -1 -14   2   12.48    0.75
  -1 -14   2   11.43    0.64
  -1 -14   2   12.30    0.71
   1 -14  -2   12.35    0.66
   1 -14  -2   11.93    0.72
   2  14  -2    1.83    0.47
  -2  14   2    1.96    0.42
  -2 -14   2    2.23    0.45
   2 -14  -2    1.68    0.38
  -2 -14   2    1.48    0.26
   2 -14  -2    1.61    0.29
  -2 -14   2    1.62    0.38
   3  14  -2   24.53    1.44
  -3  14   2   25.10    1.39
  -3 -14   2   24.29    1.19
  -3 -14   2   26.20    1.22
  -3 -14   2   25.59    1.05
   3 -14  -2   26.64    1.18
   3 -14  -2   25.02    1.12
   4  14  -2    4.74    0.63
  -4  14   2    4.84    0.61
   4 -14  -2    4.62    0.43
   4 -14  -2    4.39    0.43
  -4 -14   2    4.09    0.50
  -4 -14   2    4.98    0.49
  -4 -14   2    3.83    0.34
   5  14  -2   36.46    1.93
  -5  14   2   37.09    1.84
  -5 -14   2   36.96    1.59
   5 -14  -2   38.59    1.52
  -5 -14   2   34.73    1.64
   5 -14  -2   35.84    1.51
  -6  14   2    0.03    0.37
   6  14  -2    0.48    0.37
  -6 -14   2    0.07    0.38
   6 -14  -2    0.66    0.28
  -6 -14   2    0.54    0.32
  -7  14   2   10.67    0.96
   7  14  -2   10.69    0.99
  -7 -14   2    9.39    0.69
   7 -14  -2   10.52    0.65
  -7 -14   2    8.98    0.81
  -8  14   2    0.51    0.45
   8  14  -2   -0.03    0.34
  -8 -14   2    0.32    0.44
   8 -14  -2    0.01    0.22
   9  14  -2    3.20    0.67
  -9  14   2    3.76    0.84
  -9 -14   2    1.52    0.59
   9 -14  -2    3.19    0.41
 -10  14   2    0.84    0.57
  10  14  -2    0.26    0.49
 -10 -14   2    0.11    0.50
 -11 -14   2    0.54    0.54
  10  15   2    0.43    0.55
 -10  15  -2    0.45    0.47
 -10 -15  -2   -0.06    0.52
   9  15   2    0.19    0.42
  -9  15  -2   -0.02    0.39
   9 -15   2    0.41    0.27
  -9 -15  -2    0.18    0.49
  -8  15  -2    6.55    0.82
   8  15   2    4.80    0.74
   8 -15   2    5.46    0.51
  -8 -15  -2    5.20    0.72
  -7  15  -2    6.40    0.76
   7  15   2    4.43    0.70
   7 -15   2    5.37    0.50
  -7 -15  -2    4.63    0.67
  -7 -15  -2    4.58    0.56
   6  15   2    8.27    0.86
  -6  15  -2    9.37    0.88
  -6 -15  -2    7.88    0.75
  -6 -15  -2    8.53    0.68
   6 -15   2    8.04    0.59
   5  15   2    0.08    0.31
  -5  15  -2    0.23    0.31
  -5 -15  -2    0.45    0.33
  -5 -15  -2   -0.17    0.34
   5 -15   2    0.13    0.23
   5 -15   2    0.13    0.26
   4  15   2   16.36    1.13
  -4  15  -2   16.39    1.10
  -4 -15  -2   13.72    0.88
  -4 -15  -2   15.81    0.94
   4 -15   2   15.35    0.83
   4 -15   2   15.37    0.86
   3  15   2    5.77    0.66
  -3  15  -2    6.12    0.67
   3 -15   2    6.13    0.54
  -3 -15  -2    6.26    0.45
  -3 -15  -2    6.25    0.57
  -3 -15  -2    5.93    0.57
   3 -15   2    6.14    0.50
  -2  15  -2    9.61    0.80
   2  15   2    8.23    0.76
   2 -15   2    8.73    0.59
  -2 -15  -2    9.89    0.58
  -2 -15  -2    9.75    0.69
  -2 -15  -2    9.47    0.66
   2 -15   2    9.87    0.67
  -1  15  -2    1.31    0.42
   1  15   2    1.46    0.44
  -1 -15  -2    1.57    0.39
   1 -15   2    1.65    0.34
   1 -15   2    2.16    0.38
  -1 -15  -2    1.77    0.30
  -1 -15  -2    1.91    0.37
   0  15   2    4.55    0.58
   0  15  -2    5.04    0.61
   0 -15   2    6.14    0.51
   0 -15  -2    5.79    0.45
   0 -15   2    5.97    0.54
   0 -15   2    5.74    0.46
   0 -15  -2    6.91    0.56
   1  15  -2    0.70    0.36
  -1  15   2    0.61    0.34
   1 -15  -2    1.09    0.34
   1 -15  -2    0.00    0.19
  -1 -15   2    0.28    0.28
  -1 -15   2    0.21    0.21
  -1 -15   2    0.10    0.29
   2  15  -2    5.67    0.64
  -2  15   2    5.50    0.63
  -2 -15   2    4.66    0.53
   2 -15  -2    5.14    0.45
  -2 -15   2    5.43    0.43
  -2 -15   2    5.38    0.53
   2 -15  -2    5.38    0.50
   3  15  -2    1.08    0.43
  -3  15   2    0.86    0.39
  -3 -15   2    1.05    0.39
  -3 -15   2    1.60    0.40
  -3 -15   2    0.85    0.26
   3 -15  -2    0.87    0.29
   3 -15  -2    0.88    0.31
   4  15  -2   19.07    1.31
  -4  15   2   19.76    1.27
   4 -15  -2   19.66    0.97
   4 -15  -2   19.47    0.99
  -4 -15   2   20.77    1.10
  -4 -15   2   19.97    1.06
  -5  15   2   -0.07    0.31
   5  15  -2    0.40    0.36
  -5 -15   2    0.01    0.38
  -5 -15   2   -0.15    0.29
   5 -15  -2   -0.34    0.19
   5 -15  -2    0.16    0.21
   6  15  -2    9.65    0.96
  -6  15   2    8.89    0.89
  -6 -15   2    8.47    0.77
   6 -15  -2    9.04    0.61
  -6 -15   2    8.18    0.67
  -7  15   2    0.84    0.50
   7  15  -2    0.23    0.38
  -7 -15   2    0.33    0.45
  -7 -15   2    0.59    0.38
   7 -15  -2    0.54    0.30
   8  15  -2    8.95    1.01
  -8  15   2   11.81    1.08
   8 -15  -2   12.01    0.74
  -8 -15   2    9.42    0.91
  -9  15   2    0.30    0.46
   9  15  -2   -0.19    0.36
   9 -15  -2    0.10    0.25
  -9 -15   2   -0.11    0.48
  10  15  -2    0.03    0.47
 -10  15   2   -0.10    0.49
 -10 -15   2   -0.14    0.50
   9  16   2    0.88    0.53
  -9  16  -2    1.79    0.63
  -9 -16  -2   -0.11    0.53
   9 -16   2    0.77    0.33
  -8  16  -2    2.30    0.64
   8  16   2    0.67    0.47
   8 -16   2    1.43    0.38
  -8 -16  -2    1.27    0.55
  -7  16  -2    7.97    0.89
   7  16   2    8.68    0.94
  -7 -16  -2    7.16    0.67
  -7 -16  -2    7.96    0.82
   7 -16   2    8.79    0.63
  -6  16  -2    2.81    0.57
   6  16   2    1.52    0.53
   6 -16   2    2.48    0.41
  -6 -16  -2    2.11    0.49
  -6 -16  -2    2.78    0.65
   5  16   2    8.67    0.89
  -5  16  -2    8.79    0.85
   5 -16   2    8.87    0.65
  -5 -16  -2    7.96    0.70
   5 -16   2    8.85    0.62
  -5 -16  -2    8.01    0.76
   4  16   2    0.57    0.36
  -4  16  -2    0.68    0.41
  -4 -16  -2    0.49    0.35
  -4 -16  -2    0.36    0.35
   4 -16   2    0.82    0.29
   4 -16   2    0.41    0.33
   3  16   2   23.25    1.45
  -3  16  -2   25.01    1.45
  -3 -16  -2   24.05    1.24
  -3 -16  -2   26.00    1.10
   3 -16   2   23.85    1.20
  -3 -16  -2   26.00    1.25
   3 -16   2   25.47    1.16
   2  16   2    2.41    0.49
  -2  16  -2    2.40    0.58
  -2 -16  -2    1.72    0.42
  -2 -16  -2    2.07    0.45
   2 -16   2    1.54    0.41
  -2 -16  -2    1.44    0.32
   2 -16   2    2.26    0.35
   1  16   2    4.55    0.60
  -1  16  -2    4.27    0.59
   1 -16   2    4.43    0.43
  -1 -16  -2    5.08    0.49
  -1 -16  -2    4.48    0.51
   1 -16   2    5.00    0.49
  -1 -16  -2    4.49    0.43
   1 -16   2    4.13    0.50
   0  16  -2    2.52    0.58
   0  16   2    2.10    0.44
   0 -16   2    1.97    0.33
   0 -16   2    2.22    0.42
   0 -16  -2    2.72    0.44
   0 -16   2    2.01    0.39
   0 -16  -2    1.94    0.33
  -1  16   2    0.81    0.39
   1  16  -2    0.71    0.37
   1 -16  -2    0.33    0.24
  -1 -16   2    0.77    0.36
  -1 -16   2    1.35    0.40
   1 -16  -2    0.32    0.30
  -1 -16   2    0.84    0.28
  -2  16   2    2.90    0.52
   2  16  -2    2.22    0.57
  -2 -16   2    3.25    0.48
   2 -16  -2    3.41    0.44
  -2 -16   2    3.54    0.48
  -2 -16   2    3.24    0.37
   2 -16  -2    2.96    0.39
   3  16  -2   13.43    1.06
  -3  16   2   13.27    1.00
   3 -16  -2   11.00    0.70
   3 -16  -2   11.70    0.77
  -3 -16   2   12.41    0.83
  -3 -16   2   12.57    0.67
  -3 -16   2   11.86    0.81
  -4  16   2    0.51    0.38
   4  16  -2    0.50    0.38
  -4 -16   2    0.73    0.41
   4 -16  -2    0.10    0.25
   4 -16  -2    0.90    0.31
  -4 -16   2    0.58    0.37
   5  16  -2    9.67    0.97
  -5  16   2   11.00    0.97
   5 -16  -2   10.89    0.69
  -5 -16   2   10.70    0.77
  -5 -16   2    9.92    0.82
   5 -16  -2    9.45    0.66
  -6  16   2    7.32    0.82
   6  16  -2    5.09    0.77
  -6 -16   2    6.79    0.63
  -6 -16   2    5.76    0.67
   6 -16  -2    6.84    0.55
  -7  16   2   12.21    1.07
   7  16  -2   10.74    1.08
  -7 -16   2    9.73    0.91
  -7 -16   2   10.12    0.79
   7 -16  -2   11.07    0.72
  -8  16   2    0.31    0.43
   8  16  -2   -0.03    0.40
  -8 -16   2   -0.34    0.45
   8 -16  -2   -0.12    0.24
   9  16  -2   -0.21    0.48
  -9  16   2    0.26    0.48
   9 -16  -2    0.03    0.28
  -9 -16   2   -0.03    0.52
   9  17   2    0.21    0.52
  -9  17  -2    0.91    0.55
   9 -17   2    0.17    0.29
  -8  17  -2    0.48    0.41
   8  17   2   -0.41    0.35
   8 -17   2    0.44    0.30
  -8 -17  -2    0.60    0.55
  -7  17  -2    2.58    0.69
   7  17   2    1.16    0.53
  -7 -17  -2    1.26    0.55
  -7 -17  -2    1.50    0.48
   7 -17   2    1.97    0.43
   6  17   2   11.62    1.10
  -6  17  -2   13.38    1.11
  -6 -17  -2   13.65    0.99
   6 -17   2   12.74    0.80
  -6 -17  -2   12.87    0.89
   5  17   2    0.89    0.46
  -5  17  -2    1.96    0.58
   5 -17   2    0.78    0.33
  -5 -17  -2    0.97    0.46
  -5 -17  -2    0.42    0.38
   5 -17   2    0.70    0.34
  -4  17  -2    6.08    0.74
   4  17   2    5.77    0.74
   4 -17   2    6.43    0.53
   4 -17   2    5.55    0.55
  -4 -17  -2    6.45    0.66
  -4 -17  -2    4.83    0.60
   3  17   2    0.43    0.34
  -3  17  -2    0.18    0.31
  -3 -17  -2    0.23    0.34
  -3 -17  -2    0.18    0.24
  -3 -17  -2    0.58    0.38
   3 -17   2    0.34    0.33
   3 -17   2    0.37    0.27
   2  17   2    7.61    0.80
  -2  17  -2    8.33    0.82
  -2 -17  -2    8.20    0.70
  -2 -17  -2    8.33    0.57
  -2 -17  -2    7.88    0.65
   2 -17   2    8.04    0.59
   2 -17   2    7.30    0.64
   1  17   2    0.26    0.32
  -1  17  -2    0.34    0.30
   1 -17   2    0.47    0.28
  -1 -17  -2    0.47    0.28
   1 -17   2    0.77    0.37
  -1 -17  -2    0.35    0.32
   0  17   2    0.33    0.31
   0  17  -2    0.22    0.30
   0 -17   2    0.26    0.25
   0 -17  -2    0.30    0.30
   0 -17  -2    0.26    0.26
   0 -17   2   -0.18    0.30
   0 -17   2    0.64    0.35
  -1  17   2    2.26    0.49
   1  17  -2    2.52    0.52
  -1 -17   2    1.99    0.34
  -1 -17   2    2.45    0.47
   1 -17  -2    2.29    0.48
  -1 -17   2    2.94    0.52
   1 -17  -2    2.19    0.35
  -2  17   2    9.09    0.83
   2  17  -2    7.42    0.81
  -2 -17   2    7.10    0.53
  -2 -17   2    6.57    0.61
   2 -17  -2    7.93    0.58
  -2 -17   2    6.68    0.64
   2 -17  -2    8.26    0.66
  -3  17   2    0.69    0.39
   3  17  -2    0.02    0.30
  -3 -17   2   -0.14    0.34
   3 -17  -2   -0.03    0.23
   3 -17  -2    0.29    0.31
  -3 -17   2    0.22    0.25
  -3 -17   2    0.35    0.33
   4  17  -2    3.24    0.63
  -4  17   2    4.73    0.66
  -4 -17   2    3.21    0.52
   4 -17  -2    3.50    0.43
   4 -17  -2    3.27    0.45
  -4 -17   2    3.03    0.54
  -5  17   2    0.81    0.46
   5  17  -2    1.04    0.50
   5 -17  -2    0.93    0.34
  -5 -17   2    1.13    0.43
  -5 -17   2    0.72    0.45
   5 -17  -2    0.94    0.34
  -6  17   2    8.96    0.94
   6  17  -2    9.04    1.00
  -6 -17   2    7.34    0.71
   6 -17  -2    8.43    0.64
  -6 -17   2    7.49    0.80
   7  17  -2    0.12    0.45
  -7  17   2    0.07    0.39
  -7 -17   2    0.11    0.45
   7 -17  -2    0.27    0.30
  -7 -17   2   -0.07    0.36
   8  17  -2    0.99    0.53
  -8  17   2    1.97    0.65
  -8 -17   2    0.87    0.57
   8 -17  -2    1.56    0.40
   9  17  -2    2.44    0.74
   9 -17  -2    4.30    0.51
  -8  18  -2    0.60    0.41
   8  18   2    0.31    0.54
   8 -18   2    0.21    0.30
  -8 -18  -2    0.05    0.52
   7  18   2    1.12    0.56
  -7  18  -2    2.46    0.67
   7 -18   2    2.16    0.45
  -7 -18  -2    1.07    0.48
  -7 -18  -2    1.12    0.54
  -6  18  -2    0.63    0.42
   6  18   2    0.18    0.38
  -6 -18  -2    0.45    0.40
   6 -18   2    0.53    0.33
  -6 -18  -2    0.07    0.43
  -5  18  -2    3.01    0.72
   5  18   2    3.88    0.69
  -5 -18  -2    2.11    0.52
  -5 -18  -2    2.72    0.62
   5 -18   2    3.19    0.46
   5 -18   2    2.22    0.41
   4  18   2    1.49    0.54
  -4  18  -2    1.08    0.49
   4 -18   2    0.51    0.33
  -4 -18  -2    1.13    0.48
   4 -18   2    1.03    0.35
  -4 -18  -2    0.29    0.37
   3  18   2    6.13    0.77
  -3  18  -2    5.44    0.72
   3 -18   2    5.64    0.53
  -3 -18  -2    6.69    0.52
   3 -18   2    5.90    0.60
  -3 -18  -2    5.72    0.63
  -3 -18  -2    6.27    0.63
   2  18   2    0.21    0.30
  -2  18  -2    0.32    0.35
  -2 -18  -2    0.43    0.36
  -2 -18  -2    0.01    0.25
   2 -18   2    0.27    0.31
   2 -18   2    0.22    0.27
  -1  18  -2    0.13    0.27
   1  18   2   -0.27    0.21
   1 -18   2    0.23    0.26
  -1 -18  -2   -0.01    0.25
  -1 -18  -2   -0.04    0.31
   1 -18   2    0.23    0.30
   0  18  -2    7.84    0.83
   0  18   2    7.08    0.79
   0 -18  -2    7.00    0.57
   0 -18   2    7.23    0.56
   0 -18  -2    7.46    0.66
   0 -18   2    7.81    0.69
  -1  18   2    0.52    0.36
   1  18  -2    0.23    0.35
   1 -18  -2    0.50    0.30
  -1 -18   2    0.28    0.33
  -1 -18   2    0.43    0.31
   1 -18  -2    0.58    0.34
  -1 -18   2    0.51    0.30
   2  18  -2    0.65    0.43
  -2  18   2    0.66    0.39
   2 -18  -2    0.71    0.34
  -2 -18   2    0.14    0.33
  -2 -18   2   -0.04    0.25
   2 -18  -2    0.65    0.30
  -2 -18   2    0.86    0.40
   3  18  -2    2.13    0.59
  -3  18   2    2.58    0.65
  -3 -18   2    1.12    0.41
   3 -18  -2    1.46    0.38
  -3 -18   2    1.72    0.39
  -3 -18   2    1.68    0.49
   3 -18  -2    1.91    0.45
  -4  18   2    0.87    0.46
   4  18  -2    0.18    0.38
   4 -18  -2    0.10    0.31
  -4 -18   2   -0.13    0.34
  -4 -18   2    0.22    0.41
   4 -18  -2    0.03    0.27
   5  18  -2    0.37    0.45
  -5  18   2    0.79    0.47
   5 -18  -2    0.56    0.32
  -5 -18   2    0.18    0.37
   5 -18  -2    0.62    0.36
  -5 -18   2    0.29    0.46
   6  18  -2    0.63    0.48
  -6  18   2    1.50    0.56
   6 -18  -2    1.65    0.42
  -6 -18   2    1.10    0.54
  -6 -18   2    0.94    0.45
   7  18  -2    4.76    0.84
  -7  18   2    6.27    0.84
  -7 -18   2    5.26    0.77
   7 -18  -2    6.17    0.57
  -7 -18   2    5.09    0.71
   8  18  -2    0.09    0.47
  -8  18   2    0.88    0.50
   8 -18  -2    0.54    0.35
  -8 -18   2   -0.80    0.49
  -7  19  -2    1.00    0.51
   7  19   2   -0.19    0.46
   7 -19   2    0.22    0.30
  -7 -19  -2   -0.37    0.42
  -7 -19  -2    0.75    0.57
   6  19   2    4.42    0.78
  -6  19  -2    4.85    0.76
  -6 -19  -2    3.96    0.64
   6 -19   2    4.88    0.55
  -6 -19  -2    4.20    0.68
   5  19   2    0.41    0.43
  -5  19  -2    1.65    0.57
   5 -19   2    1.22    0.40
  -5 -19  -2    1.03    0.53
   5 -19   2    0.24    0.31
  -5 -19  -2    0.63    0.43
   4  19   2    8.13    0.95
  -4  19  -2    7.13    0.86
  -4 -19  -2    8.29    0.78
   4 -19   2    7.86    0.64
  -4 -19  -2    7.00    0.74
   4 -19   2    8.13    0.69
   3  19   2    0.20    0.36
  -3  19  -2    0.70    0.41
  -3 -19  -2    0.04    0.37
   3 -19   2    0.18    0.32
   3 -19   2    0.07    0.27
   2  19   2    4.91    0.72
  -2  19  -2    5.03    0.73
   2 -19   2    5.20    0.53
  -2 -19  -2    4.67    0.49
  -2 -19  -2    4.72    0.60
   2 -19   2    4.47    0.57
  -1  19  -2    1.48    0.51
   1  19   2    1.70    0.55
   1 -19   2    2.29    0.41
   1 -19   2    1.21    0.43
  -1 -19  -2    1.38    0.36
  -1 -19  -2    2.38    0.55
   0  19   2    0.22    0.35
   0  19  -2   -0.02    0.31
   0 -19  -2   -0.06    0.25
   0 -19  -2    0.05    0.31
   0 -19   2   -0.03    0.27
   0 -19   2   -0.05    0.31
  -1  19   2    0.78    0.43
   1  19  -2    0.41    0.37
  -1 -19   2    0.22    0.30
   1 -19  -2   -0.07    0.29
  -1 -19   2    0.56    0.38
   1 -19  -2    0.10    0.30
  -2  19   2    1.11    0.48
   2  19  -2    0.69    0.43
  -2 -19   2    0.22    0.28
  -2 -19   2    0.67    0.38
   2 -19  -2    0.73    0.35
   2 -19  -2    0.48    0.36
  -2 -19   2    0.90    0.43
  -3  19   2    2.83    0.68
   3  19  -2    1.60    0.59
  -3 -19   2    2.15    0.55
   3 -19  -2    1.65    0.44
   3 -19  -2    1.33    0.40
  -3 -19   2    1.24    0.46
   4  19  -2    1.79    0.62
  -4  19   2    2.20    0.61
  -4 -19   2    1.38    0.51
   4 -19  -2    1.51    0.42
  -4 -19   2    1.04    0.46
   4 -19  -2    0.92    0.39
  -5  19   2    0.64    0.46
   5  19  -2    0.24    0.48
   5 -19  -2   -0.20    0.27
  -5 -19   2   -0.32    0.40
   5 -19  -2    0.32    0.34
  -5 -19   2   -0.01    0.38
  -6  19   2    3.54    0.82
   6  19  -2    1.91    0.68
   6 -19  -2    2.43    0.44
  -6 -19   2    2.68    0.66
  -6 -19   2    1.22    0.49
   7  19  -2    0.05    0.44
  -7  19   2    1.80    0.60
  -7 -19   2    0.88    0.57
   7 -19  -2    1.49    0.43
  -6  20  -2    0.90    0.49
   6  20   2    0.01    0.43
  -6 -20  -2    0.03    0.44
   6 -20   2    0.34    0.32
  -6 -20  -2   -0.24    0.49
  -5  20  -2    6.93    0.87
   5  20   2    6.03    0.91
   5 -20   2    5.82    0.60
  -5 -20  -2    4.74    0.69
   5 -20   2    6.34    0.66
  -4  20  -2    2.50    0.68
   4  20   2    0.43    0.44
   4 -20   2    1.20    0.39
   4 -20   2    1.02    0.43
  -4 -20  -2    0.54    0.44
  -3  20  -2   10.85    1.05
   3  20   2   10.21    1.06
   3 -20   2   10.10    0.81
  -3 -20  -2   10.02    0.85
   3 -20   2   10.83    0.75
  -2  20  -2    3.95    0.67
   2  20   2    4.46    0.72
   2 -20   2    3.46    0.54
  -2 -20  -2    3.33    0.60
   2 -20   2    3.56    0.48
  -2 -20  -2    3.89    0.48
   1  20   2    1.67    0.60
  -1  20  -2    1.68    0.60
  -1 -20  -2    0.90    0.42
  -1 -20  -2    0.94    0.36
   1 -20   2    0.55    0.33
   1 -20   2    0.72    0.40
   0  20  -2    4.47    0.72
   0  20   2    3.83    0.68
   0 -20  -2    3.35    0.58
   0 -20   2    3.73    0.58
   0 -20   2    3.79    0.49
   0 -20  -2    4.13    0.49
  -1  20   2    0.20    0.37
   1  20  -2    0.04    0.34
  -1 -20   2   -0.27    0.24
  -1 -20   2    0.14    0.36
   1 -20  -2    0.12    0.36
   1 -20  -2   -0.06    0.27
  -2  20   2    1.97    0.59
   2  20  -2    2.10    0.65
   2 -20  -2    2.27    0.48
  -2 -20   2    1.56    0.52
   2 -20  -2    1.66    0.49
  -2 -20   2    1.80    0.40
  -3  20   2    5.89    0.80
   3  20  -2    4.32    0.76
   3 -20  -2    4.06    0.52
   3 -20  -2    3.71    0.56
  -3 -20   2    4.17    0.63
  -3 -20   2    4.54    0.66
  -4  20   2    0.42    0.39
   4  20  -2    0.31    0.48
  -4 -20   2    0.61    0.52
   4 -20  -2   -0.13    0.32
  -4 -20   2    0.27    0.39
   4 -20  -2    0.21    0.32
   5  20  -2    7.91    1.04
  -5  20   2    8.54    0.97
  -5 -20   2    7.02    0.77
   5 -20  -2    7.00    0.64
  -5 -20   2    6.52    0.77
  -6  20   2    2.05    0.70
   6  20  -2    2.12    0.77
   6 -20  -2    1.49    0.41
  -6 -20   2    0.69    0.56
  -6 -20   2    1.86    0.59
   5  21   2   -0.09    0.47
  -4  21  -2    6.96    0.92
   4  21   2    8.05    1.04
   4 -21   2    6.94    0.70
  -4 -21  -2    5.90    0.76
   4 -21   2    6.18    0.63
   3  21   2    0.31    0.46
  -3  21  -2    0.00    0.34
  -3 -21  -2   -0.04    0.44
   3 -21   2   -0.01    0.36
   3 -21   2    0.27    0.32
   2  21   2    3.49    0.71
  -2  21  -2    3.51    0.69
  -2 -21  -2    1.92    0.55
   2 -21   2    2.85    0.54
  -2 -21  -2    2.77    0.45
   2 -21   2    3.24    0.50
   1  21   2    2.30    0.62
  -1  21  -2    3.17    0.69
  -1 -21  -2    3.52    0.51
  -1 -21  -2    4.07    0.62
   1 -21   2    3.89    0.50
   1 -21   2    3.64    0.59
   0  21  -2    0.68    0.47
   0  21   2    0.61    0.45
   0 -21   2    0.81    0.44
   0 -21   2    0.57    0.33
   0 -21  -2    0.76    0.45
   0 -21  -2    0.83    0.37
   1  21  -2    0.34    0.42
  -1  21   2    0.13    0.32
  -1 -21   2    0.20    0.32
   1 -21  -2    0.32    0.38
   1 -21  -2    0.75    0.37
  -1 -21   2    0.88    0.45
   2  21  -2    5.30    0.86
  -2  21   2    5.02    0.80
   2 -21  -2    4.27    0.54
  -2 -21   2    5.25    0.69
   2 -21  -2    4.96    0.64
   3  21  -2    0.08    0.44
  -3  21   2   -0.04    0.38
   3 -21  -2    0.48    0.35
  -3 -21   2    0.38    0.43
   3 -21  -2   -0.02    0.37
  -4  21   2    9.33    1.04
   4  21  -2    9.65    1.14
  -4 -21   2    8.29    0.84
   4 -21  -2    8.57    0.77
   4 -21  -2    8.79    0.71
  -5 -21   2    0.20    0.52
   3  22   2    1.24    0.69
   3 -22   2    0.40    0.42
   2  22   2    1.90    0.65
  -2  22  -2    2.48    0.70
   2 -22   2    2.95    0.49
   2 -22   2    2.18    0.56
  -2 -22  -2    2.48    0.62
  -1  22  -2    1.33    0.60
   1  22   2    1.64    0.63
  -1 -22  -2    1.25    0.43
  -1 -22  -2    0.83    0.47
   1 -22   2    1.12    0.50
   1 -22   2    1.54    0.44
   0  22   2    0.51    0.45
   0  22  -2    0.61    0.50
   0 -22  -2    0.59    0.38
   0 -22  -2    0.46    0.45
   0 -22   2    0.84    0.40
   0 -22   2    0.15    0.40
   1  22  -2    3.57    0.90
  -1  22   2    1.78    0.62
  -1 -22   2    1.97    0.45
   1 -22  -2    2.89    0.49
   1 -22  -2    2.12    0.59
  -1 -22   2    3.35    0.62
   2  22  -2    1.30    0.61
  -2  22   2    1.19    0.55
   2 -22  -2    1.62    0.53
   2 -22  -2    1.88    0.48
  -2 -22   2    1.01    0.47
   3 -22  -2    1.63    0.55
  13   0   3    7.37    0.80
 -12   0  -3    0.22    0.45
  12   0   3   -0.08    0.31
 -12   0  -3    0.26    0.46
  11   0   3    4.83    0.59
 -11   0  -3    4.99    0.64
 -11   0  -3    4.94    0.64
 -10   0  -3    0.38    0.41
  10   0   3   -0.27    0.23
 -10   0  -3    0.15    0.34
   9   0   3    7.97    0.63
  -9   0  -3    9.57    0.68
  -9   0  -3    8.91    0.68
  -8   0  -3    0.37    0.30
  -8   0  -3   -0.15    0.26
   8   0   3   -0.06    0.17
   7   0   3   19.69    0.95
  -7   0  -3   20.44    0.93
   6   0   3    0.03    0.08
   6   0   3    0.01    0.13
  -6   0  -3    0.13    0.24
  -6   0  -3   -0.07    0.08
  -5   0  -3  153.61    5.04
   5   0   3  149.41    5.07
  -5   0  -3  148.23    4.92
   5   0   3  153.82    4.91
   4   0   3    0.21    0.12
   4   0   3    0.18    0.09
  -4   0  -3    0.06    0.16
  -3   0  -3  558.16   17.26
   3   0   3  494.58   17.44
  -3   0  -3  555.12   17.26
  -2   0  -3   -0.05    0.11
   2   0   3   -0.03    0.06
  -2   0  -3    0.01    0.07
   1   0   3  195.27    6.54
  -1   0  -3  202.07    6.56
  -1   0  -3  211.10    6.53
  -1   0  -3  203.16    6.54
   0   0  -3   -0.07    0.05
   0   0  -3   -0.07    0.04
   0   0  -3   -0.06    0.04
   0   0  -3   -0.02    0.07
   1   0  -3  228.51    7.18
   1   0  -3  220.86    7.21
   1   0  -3  219.48    7.18
   1   0  -3  216.70    7.19
   1   0  -3  227.20    7.16
   2   0  -3   -0.02    0.04
   2   0  -3    0.04    0.08
   2   0  -3    0.09    0.08
   2   0  -3    0.02    0.05
   3   0  -3   67.93    2.27
   3   0  -3   67.21    2.27
  -3   0   3   61.39    2.31
   3   0  -3   83.67    2.47
  -4   0   3    0.18    0.14
   4   0  -3    0.14    0.05
   4   0  -3    0.18    0.12
  -5   0   3  192.63    6.39
   5   0  -3  197.91    6.26
  -5   0   3  203.08    6.38
   5   0  -3  182.96    6.46
   6   0  -3    0.03    0.15
  -6   0   3   -0.07    0.22
   6   0  -3    0.05    0.05
  -6   0   3   -0.13    0.20
  -7   0   3   11.28    0.60
  -7   0   3   11.00    0.62
   7   0  -3   10.71    0.65
  -8   0   3    0.28    0.30
   8   0  -3    0.05    0.20
  -8   0   3   -0.12    0.25
  -9   0   3   17.28    0.86
   9   0  -3   15.24    0.92
 -10   0   3    0.56    0.37
 -10   0   3   -0.04    0.39
  10   0  -3   -0.02    0.24
  11   0  -3    1.35    0.43
 -11   0   3    1.89    0.54
 -12   0   3   -0.48    0.44
  12   0  -3    0.17    0.31
 -13   0   3    1.99    0.67
  13   0  -3    4.09    0.64
  13   1   3    0.15    0.34
  13  -1   3    0.01    0.37
 -13  -1  -3    0.88    0.54
 -12   1  -3    8.46    0.78
  12   1   3    7.37    0.76
 -12   1  -3    8.19    0.84
  12  -1   3    7.78    0.77
 -12  -1  -3    8.16    0.80
 -12  -1  -3    7.08    0.80
 -11   1  -3   -0.09    0.37
 -11   1  -3    1.00    0.45
  11   1   3    0.41    0.29
 -11  -1  -3   -0.20    0.37
 -11  -1  -3    0.75    0.45
  11  -1   3    0.00    0.27
 -10   1  -3   -0.40    0.31
 -10   1  -3   -0.18    0.37
  10   1   3    0.10    0.27
 -10  -1  -3    0.86    0.42
  10  -1   3   -0.19    0.18
 -10  -1  -3    0.28    0.33
   9   1   3    1.54    0.39
  -9   1  -3    1.73    0.44
  -9   1  -3    2.10    0.46
  -9  -1  -3    1.90    0.44
  -9  -1  -3    1.88    0.45
   9  -1   3    1.89    0.37
  -8   1  -3   20.87    1.02
   8   1   3   18.58    1.00
  -8   1  -3   21.94    1.00
   8  -1   3   19.02    1.00
  -8  -1  -3   21.14    0.99
  -7   1  -3   12.80    0.72
  -7   1  -3   12.24    0.69
   7   1   3   12.59    0.70
   7  -1   3   12.41    0.70
  -7  -1  -3   13.43    0.71
   7  -1   3   13.11    0.51
  -6   1  -3   42.88    1.59
  -6   1  -3   41.00    1.59
   6   1   3   42.98    1.40
   6   1   3   41.46    1.61
  -6  -1  -3   41.79    1.42
   6  -1   3   42.39    1.44
  -6  -1  -3   41.79    1.59
   6  -1   3   38.55    1.59
  -5   1  -3   34.98    1.28
  -5   1  -3   32.55    1.15
   5   1   3   30.79    1.27
  -5   1  -3   32.79    1.27
   5   1   3   33.24    1.12
   5  -1   3   35.36    1.16
  -5  -1  -3   33.52    1.15
  -5  -1  -3   33.47    1.28
   5  -1   3   31.69    1.28
  -4   1  -3  451.24   14.55
   4   1   3  411.89   14.56
  -4   1  -3  457.24   14.55
  -4   1  -3  469.54   14.48
  -4  -1  -3  453.77   14.56
   4  -1   3  426.17   14.56
   4  -1   3  469.12   14.56
  -4  -1  -3  466.41   14.47
  -4  -1  -3  448.23   14.52
   3   1   3    0.27    0.11
   3   1   3    0.60    0.12
  -3   1  -3    0.29    0.15
  -3   1  -3    0.64    0.15
  -3   1  -3    0.38    0.11
  -3  -1  -3    0.33    0.13
  -3  -1  -3    0.23    0.09
   3  -1   3    0.49    0.10
  -3  -1  -3    0.46    0.15
   3  -1   3    0.59    0.12
   2   1   3   15.13    0.58
  -2   1  -3   15.80    0.57
  -2   1  -3   15.52    0.60
   2   1   3   14.85    0.59
  -2   1  -3   15.34    0.58
  -2  -1  -3   15.77    0.55
  -2  -1  -3   15.51    0.60
  -2  -1  -3   15.58    0.57
  -2  -1  -3   15.18    0.56
   2  -1   3   16.05    0.58
  -1   1  -3  105.97    3.52
   1   1   3  109.85    3.47
  -1   1  -3  101.39    3.48
   1   1   3  110.35    3.51
  -1   1  -3  107.12    3.50
   1  -1   3  108.13    3.48
  -1  -1  -3  107.80    3.48
  -1  -1  -3  107.68    3.49
  -1  -1  -3  106.92    3.50
   0   1   3   -0.03    0.06
   0   1  -3   -0.11    0.08
   0   1  -3    0.07    0.06
   0   1  -3    0.00    0.05
   0   1  -3    0.04    0.07
   0  -1  -3   -0.07    0.06
   0  -1  -3   -0.07    0.05
   0  -1  -3   -0.01    0.08
   1   1  -3  299.21    9.68
   1   1  -3  292.33    9.69
   1   1  -3  290.03    9.73
   1   1  -3  302.59    9.73
   1   1  -3  308.32    9.71
   1  -1  -3  310.77    9.77
   1  -1  -3  294.47    9.76
   1  -1  -3  312.12    9.68
   1  -1  -3  298.20    9.71
   2   1  -3   15.90    0.67
   2   1  -3   16.44    0.56
   2   1  -3   15.70    0.62
  -2   1   3   15.82    0.57
  -2   1   3   16.54    0.60
   2  -1  -3   17.18    0.57
   2  -1  -3   15.86    0.64
   2  -1  -3   15.91    0.57
  -3   1   3    1.66    0.14
   3   1  -3    1.54    0.19
   3   1  -3    1.46    0.16
  -3   1   3    1.34    0.16
   3   1  -3    1.46    0.09
   3  -1  -3    1.42    0.10
   3  -1  -3    1.49    0.16
  -3  -1   3    1.60    0.16
   3  -1  -3    1.51    0.10
   4   1  -3  196.92    6.23
   4   1  -3  200.34    6.41
  -4   1   3  190.05    6.33
   4   1  -3  206.04    6.48
  -4   1   3  198.36    6.31
  -4  -1   3  185.29    6.24
   4  -1  -3  191.32    6.41
   4  -1  -3  192.92    6.25
  -4  -1   3  183.44    6.33
  -5   1   3   22.87    0.85
  -5   1   3   21.62    0.89
   5   1  -3   20.94    0.98
   5   1  -3   21.29    0.94
   5  -1  -3   22.26    0.76
   5  -1  -3   20.16    0.93
  -5  -1   3   22.52    0.88
  -6   1   3   52.89    1.77
   6   1  -3   48.13    1.88
  -6   1   3   47.71    1.80
   6  -1  -3   51.27    1.65
   6  -1  -3   45.64    1.87
  -6  -1   3   50.92    1.80
  -6  -1   3   47.72    1.80
  -7   1   3   12.42    0.68
  -7   1   3   13.83    0.65
   7   1  -3   12.17    0.72
   7  -1  -3   13.54    0.75
  -7  -1   3   13.64    0.70
  -7  -1   3   13.50    0.69
   8   1  -3    7.92    0.59
  -8   1   3    7.66    0.52
  -8  -1   3    8.67    0.56
   8  -1  -3    8.47    0.61
  -8  -1   3    8.47    0.58
  -9   1   3    1.98    0.37
   9   1  -3    2.04    0.36
  -9   1   3    2.76    0.52
  -9  -1   3    1.98    0.42
  -9  -1   3    2.15    0.45
   9  -1  -3    2.06    0.44
 -10   1   3    0.13    0.33
  10   1  -3   -0.03    0.25
 -10   1   3    0.04    0.38
  10  -1  -3   -0.23    0.21
 -10  -1   3    0.04    0.32
 -11   1   3    0.39    0.48
  11   1  -3    1.55    0.45
  11  -1  -3    1.35    0.46
 -11  -1   3    0.96    0.43
 -11  -1   3    0.95    0.47
  12   1  -3    3.90    0.59
 -12   1   3    4.47    0.78
  12  -1  -3    4.82    0.65
 -12  -1   3    4.75    0.72
  13   1  -3    0.37    0.41
 -13   1   3   -0.35    0.49
  13  -1  -3    0.67    0.43
 -13  -1   3    0.14    0.51
  13   2   3   13.42    1.06
  13  -2   3   12.57    1.02
 -13  -2  -3   13.05    1.02
  12   2   3    5.71    0.68
 -12   2  -3    5.05    0.74
 -12  -2  -3    6.33    0.75
  12  -2   3    6.08    0.69
 -11   2  -3    0.55    0.42
 -11   2  -3    1.30    0.49
  11   2   3    0.19    0.31
 -11  -2  -3    0.53    0.46
  11  -2   3    0.47    0.33
 -11  -2  -3    0.07    0.35
 -10   2  -3    0.70    0.40
 -10   2  -3    0.68    0.41
  10   2   3    0.51    0.30
 -10  -2  -3    0.45    0.38
  10  -2   3   -0.02    0.24
 -10  -2  -3   -0.14    0.36
  -9   2  -3    2.76    0.43
   9   2   3    2.32    0.38
  -9   2  -3    2.25    0.47
   9  -2   3    2.12    0.36
  -9  -2  -3    2.31    0.42
   8   2   3    6.57    0.52
  -8   2  -3    6.25    0.56
  -8   2  -3    6.42    0.52
  -8  -2  -3    6.47    0.55
   8  -2   3    6.04    0.51
   7   2   3   11.78    0.69
  -7   2  -3   12.68    0.68
  -7   2  -3   13.04    0.73
   7  -2   3   12.50    0.52
   7  -2   3   12.48    0.70
  -7  -2  -3   12.13    0.70
   6   2   3   14.30    0.73
   6   2   3   15.65    0.53
  -6   2  -3   14.30    0.75
  -6   2  -3   14.39    0.71
  -6  -2  -3   14.89    0.69
   6  -2   3   15.58    0.60
   6  -2   3   13.85    0.72
  -6  -2  -3   14.89    0.75
  -6  -2  -3   14.45    0.58
   5   2   3  148.43    4.92
   5   2   3  158.76    5.14
  -5   2  -3  157.46    5.11
   5   2   3  151.71    5.10
  -5   2  -3  150.08    5.07
   5  -2   3  153.57    5.11
  -5  -2  -3  153.77    4.97
   5  -2   3  148.71    4.98
  -5  -2  -3  154.34    5.04
  -5  -2  -3  147.83    5.09
  -4   2  -3    5.55    0.35
   4   2   3    7.26    0.39
  -4   2  -3    6.98    0.38
   4   2   3    7.01    0.37
   4  -2   3    4.93    0.28
   4  -2   3    6.88    0.37
  -4  -2  -3    5.49    0.29
  -4  -2  -3    5.49    0.37
  -4  -2  -3    6.37    0.34
  -3   2  -3  214.87    7.16
   3   2   3  219.47    7.19
  -3   2  -3  225.52    7.12
  -3   2  -3  214.40    7.16
   3   2   3  213.50    7.16
   3  -2   3  217.01    7.16
  -3  -2  -3  226.84    7.08
  -3  -2  -3  225.50    7.12
  -3  -2  -3  233.96    7.12
  -3  -2  -3  210.52    7.17
   3  -2   3  218.33    7.11
  -2   2  -3    5.84    0.30
  -2   2  -3    5.33    0.29
  -2   2  -3    5.80    0.27
   2   2   3    5.53    0.28
   2   2   3    5.16    0.28
  -2  -2  -3    5.50    0.29
  -2  -2  -3    5.90    0.26
  -2  -2  -3    5.85    0.24
   2  -2   3    5.79    0.25
   2  -2   3    5.54    0.26
   1   2   3    8.41    0.32
   1   2   3    7.74    0.33
  -1   2  -3    7.92    0.34
  -1   2  -3    7.24    0.35
  -1   2  -3    7.19    0.33
   1  -2   3    6.52    0.30
  -1  -2  -3    7.21    0.33
   1  -2   3    7.98    0.29
  -1  -2  -3    7.46    0.30
  -1  -2  -3    6.61    0.31
   0   2   3  482.84   15.06
   0   2  -3  461.39   15.39
   0   2  -3  459.96   15.00
   0   2  -3  459.94   15.14
   0  -2   3  466.77   15.01
   0  -2  -3  462.75   15.09
   0  -2  -3  464.63   15.00
   0  -2  -3  470.09   15.13
   1   2  -3   51.16    1.72
   1   2  -3   49.43    1.80
   1   2  -3   52.16    1.78
  -1   2   3   49.23    1.75
   1  -2  -3   51.72    1.76
   1  -2  -3   54.57    1.72
   1  -2  -3   54.44    1.72
   2   2  -3    1.79    0.19
   2   2  -3    1.68    0.14
  -2   2   3    1.71    0.10
  -2   2   3    1.79    0.19
  -2   2   3    1.89    0.16
   2  -2  -3    1.75    0.17
   2  -2  -3    1.52    0.11
   2  -2  -3    1.68    0.11
   3   2  -3   68.09    2.29
  -3   2   3   67.23    2.22
   3   2  -3   69.15    2.21
  -3   2   3   63.96    2.10
  -3   2   3   63.61    2.15
  -3  -2   3   58.44    2.11
  -3  -2   3   57.45    2.16
   3  -2  -3   66.34    2.22
   3  -2  -3   62.49    2.08
   3  -2  -3   61.57    2.10
  -4   2   3   41.80    1.55
  -4   2   3   46.53    1.50
   4   2  -3   42.14    1.68
   4   2  -3   42.26    1.61
   4  -2  -3   46.05    1.44
   4  -2  -3   42.85    1.48
   4  -2  -3   40.56    1.61
  -4  -2   3   45.66    1.48
  -4  -2   3   45.29    1.58
  -5   2   3  358.31   11.04
   5   2  -3  332.63   11.18
   5   2  -3  333.46   11.26
  -5   2   3  340.09   11.10
   5  -2  -3  320.29   11.17
   5  -2  -3  342.80   10.99
  -5  -2   3  345.54   11.11
  -5  -2   3  358.73   10.97
   6   2  -3    5.48    0.41
  -6   2   3    5.26    0.35
  -6   2   3    5.18    0.48
   6   2  -3    4.83    0.43
   6  -2  -3    4.03    0.23
   6  -2  -3    4.71    0.39
  -6  -2   3    5.21    0.41
   7   2  -3   10.43    0.66
  -7   2   3   11.84    0.58
  -7   2   3   10.50    0.70
   7  -2  -3   11.34    0.67
  -7  -2   3   11.43    0.64
   7  -2  -3   11.22    0.45
  -7  -2   3   11.30    0.63
  -8   2   3    1.62    0.33
  -8   2   3    1.44    0.41
   8   2  -3    1.73    0.31
   8  -2  -3    1.66    0.31
  -8  -2   3    1.08    0.33
  -8  -2   3    1.53    0.36
   9   2  -3    4.39    0.47
  -9   2   3    3.96    0.42
  -9   2   3    4.02    0.56
   9  -2  -3    3.46    0.45
  -9  -2   3    4.39    0.47
  -9  -2   3    3.85    0.47
  10   2  -3    0.79    0.35
 -10   2   3    0.54    0.45
 -10  -2   3    0.57    0.37
  10  -2  -3    0.52    0.33
 -10  -2   3   -0.20    0.34
 -11   2   3    0.23    0.45
  11   2  -3    0.00    0.27
 -11  -2   3   -0.20    0.34
  11  -2  -3    0.37    0.35
  12   2  -3    2.06    0.56
 -12   2   3    1.66    0.61
  12  -2  -3    2.12    0.59
 -12  -2   3    1.48    0.55
 -13   2   3    9.40    1.00
  13   2  -3    8.18    0.86
 -13  -2   3    8.09    0.93
  13  -2  -3    8.65    0.87
  13   3   3    0.56    0.43
 -13  -3  -3    0.43    0.52
  13  -3   3    0.88    0.45
 -12   3  -3    0.97    0.50
  12   3   3    0.94    0.39
  12  -3   3    2.02    0.54
 -12  -3  -3    0.95    0.52
 -11   3  -3    0.38    0.41
 -11   3  -3    1.13    0.43
  11   3   3    1.43    0.46
 -11  -3  -3    1.51    0.49
  11  -3   3    1.06    0.40
 -11  -3  -3    1.03    0.50
 -10   3  -3   -0.01    0.34
  10   3   3    0.64    0.33
 -10   3  -3    0.38    0.36
 -10  -3  -3    0.18    0.36
  10  -3   3    0.82    0.35
   9   3   3    3.11    0.42
  -9   3  -3    2.83    0.44
  -9   3  -3    2.81    0.50
  -9  -3  -3    3.01    0.49
   9  -3   3    2.80    0.40
  -8   3  -3    7.79    0.56
   8   3   3    8.46    0.59
  -8   3  -3    7.64    0.62
  -8  -3  -3    7.22    0.60
  -8  -3  -3    7.83    0.55
   8  -3   3    7.99    0.58
   7   3   3    1.22    0.29
  -7   3  -3    1.90    0.38
  -7   3  -3    1.51    0.34
  -7  -3  -3    1.32    0.35
  -7  -3  -3    1.73    0.33
   7  -3   3    1.16    0.16
   7  -3   3    1.49    0.30
   6   3   3   14.34    0.70
   6   3   3   14.75    0.74
  -6   3  -3   14.75    0.74
  -6   3  -3   12.50    0.67
   6  -3   3   13.58    0.58
  -6  -3  -3   13.27    0.66
  -6  -3  -3   13.21    0.56
   6  -3   3   13.20    0.53
   6  -3   3   15.08    0.72
  -6  -3  -3   13.14    0.72
  -5   3  -3   68.96    2.42
   5   3   3   68.31    2.49
   5   3   3   66.75    2.45
  -5   3  -3   68.81    2.46
  -5  -3  -3   70.38    2.39
   5  -3   3   67.02    2.45
  -5  -3  -3   70.01    2.46
  -5  -3  -3   71.36    2.34
   5  -3   3   72.91    2.36
  -4   3  -3  210.99    7.02
  -4   3  -3  208.17    7.04
   4   3   3  205.20    7.03
   4   3   3  208.16    7.08
  -4  -3  -3  216.90    6.98
  -4  -3  -3  214.41    7.05
   4  -3   3  227.98    6.98
  -4  -3  -3  217.95    6.96
   4  -3   3  207.60    7.04
  -4  -3  -3  227.08    6.91
   3   3   3    1.77    0.17
  -3   3  -3    2.24    0.22
  -3   3  -3    1.55    0.19
   3   3   3    2.34    0.20
   3  -3   3    2.13    0.17
  -3  -3  -3    1.81    0.22
  -3  -3  -3    2.20    0.13
  -3  -3  -3    2.00    0.16
   3  -3   3    1.94    0.16
  -2   3  -3   43.84    1.63
   2   3   3   45.39    1.61
  -2   3  -3   47.46    1.63
   2   3   3   45.09    1.64
   2  -3   3   48.73    1.59
   2  -3   3   47.39    1.59
  -2  -3  -3   49.05    1.63
  -2  -3  -3   48.16    1.59
  -2  -3  -3   47.17    1.56
   1   3   3    7.27    0.34
   1   3   3    7.53    0.33
  -1   3  -3    7.00    0.35
  -1   3  -3    7.72    0.37
   1  -3   3    7.72    0.29
   1  -3   3    7.46    0.32
  -1  -3  -3    7.73    0.30
  -1  -3  -3    7.10    0.32
  -1  -3  -3    7.43    0.33
   0   3  -3  223.59    7.12
   0   3   3  215.17    7.07
   0   3  -3  218.17    7.10
   0  -3  -3  200.57    7.02
   0  -3  -3  224.09    7.04
   0  -3   3  219.07    7.04
   0  -3  -3  227.01    7.06
   1   3  -3   15.45    0.62
   1   3  -3   15.11    0.53
   1   3  -3   13.74    0.63
  -1   3   3   15.26    0.60
   1  -3  -3   14.73    0.59
   1  -3  -3   15.14    0.56
  -1  -3   3   15.26    0.54
   1  -3  -3   14.97    0.55
  -1  -3   3   15.27    0.57
  -2   3   3    6.89    0.35
  -2  -3   3    5.37    0.24
   2  -3  -3    5.22    0.25
   2  -3  -3    7.43    0.34
   2  -3  -3    5.68    0.26
  -2  -3   3    5.20    0.28
   3   3  -3    3.02    0.28
   3   3  -3    3.09    0.22
  -3   3   3    3.03    0.16
  -3   3   3    3.26    0.28
  -3  -3   3    3.04    0.15
  -3  -3   3    2.97    0.24
   3  -3  -3    3.10    0.24
   3  -3  -3    3.23    0.19
  -3  -3   3    3.05    0.20
   3  -3  -3    3.35    0.17
   4   3  -3   61.80    2.14
   4   3  -3   64.13    2.26
  -4   3   3   60.20    2.16
   4  -3  -3   59.27    2.03
   4  -3  -3   60.14    1.99
  -4  -3   3   57.41    2.11
  -4  -3   3   57.26    2.03
   4  -3  -3   63.84    2.17
  -5   3   3   69.23    2.28
  -5   3   3   64.31    2.44
   5   3  -3   68.12    2.43
   5   3  -3   68.07    2.53
  -5  -3   3   67.76    2.38
   5  -3  -3   67.02    2.26
   5  -3  -3   66.69    2.44
  -5  -3   3   69.59    2.26
   6   3  -3   38.06    1.58
   6   3  -3   37.71    1.65
  -6   3   3   38.78    1.60
  -6   3   3   41.46    1.43
   6  -3  -3   39.06    1.37
   6  -3  -3   38.43    1.58
  -6  -3   3   40.19    1.54
  -6  -3   3   43.03    1.35
  -7   3   3    0.12    0.19
  -7   3   3    0.38    0.29
   7   3  -3    0.39    0.21
   7   3  -3    0.22    0.22
   7  -3  -3    0.12    0.18
   7  -3  -3    0.30    0.10
  -7  -3   3    0.31    0.26
   8   3  -3    4.32    0.43
  -8   3   3    2.58    0.31
  -8   3   3    4.52    0.54
   8  -3  -3    4.53    0.45
  -8  -3   3    3.60    0.43
  -8  -3   3    4.29    0.46
  -9   3   3    0.95    0.46
   9   3  -3    0.38    0.28
  -9  -3   3    0.49    0.35
   9  -3  -3    1.38    0.39
  -9  -3   3    0.64    0.35
  10   3  -3    0.24    0.29
 -10   3   3   -0.15    0.39
  10  -3  -3    0.06    0.26
 -10  -3   3    0.38    0.37
 -10  -3   3    0.14    0.36
 -11   3   3    0.73    0.48
  11   3  -3    1.75    0.47
  11  -3  -3    1.05    0.41
 -11  -3   3    0.71    0.44
  12   3  -3    2.71    0.52
 -12   3   3    2.40    0.68
  12  -3  -3    2.41    0.59
 -12  -3   3    1.85    0.55
  13   3  -3    2.24    0.61
 -13   3   3    1.01    0.60
 -13  -3   3    1.05    0.58
  13  -3  -3    1.83    0.57
  13   4   3    3.58    0.63
 -13  -4  -3    3.91    0.72
  13  -4   3    3.29    0.61
  12   4   3    1.19    0.44
 -12   4  -3    2.35    0.61
 -12  -4  -3    3.80    0.57
  12  -4   3    2.35    0.56
 -11   4  -3    0.47    0.43
  11   4   3    0.23    0.31
 -11  -4  -3    1.06    0.50
  11  -4   3   -0.10    0.27
  10   4   3    0.90    0.37
 -10   4  -3    0.41    0.36
 -10   4  -3    0.81    0.41
  10  -4   3    1.06    0.38
 -10  -4  -3    0.74    0.43
  -9   4  -3    7.75    0.66
  -9   4  -3    6.29    0.54
   9   4   3    6.05    0.57
  -9  -4  -3    6.63    0.61
   9  -4   3    6.09    0.56
  -8   4  -3    0.88    0.33
  -8   4  -3    0.44    0.33
   8   4   3    0.86    0.28
  -8  -4  -3    0.77    0.38
   8  -4   3    0.59    0.17
  -8  -4  -3    0.84    0.33
   8  -4   3    0.85    0.29
  -7   4  -3    6.15    0.53
   7   4   3    6.85    0.50
  -7   4  -3    6.78    0.47
   7   4   3    5.96    0.50
  -7  -4  -3    7.27    0.55
  -7  -4  -3    6.76    0.47
   7  -4   3    7.06    0.38
   7  -4   3    6.23    0.48
  -6   4  -3    2.21    0.37
   6   4   3    1.98    0.26
  -6   4  -3    2.07    0.34
   6   4   3    2.66    0.32
   6  -4   3    1.50    0.19
   6  -4   3    2.51    0.28
  -6  -4  -3    2.24    0.39
  -6  -4  -3    1.96    0.28
  -6  -4  -3    2.09    0.21
   6  -4   3    1.52    0.17
  -5   4  -3   31.52    1.25
   5   4   3   35.59    1.36
   5   4   3   35.15    1.29
  -5   4  -3   34.32    1.32
  -5  -4  -3   29.35    1.28
   5  -4   3   31.82    1.16
   5  -4   3   31.43    1.19
   5  -4   3   34.78    1.29
  -5  -4  -3   31.21    1.17
  -4   4  -3   12.57    0.58
   4   4   3   12.41    0.63
   4   4   3   12.68    0.58
  -4   4  -3   11.34    0.60
  -4  -4  -3   12.64    0.61
  -4  -4  -3   12.70    0.47
  -4  -4  -3   12.83    0.53
   4  -4   3   12.46    0.58
   4  -4   3   13.61    0.52
   4  -4   3   12.17    0.53
   3   4   3   36.38    1.33
  -3   4  -3   36.27    1.34
  -3   4  -3   34.97    1.37
   3   4   3   35.16    1.39
   3  -4   3   38.18    1.30
   3  -4   3   36.83    1.33
  -3  -4  -3   40.20    1.31
   3  -4   3   39.24    1.32
  -3  -4  -3   36.49    1.36
   2   4   3   23.56    0.95
  -2   4  -3   24.14    0.95
   2   4   3   24.58    0.90
  -2   4  -3   24.39    0.92
   2  -4   3   25.17    0.89
   2  -4   3   24.60    0.87
  -2  -4  -3   23.93    0.89
  -2  -4  -3   24.70    0.92
   2  -4   3   24.79    0.89
  -2  -4  -3   24.15    0.85
   1   4   3   11.52    0.48
   1   4   3   11.36    0.52
  -1   4  -3   11.62    0.51
  -1   4  -3   11.62    0.54
   1  -4   3   11.85    0.48
   1  -4   3   11.71    0.49
  -1  -4  -3   11.57    0.49
   1  -4   3   12.33    0.43
  -1  -4  -3   11.54    0.45
  -1  -4  -3   12.64    0.49
   0   4  -3   86.82    2.99
   0   4  -3   87.71    3.03
   0   4   3   90.64    2.99
   0  -4  -3   90.59    2.95
   0  -4   3   88.02    2.96
   0  -4   3   89.07    2.93
   0  -4  -3   87.77    2.92
   0  -4  -3   90.91    2.91
   1   4  -3   19.78    0.84
  -1   4   3   20.29    0.80
   1   4  -3   19.70    0.69
   1   4  -3   21.09    0.80
  -1  -4   3   20.22    0.72
   1  -4  -3   19.37    0.67
   1  -4  -3   19.36    0.76
  -1  -4   3   20.46    0.76
   1  -4  -3   20.79    0.74
   1  -4  -3   20.81    0.74
   2   4  -3   16.49    0.76
  -2   4   3   16.28    0.70
  -2  -4   3   16.50    0.60
   2  -4  -3   16.92    0.62
  -2  -4   3   17.12    0.65
   2  -4  -3   15.77    0.67
   2  -4  -3   16.26    0.62
  -3   4   3    5.43    0.36
   3  -4  -3    5.56    0.32
  -3  -4   3    4.16    0.20
   3  -4  -3    4.37    0.24
  -3  -4   3    3.87    0.27
   3  -4  -3    4.43    0.22
  -3  -4   3    4.43    0.31
  -4   4   3    9.07    0.37
   4   4  -3    9.56    0.58
  -4   4   3    9.06    0.53
   4   4  -3    9.35    0.48
   4  -4  -3    8.97    0.40
   4  -4  -3    9.59    0.37
  -4  -4   3    9.41    0.34
  -4  -4   3    9.04    0.43
  -4  -4   3    8.93    0.49
   4  -4  -3    9.14    0.50
  -5   4   3   99.33    3.54
   5   4  -3   98.20    3.49
   5   4  -3  102.92    3.64
  -5  -4   3  106.22    3.36
   5  -4  -3   88.73    3.34
  -5  -4   3  103.96    3.48
   5  -4  -3   98.88    3.52
   5  -4  -3  110.68    3.30
  -6   4   3   15.95    0.84
   6   4  -3   14.67    0.85
  -6   4   3   15.31    0.64
   6   4  -3   14.33    0.76
   6  -4  -3   14.73    0.78
   6  -4  -3   14.92    0.60
  -6  -4   3   15.88    0.60
  -6  -4   3   14.89    0.75
   7   4  -3    2.40    0.32
   7   4  -3    2.31    0.37
  -7   4   3    2.62    0.43
  -7   4   3    2.59    0.27
   7  -4  -3    2.52    0.34
  -7  -4   3    1.95    0.35
   7  -4  -3    2.34    0.19
  -8   4   3    1.48    0.44
   8   4  -3    2.11    0.48
   8   4  -3    1.55    0.32
  -8  -4   3    0.86    0.35
   8  -4  -3    1.60    0.38
  -8  -4   3    1.60    0.38
   9   4  -3   12.71    0.84
  -9   4   3   14.79    0.95
  -9  -4   3   13.34    0.81
  -9  -4   3   14.31    0.83
   9  -4  -3   12.87    0.85
  10   4  -3    4.27    0.51
 -10   4   3    3.87    0.65
 -10  -4   3    2.82    0.49
  10  -4  -3    4.55    0.53
 -10  -4   3    3.93    0.54
 -11   4   3    0.59    0.50
  11   4  -3    0.45    0.34
 -11  -4   3    0.51    0.47
  11  -4  -3    0.44    0.36
 -11  -4   3    0.45    0.45
 -12   4   3    0.72    0.52
  12   4  -3    0.09    0.32
 -12  -4   3    0.16    0.43
  12  -4  -3    0.99    0.46
  13   4  -3    1.73    0.58
 -13   4   3    0.23    0.55
 -13  -4   3    1.91    0.68
  13  -4  -3    2.01    0.63
  13   5   3    2.24    0.60
  13  -5   3    3.41    0.62
 -13  -5  -3    1.52    0.64
  12   5   3    4.18    0.60
 -12   5  -3    3.18    0.68
  12  -5   3    4.19    0.60
 -12  -5  -3    3.97    0.71
 -11   5  -3   18.89    1.18
  11   5   3   17.82    1.12
  11  -5   3   16.90    1.08
 -11  -5  -3   17.84    1.11
  10   5   3    0.90    0.35
 -10   5  -3    0.92    0.47
  10  -5   3    0.97    0.38
 -10  -5  -3    0.57    0.42
  -9   5  -3    5.34    0.50
   9   5   3    5.08    0.53
  -9   5  -3    6.09    0.63
  -9  -5  -3    5.70    0.58
   9  -5   3    5.55    0.54
  -9  -5  -3    5.12    0.52
   8   5   3   12.34    0.79
  -8   5  -3   11.88    0.69
   8   5   3   13.31    0.77
  -8   5  -3   11.93    0.80
  -8  -5  -3   12.52    0.70
  -8  -5  -3   11.01    0.76
   8  -5   3   11.53    0.56
   8  -5   3   13.30    0.77
  -7   5  -3   10.98    0.71
   7   5   3   11.37    0.67
  -7   5  -3   12.15    0.65
   7   5   3   11.31    0.71
   7  -5   3   11.40    0.54
   7  -5   3   11.85    0.68
  -7  -5  -3   10.72    0.69
  -7  -5  -3   11.16    0.52
  -7  -5  -3   11.18    0.62
  -6   5  -3    7.34    0.49
  -6   5  -3    7.94    0.56
   6   5   3    9.24    0.59
   6   5   3    8.09    0.50
  -6  -5  -3    7.56    0.41
  -6  -5  -3    7.38    0.54
   6  -5   3    8.12    0.39
  -6  -5  -3    7.87    0.48
   6  -5   3    7.86    0.43
   6  -5   3    9.24    0.53
   5   5   3    0.29    0.15
   5   5   3    0.65    0.22
  -5   5  -3    0.03    0.20
  -5   5  -3    0.16    0.23
   5  -5   3    0.29    0.14
  -5  -5  -3    0.09    0.23
  -5  -5  -3    0.18    0.16
   5  -5   3    0.36    0.15
   5  -5   3    0.20    0.15
  -5  -5  -3    0.33    0.09
   4   5   3   95.21    3.36
  -4   5  -3   99.65    3.42
   4   5   3  100.39    3.48
  -4   5  -3   98.21    3.36
  -4  -5  -3   93.72    3.39
  -4  -5  -3   99.68    3.31
  -4  -5  -3  101.98    3.24
   4  -5   3   99.01    3.37
   4  -5   3  101.13    3.31
   4  -5   3  101.25    3.33
   3   5   3   20.66    0.83
  -3   5  -3   21.07    0.90
   3   5   3   19.95    0.91
  -3   5  -3   21.43    0.85
   3  -5   3   21.77    0.83
  -3  -5  -3   21.80    0.77
   3  -5   3   21.69    0.83
   3  -5   3   21.64    0.82
  -3  -5  -3   22.41    0.83
  -3  -5  -3   21.48    0.88
   2   5   3   40.13    1.48
  -2   5  -3   37.05    1.42
   2   5   3   39.63    1.40
  -2   5  -3   36.65    1.47
   2  -5   3   41.04    1.41
  -2  -5  -3   40.08    1.43
  -2  -5  -3   40.15    1.35
   2  -5   3   39.43    1.40
  -2  -5  -3   41.90    1.41
   2  -5   3   41.06    1.37
   1   5   3   48.99    1.73
  -1   5  -3   48.11    1.82
  -1   5  -3   49.34    1.77
   1   5   3   47.26    1.79
   1  -5   3   53.66    1.74
  -1  -5  -3   52.76    1.75
  -1  -5  -3   53.22    1.71
   1  -5   3   53.15    1.76
   1  -5   3   49.18    1.66
  -1  -5  -3   48.26    1.73
   0   5   3   36.07    1.34
   0   5  -3   36.26    1.32
   0   5  -3   35.97    1.37
   0  -5   3   35.08    1.29
   0  -5  -3   35.88    1.25
   0  -5   3   35.50    1.26
   0  -5  -3   37.50    1.24
   0  -5  -3   36.23    1.29
   1   5  -3    9.66    0.48
  -1   5   3   11.21    0.51
   1   5  -3   11.73    0.37
   1  -5  -3   10.61    0.45
   1  -5  -3    8.90    0.41
   1  -5  -3    9.25    0.43
  -1  -5   3    9.18    0.41
  -1  -5   3    8.65    0.44
   1  -5  -3   10.24    0.37
   2   5  -3   37.07    1.44
   2   5  -3   36.91    1.25
  -2   5   3   35.62    1.36
   2  -5  -3   36.49    1.27
   2  -5  -3   37.84    1.28
   2  -5  -3   35.65    1.31
  -2  -5   3   34.85    1.24
  -2  -5   3   34.35    1.30
   3   5  -3    3.06    0.31
  -3   5   3    2.86    0.30
   3   5  -3    3.41    0.22
   3  -5  -3    2.32    0.17
  -3  -5   3    2.28    0.16
   3  -5  -3    2.22    0.18
  -3  -5   3    2.27    0.22
  -4   5   3  100.49    3.31
  -4   5   3   94.68    3.51
   4   5  -3  102.85    3.64
   4   5  -3   99.23    3.45
  -4  -5   3  101.31    3.48
   4  -5  -3   98.74    3.49
   4  -5  -3  101.79    3.39
   4  -5  -3  103.11    3.35
  -4  -5   3  107.23    3.42
  -4  -5   3  107.37    3.31
  -5   5   3    1.11    0.17
   5   5  -3    1.69    0.37
  -5   5   3    1.40    0.34
   5   5  -3    1.04    0.23
  -5  -5   3    1.10    0.19
   5  -5  -3    1.03    0.25
   5  -5  -3    0.81    0.14
   5  -5  -3    1.11    0.12
  -5  -5   3    1.44    0.29
   6   5  -3   30.58    1.44
  -6   5   3   31.00    1.37
   6   5  -3   31.25    1.31
  -6   5   3   31.51    1.13
   6  -5  -3   31.54    1.33
   6  -5  -3   30.09    1.14
  -6  -5   3   30.92    1.30
  -6  -5   3   33.11    1.15
  -7   5   3   13.37    0.81
   7   5  -3   12.23    0.80
   7   5  -3   11.91    0.71
  -7  -5   3   12.05    0.71
   7  -5  -3   12.33    0.54
   7  -5  -3   12.25    0.73
  -8   5   3   37.42    1.68
   8   5  -3   35.57    1.61
   8   5  -3   35.28    1.71
  -8  -5   3   38.77    1.59
   8  -5  -3   36.39    1.62
   8  -5  -3   39.88    1.39
  -9   5   3    5.59    0.65
   9   5  -3    5.06    0.52
   9   5  -3    5.28    0.59
  -9  -5   3    5.26    0.54
   9  -5  -3    5.47    0.55
  -9  -5   3    5.86    0.58
 -10   5   3    1.24    0.47
  10   5  -3    1.64    0.43
 -10  -5   3    0.90    0.44
  10  -5  -3    1.46    0.44
 -10  -5   3    1.49    0.48
 -11   5   3    5.76    0.76
  11   5  -3    5.58    0.61
  11  -5  -3    5.73    0.64
 -11  -5   3    5.87    0.64
 -11  -5   3    4.46    0.65
  12   5  -3    0.91    0.41
 -12   5   3    1.60    0.61
  12  -5  -3    0.50    0.39
 -12  -5   3    0.89    0.51
 -13   5   3    0.25    0.57
  13   5  -3    0.69    0.45
 -13  -5   3    0.19    0.50
  13  -5  -3    0.51    0.44
  13   6   3    8.58    0.89
 -13  -6  -3    9.69    0.88
  13  -6   3   10.27    0.94
  12   6   3    3.60    0.58
 -12   6  -3    3.68    0.71
  12  -6   3    3.85    0.60
 -12  -6  -3    3.13    0.71
  11   6   3    0.45    0.35
 -11   6  -3    1.32    0.56
  11  -6   3    1.08    0.42
 -11  -6  -3    0.46    0.46
  10   6   3    1.21    0.40
 -10   6  -3    1.68    0.52
 -10  -6  -3    0.96    0.47
 -10  -6  -3    0.89    0.42
  10  -6   3    1.85    0.45
   9   6   3    4.24    0.53
   9   6   3    5.07    0.53
  -9   6  -3    6.10    0.51
  -9   6  -3    5.20    0.61
  -9  -6  -3    4.62    0.49
  -9  -6  -3    4.85    0.60
   9  -6   3    4.73    0.51
   8   6   3    6.93    0.56
   8   6   3    7.84    0.63
  -8   6  -3    7.50    0.53
  -8   6  -3    7.03    0.64
  -8  -6  -3    6.87    0.61
   8  -6   3    7.20    0.56
   8  -6   3    6.93    0.42
  -8  -6  -3    7.20    0.54
  -7   6  -3   52.38    2.13
  -7   6  -3   54.95    2.02
   7   6   3   52.72    2.17
   7   6   3   54.98    2.10
  -7  -6  -3   54.58    2.00
   7  -6   3   55.99    1.94
  -7  -6  -3   54.21    2.10
   7  -6   3   51.65    2.07
  -6   6  -3    1.92    0.38
   6   6   3    1.78    0.26
  -6   6  -3    1.97    0.29
   6   6   3    1.93    0.31
  -6  -6  -3    1.57    0.23
   6  -6   3    2.07    0.24
   6  -6   3    2.22    0.21
   6  -6   3    2.17    0.28
  -6  -6  -3    1.90    0.35
  -5   6  -3  105.84    3.66
  -5   6  -3  102.57    3.74
   5   6   3  104.26    3.80
   5   6   3  109.86    3.70
   5  -6   3  110.09    3.60
  -5  -6  -3  107.82    3.60
  -5  -6  -3  110.38    3.50
  -5  -6  -3  109.27    3.73
   5  -6   3  108.21    3.62
   5  -6   3  103.90    3.68
   4   6   3   20.60    0.98
   4   6   3   21.46    0.88
  -4   6  -3   21.51    0.89
  -4   6  -3   20.20    0.96
  -4  -6  -3   23.25    0.96
  -4  -6  -3   22.50    0.78
   4  -6   3   21.81    0.85
   4  -6   3   20.57    0.87
  -4  -6  -3   22.04    0.86
   4  -6   3   21.10    0.86
   3   6   3   67.01    2.47
  -3   6  -3   72.03    2.58
  -3   6  -3   72.49    2.50
   3   6   3   71.54    2.60
   3  -6   3   73.01    2.46
  -3  -6  -3   74.69    2.41
  -3  -6  -3   73.95    2.48
  -3  -6  -3   71.01    2.52
   3  -6   3   74.17    2.48
   3  -6   3   73.84    2.48
  -2   6  -3   21.27    0.94
   2   6   3   23.25    0.95
   2   6   3   22.04    0.84
  -2   6  -3   21.29    0.87
   2  -6   3   21.10    0.84
  -2  -6  -3   22.51    0.88
   2  -6   3   24.11    0.81
  -2  -6  -3   21.20    0.79
   2  -6   3   20.97    0.86
  -2  -6  -3   20.59    0.85
   1   6   3  106.10    3.61
  -1   6  -3  107.43    3.73
  -1   6  -3  107.77    3.66
   1   6   3  102.53    3.70
   1  -6   3  110.86    3.62
  -1  -6  -3  113.97    3.62
  -1  -6  -3  110.08    3.64
   1  -6   3  112.62    3.65
   1  -6   3  107.44    3.52
  -1  -6  -3  109.78    3.59
   0   6   3   54.35    1.87
   0   6  -3   53.90    2.00
   0   6  -3   54.27    1.93
   0   6   3   55.58    1.97
   0  -6  -3   56.46    1.90
   0  -6   3   53.71    1.87
   0  -6  -3   56.45    1.86
   0  -6  -3   52.08    1.84
   0  -6   3   53.45    1.90
  -1   6   3   69.15    2.44
   1   6  -3   73.42    2.26
   1   6  -3   67.98    2.50
   1   6  -3   68.58    2.41
   1  -6  -3   69.68    2.35
   1  -6  -3   68.13    2.36
   1  -6  -3   71.69    2.28
  -1  -6   3   66.98    2.33
  -1  -6   3   67.48    2.39
   2   6  -3   50.36    1.96
  -2   6   3   50.94    1.88
   2   6  -3   53.44    1.75
  -2  -6   3   50.76    1.83
  -2  -6   3   50.79    1.75
   2  -6  -3   52.32    1.79
   2  -6  -3   52.60    1.79
   2  -6  -3   50.96    1.82
   3   6  -3   63.01    2.15
  -3   6   3   65.07    2.27
   3   6  -3   63.50    2.36
   3  -6  -3   61.29    2.20
  -3  -6   3   62.82    2.09
   3  -6  -3   61.34    2.12
   3  -6  -3   61.70    2.14
  -3  -6   3   59.90    2.17
   4   6  -3    3.41    0.26
  -4   6   3    3.30    0.37
   4   6  -3    3.72    0.38
  -4  -6   3    2.40    0.26
  -4  -6   3    2.28    0.31
  -4  -6   3    2.18    0.16
   4  -6  -3    2.39    0.21
   4  -6  -3    2.78    0.27
   4  -6  -3    2.18    0.19
  -5   6   3   61.84    2.33
  -5   6   3   62.20    2.08
   5   6  -3   64.44    2.26
   5   6  -3   65.09    2.47
   5  -6  -3   61.66    2.10
   5  -6  -3   59.35    2.15
  -5  -6   3   61.03    2.28
   5  -6  -3   65.26    2.30
  -5  -6   3   61.32    2.18
  -6   6   3    5.93    0.54
   6   6  -3    5.80    0.44
   6   6  -3    5.86    0.54
   6  -6  -3    6.13    0.35
  -6  -6   3    5.96    0.48
   6  -6  -3    5.47    0.45
  -6  -6   3    6.31    0.36
   7   6  -3   16.18    0.85
   7   6  -3   17.07    1.00
  -7   6   3   15.99    0.93
  -7  -6   3   14.61    0.84
   7  -6  -3   15.84    0.68
   7  -6  -3   16.51    0.87
   8   6  -3    9.49    0.78
   8   6  -3   10.37    0.70
  -8   6   3   12.43    0.83
   8  -6  -3   10.95    0.51
  -8  -6   3   11.24    0.74
   8  -6  -3   10.57    0.72
   9   6  -3    4.15    0.48
   9   6  -3    5.37    0.60
  -9   6   3    4.38    0.61
  -9  -6   3    4.05    0.51
  -9  -6   3    3.94    0.56
   9  -6  -3    5.21    0.54
  10   6  -3    3.66    0.50
 -10   6   3    4.12    0.64
  10  -6  -3    4.08    0.54
 -10  -6   3    3.33    0.51
 -10  -6   3    3.33    0.57
  11   6  -3    2.47    0.54
 -11   6   3    3.21    0.65
 -11  -6   3    1.81    0.54
 -11  -6   3    2.78    0.58
  11  -6  -3    2.85    0.52
 -12   6   3    2.13    0.68
  12   6  -3    2.41    0.56
 -12  -6   3    2.14    0.62
  12  -6  -3    3.24    0.68
 -12  -6   3    1.70    0.58
 -13   6   3    8.65    1.00
  13   6  -3    8.50    0.85
 -13  -6   3    7.43    0.87
  13  -6  -3    8.53    0.86
  13   7   3    0.28    0.39
 -13  -7  -3    1.69    0.72
  13  -7   3    0.91    0.50
 -12   7  -3    8.25    0.88
  12   7   3    8.34    0.82
 -12  -7  -3    7.24    0.83
  12  -7   3    8.91    0.83
 -11   7  -3    7.45    0.81
  11   7   3    6.87    0.71
 -11  -7  -3    7.90    0.81
  11  -7   3    8.06    0.74
  10   7   3    2.41    0.44
 -10   7  -3    2.88    0.63
 -10  -7  -3    2.04    0.54
 -10  -7  -3    1.41    0.44
  10  -7   3    2.68    0.46
  -9   7  -3    4.47    0.61
   9   7   3    3.82    0.48
   9   7   3    3.11    0.47
   9  -7   3    3.06    0.43
  -9  -7  -3    4.32    0.49
  -9  -7  -3    2.95    0.55
   8   7   3   15.92    0.97
   8   7   3   16.42    0.92
  -8   7  -3   17.26    1.01
  -8   7  -3   17.10    0.85
  -8  -7  -3   16.93    0.95
   8  -7   3   16.32    0.75
  -8  -7  -3   15.33    0.84
   8  -7   3   17.06    0.91
   7   7   3   10.62    0.66
  -7   7  -3   11.13    0.75
   7   7   3   10.13    0.72
  -7   7  -3   10.29    0.61
   7  -7   3   11.08    0.56
  -7  -7  -3   10.88    0.55
  -7  -7  -3    9.82    0.69
   7  -7   3   11.21    0.66
  -6   7  -3   69.54    2.50
  -6   7  -3   66.96    2.62
   6   7   3   67.65    2.67
   6   7   3   69.27    2.54
   6  -7   3   73.40    2.43
   6  -7   3   72.85    2.46
  -6  -7  -3   68.54    2.58
   6  -7   3   67.34    2.53
  -6  -7  -3   71.56    2.43
  -5   7  -3    0.94    0.26
   5   7   3    1.07    0.21
   5   7   3    1.44    0.34
  -5   7  -3    1.64    0.37
   5  -7   3    1.07    0.24
   5  -7   3    1.19    0.25
   5  -7   3    0.98    0.23
  -5  -7  -3    0.65    0.22
  -5  -7  -3    1.02    0.33
  -5  -7  -3    0.85    0.14
   4   7   3   33.79    1.38
  -4   7  -3   30.90    1.22
   4   7   3   31.63    1.21
  -4   7  -3   32.63    1.35
   4  -7   3   30.40    1.20
   4  -7   3   32.38    1.21
  -4  -7  -3   31.25    1.20
   4  -7   3   31.44    1.19
  -4  -7  -3   28.91    1.26
  -4  -7  -3   31.19    1.11
  -3   7  -3   12.22    0.59
   3   7   3   14.02    0.71
  -3   7  -3   12.08    0.68
   3   7   3   12.11    0.56
   3  -7   3   13.40    0.55
  -3  -7  -3   11.87    0.58
  -3  -7  -3   10.99    0.61
  -3  -7  -3   12.55    0.51
   3  -7   3   12.19    0.57
   3  -7   3   12.65    0.58
  -2   7  -3   19.59    0.80
   2   7   3   20.69    0.77
   2   7   3   22.38    0.91
  -2   7  -3   21.21    0.91
   2  -7   3   17.94    0.78
   2  -7   3   16.83    0.76
  -2  -7  -3   16.99    0.78
  -2  -7  -3   17.85    0.71
  -2  -7  -3   18.19    0.79
  -1   7  -3   24.34    0.98
   1   7   3   23.26    1.03
   1   7   3   23.74    0.92
  -1   7  -3   24.48    1.06
   1  -7   3   24.13    0.97
  -1  -7  -3   25.65    0.98
  -1  -7  -3   23.90    0.91
   1  -7   3   25.44    0.95
  -1  -7  -3   26.07    0.95
   0   7   3   26.90    1.01
   0   7  -3   27.26    1.08
   0   7   3   25.86    1.12
   0   7  -3   27.74    1.16
   0  -7   3   27.85    1.07
   0  -7  -3   27.34    1.05
   0  -7  -3   28.08    1.01
   0  -7   3   27.30    1.02
   0  -7  -3   27.29    0.99
   1   7  -3   16.13    0.79
  -1   7   3   14.22    0.73
  -1  -7   3   15.58    0.69
   1  -7  -3   15.44    0.63
   1  -7  -3   16.17    0.58
   1  -7  -3   14.10    0.65
  -1  -7   3   14.73    0.62
  -2   7   3  122.37    4.37
   2   7  -3  130.60    4.20
   2   7  -3  128.01    4.48
  -2  -7   3  120.29    4.22
   2  -7  -3  133.98    4.28
   2  -7  -3  137.51    4.16
   2  -7  -3  129.95    4.27
   2  -7  -3  125.26    4.28
  -2  -7   3  127.00    4.31
  -3   7   3   22.57    0.99
   3   7  -3   21.02    1.04
   3   7  -3   21.11    0.83
   3  -7  -3   20.91    0.84
   3  -7  -3   21.70    0.84
   3  -7  -3   20.51    0.88
  -3  -7   3   21.57    0.92
  -3  -7   3   21.47    0.89
  -3  -7   3   20.51    0.79
   4   7  -3   68.29    2.36
  -4   7   3   65.58    2.49
   4   7  -3   66.90    2.60
   4  -7  -3   68.52    2.31
  -4  -7   3   66.85    2.37
  -4  -7   3   70.52    2.25
   4  -7  -3   64.14    2.40
  -4  -7   3   68.13    2.43
   4  -7  -3   66.57    2.33
   5   7  -3    4.48    0.48
  -5   7   3    4.74    0.49
   5   7  -3    4.42    0.35
  -5  -7   3    5.45    0.45
   5  -7  -3    4.87    0.32
   5  -7  -3    4.97    0.29
  -5  -7   3    5.80    0.38
   5  -7  -3    3.87    0.37
   6   7  -3   26.97    1.14
  -6   7   3   24.81    1.22
   6   7  -3   28.63    1.35
   6  -7  -3   27.12    1.17
  -6  -7   3   26.30    1.18
  -6  -7   3   25.05    1.03
   6  -7  -3   24.51    1.01
   7   7  -3    3.88    0.49
   7   7  -3    3.11    0.36
  -7   7   3    3.86    0.53
   7  -7  -3    3.39    0.40
  -7  -7   3    3.82    0.47
   7  -7  -3    3.39    0.28
   8   7  -3   10.67    0.82
  -8   7   3    9.73    0.78
   8   7  -3    9.59    0.68
   8  -7  -3    9.87    0.51
  -8  -7   3   10.46    0.74
   8  -7  -3   10.58    0.72
   9   7  -3    5.60    0.65
  -9   7   3    6.27    0.70
   9   7  -3    5.73    0.56
   9  -7  -3    6.06    0.59
  -9  -7   3    5.73    0.64
  10   7  -3    0.57    0.34
 -10   7   3    0.93    0.53
  10   7  -3    0.85    0.43
  10  -7  -3    0.63    0.37
 -10  -7   3    0.78    0.43
 -10  -7   3    0.76    0.43
 -11   7   3    2.80    0.69
  11   7  -3    2.96    0.50
 -11  -7   3    3.48    0.57
  11  -7  -3    3.25    0.54
 -11  -7   3    2.31    0.60
 -12   7   3    5.02    0.78
  12   7  -3    3.89    0.57
  12  -7  -3    4.11    0.62
 -12  -7   3    1.83    0.59
 -12  -7   3    1.55    0.58
 -13   7   3    0.39    0.61
  13   7  -3    0.79    0.46
 -13  -7   3    0.02    0.54
  13  -7  -3    1.28    0.56
 -12   8  -3    0.78    0.51
  12   8   3    0.12    0.36
 -12  -8  -3    0.03    0.49
  12  -8   3    0.49    0.41
  11   8   3    0.07    0.31
 -11   8  -3   -0.54    0.36
 -11  -8  -3    0.35    0.45
  11  -8   3    0.58    0.39
  10   8   3    4.64    0.60
  10   8   3    3.91    0.54
 -10   8  -3    3.55    0.65
 -10  -8  -3    4.35    0.55
 -10  -8  -3    3.90    0.62
  10  -8   3    4.42    0.54
   9   8   3    1.29    0.38
   9   8   3    0.43    0.33
  -9   8  -3    0.57    0.42
   9  -8   3    1.20    0.39
  -9  -8  -3    0.47    0.44
  -9  -8  -3    0.47    0.37
   8   8   3   15.05    0.89
  -8   8  -3   16.07    1.00
   8   8   3   15.04    0.97
  -8  -8  -3   16.38    0.84
   8  -8   3   15.59    0.89
   8  -8   3   16.65    0.75
  -8  -8  -3   15.57    0.94
   7   8   3   19.84    0.98
  -7   8  -3   19.16    1.06
   7   8   3   19.04    1.08
  -7   8  -3   19.98    0.92
   7  -8   3   18.02    0.94
  -7  -8  -3   18.75    1.01
  -7  -8  -3   19.87    0.85
   7  -8   3   19.36    0.85
  -6   8  -3   17.50    0.98
   6   8   3   17.60    1.00
   6   8   3   18.23    0.87
  -6   8  -3   18.30    0.85
  -6  -8  -3   18.48    0.95
   6  -8   3   18.62    0.79
   6  -8   3   18.33    0.87
  -6  -8  -3   17.65    0.80
   6  -8   3   18.07    0.81
   5   8   3   10.47    0.71
  -5   8  -3   10.74    0.58
  -5   8  -3   10.80    0.71
   5   8   3   11.01    0.59
  -5  -8  -3   11.21    0.67
   5  -8   3   10.60    0.58
   5  -8   3   11.27    0.56
  -5  -8  -3   11.38    0.57
   5  -8   3   10.56    0.56
  -5  -8  -3   10.82    0.46
   4   8   3    0.22    0.19
  -4   8  -3   -0.04    0.16
  -4   8  -3    0.23    0.27
   4   8   3    0.04    0.13
  -4  -8  -3    0.18    0.11
   4  -8   3    0.20    0.14
  -4  -8  -3    0.08    0.18
   4  -8   3    0.22    0.18
  -4  -8  -3    0.06    0.24
   4  -8   3    0.28    0.18
  -3   8  -3    8.92    0.59
  -3   8  -3    8.08    0.47
   3   8   3   11.03    0.62
   3   8   3    9.74    0.46
   3  -8   3    7.73    0.45
  -3  -8  -3    7.77    0.38
  -3  -8  -3    7.48    0.47
   3  -8   3    7.89    0.47
  -3  -8  -3    7.85    0.51
   2   8   3   26.66    0.97
   2   8   3   27.21    1.14
  -2   8  -3   25.64    1.13
  -2   8  -3   25.32    1.02
   2  -8   3   22.45    0.98
  -2  -8  -3   24.08    1.01
  -2  -8  -3   24.56    0.93
   2  -8   3   22.57    1.00
   2  -8   3   29.39    0.91
  -2  -8  -3   21.74    0.99
   1   8   3    5.26    0.30
  -1   8  -3    4.97    0.41
  -1   8  -3    5.16    0.35
   1   8   3    4.96    0.39
   1  -8   3    4.40    0.31
  -1  -8  -3    5.10    0.29
  -1  -8  -3    4.28    0.33
   1  -8   3    4.84    0.35
  -1  -8  -3    5.38    0.34
   0   8   3   33.83    1.27
   0   8   3   34.69    1.42
   0   8  -3   35.02    1.45
   0   8  -3   34.23    1.34
   0  -8   3   36.36    1.30
   0  -8  -3   34.85    1.26
   0  -8   3   35.40    1.35
   0  -8  -3   35.57    1.33
   0  -8  -3   35.42    1.28
  -1   8   3   22.08    1.04
   1   8  -3   23.15    1.09
  -1  -8   3   23.93    0.99
  -1  -8   3   23.46    0.92
   1  -8  -3   23.57    0.96
   1  -8  -3   25.58    0.88
   1  -8  -3   24.17    0.93
   2   8  -3  132.92    4.87
  -2   8   3  136.90    4.80
   2   8  -3  139.61    4.57
   2  -8  -3  137.93    4.65
   2  -8  -3  140.42    4.68
  -2  -8   3  146.86    4.73
   2  -8  -3  132.40    4.66
  -2  -8   3  142.05    4.63
   2  -8  -3  150.55    4.55
   3   8  -3   66.63    2.63
  -3   8   3   70.22    2.55
   3   8  -3   68.32    2.34
   3  -8  -3   68.79    2.38
  -3  -8   3   68.26    2.33
   3  -8  -3   67.49    2.41
   3  -8  -3   67.81    2.38
  -3  -8   3   67.91    2.44
  -3  -8   3   70.96    2.47
   4   8  -3    0.25    0.14
  -4   8   3    0.23    0.28
   4   8  -3    0.65    0.27
  -4  -8   3    0.65    0.30
   4  -8  -3    0.66    0.18
   4  -8  -3    0.38    0.17
  -4  -8   3    0.69    0.24
   4  -8  -3    0.34    0.19
  -4  -8   3    0.35    0.13
  -5   8   3    8.23    0.64
   5   8  -3    9.44    0.70
   5   8  -3    8.48    0.49
   5  -8  -3    8.27    0.46
   5  -8  -3    8.71    0.55
   5  -8  -3    7.82    0.42
  -5  -8   3    8.44    0.58
  -5  -8   3    9.23    0.52
  -6   8   3    2.69    0.45
   6   8  -3    3.81    0.35
   6   8  -3    2.26    0.41
  -6  -8   3    1.99    0.38
   6  -8  -3    2.89    0.35
  -6  -8   3    1.79    0.27
   6  -8  -3    2.32    0.26
   7   8  -3   10.58    0.65
   7   8  -3    9.66    0.78
  -7   8   3    9.34    0.74
   7  -8  -3   10.01    0.66
  -7  -8   3    9.69    0.69
   7  -8  -3    8.81    0.50
   8   8  -3    4.69    0.47
   8   8  -3    5.05    0.61
  -8   8   3    4.62    0.60
   8  -8  -3    5.10    0.51
  -8  -8   3    4.71    0.54
   8  -8  -3    4.29    0.34
  -9   8   3    3.31    0.60
   9   8  -3    2.27    0.39
   9   8  -3    3.21    0.55
   9  -8  -3    3.14    0.46
  -9  -8   3    3.02    0.55
  10   8  -3    8.54    0.70
  10   8  -3    8.31    0.82
 -10   8   3    8.36    0.86
  10  -8  -3    7.72    0.71
 -10  -8   3    6.85    0.67
 -10  -8   3    8.17    0.75
  11   8  -3    1.12    0.39
 -11   8   3    1.00    0.56
  11  -8  -3    1.15    0.46
 -11  -8   3    0.74    0.46
 -11  -8   3    0.90    0.50
 -12   8   3    0.05    0.53
  12   8  -3    0.52    0.34
 -12  -8   3    0.59    0.49
 -12  -8   3    0.07    0.49
  12  -8  -3    0.15    0.36
  13   8  -3    3.16    0.63
 -12   9  -3    0.65    0.53
  12   9   3    0.20    0.38
  12  -9   3    0.24    0.38
 -12  -9  -3    0.54    0.59
 -11   9  -3    2.98    0.68
  11   9   3    1.88    0.50
 -11  -9  -3    2.20    0.55
  11  -9   3    2.40    0.49
 -11  -9  -3    1.18    0.55
  10   9   3    0.06    0.31
 -10   9  -3    0.58    0.46
  10   9   3    1.06    0.37
 -10  -9  -3    0.09    0.36
  10  -9   3    0.68    0.37
 -10  -9  -3    0.58    0.46
  -9   9  -3   11.58    0.93
   9   9   3   12.50    0.91
   9   9   3   11.49    0.80
  -9  -9  -3   11.66    0.76
  -9  -9  -3   10.70    0.86
   9  -9   3   10.07    0.76
   9  -9   3   11.74    0.63
   8   9   3    8.98    0.76
  -8   9  -3    9.56    0.79
   8   9   3    8.56    0.64
  -8  -9  -3    9.06    0.74
  -8  -9  -3    8.86    0.61
   8  -9   3    8.95    0.65
   8  -9   3    9.22    0.54
   7   9   3   19.55    1.13
   7   9   3   20.51    1.01
  -7   9  -3   19.87    1.14
  -7  -9  -3   19.73    1.06
  -7  -9  -3   21.16    0.91
   7  -9   3   20.84    0.91
   7  -9   3   19.67    0.99
   6   9   3    2.07    0.37
  -6   9  -3    2.21    0.44
  -6   9  -3    2.27    0.30
   6   9   3    2.01    0.28
   6  -9   3    1.98    0.29
   6  -9   3    2.01    0.28
  -6  -9  -3    2.03    0.30
  -6  -9  -3    2.56    0.44
   6  -9   3    2.34    0.27
   5   9   3    4.33    0.36
  -5   9  -3    4.46    0.51
  -5   9  -3    5.03    0.38
   5   9   3    5.13    0.50
  -5  -9  -3    4.36    0.27
   5  -9   3    4.21    0.35
   5  -9   3    4.36    0.36
  -5  -9  -3    4.42    0.45
   5  -9   3    4.55    0.36
  -5  -9  -3    3.91    0.37
   4   9   3   16.00    0.73
  -4   9  -3   16.51    0.91
   4   9   3   16.46    0.91
  -4   9  -3   15.16    0.74
   4  -9   3   16.08    0.75
   4  -9   3   14.93    0.73
   4  -9   3   16.73    0.71
  -4  -9  -3   16.39    0.82
  -4  -9  -3   16.18    0.65
  -4  -9  -3   16.58    0.77
   3   9   3   10.77    0.52
  -3   9  -3   10.42    0.68
  -3   9  -3   10.34    0.56
   3   9   3   11.47    0.68
  -3  -9  -3    9.77    0.46
   3  -9   3    9.39    0.53
  -3  -9  -3    9.92    0.60
   3  -9   3   11.59    0.48
   3  -9   3    9.68    0.56
  -3  -9  -3    9.49    0.55
   2   9   3    4.76    0.42
  -2   9  -3    3.95    0.41
   2   9   3    3.96    0.28
  -2   9  -3    4.31    0.34
  -2  -9  -3    4.09    0.27
  -2  -9  -3    4.25    0.37
   2  -9   3    3.66    0.32
  -2  -9  -3    3.11    0.32
   2  -9   3    4.77    0.24
   2  -9   3    4.25    0.37
   1   9   3   28.70    1.04
  -1   9  -3   27.68    1.23
   1   9   3   28.15    1.22
  -1   9  -3   26.81    1.10
   1  -9   3   27.12    1.07
   1  -9   3   26.31    1.11
  -1  -9  -3   26.71    1.07
  -1  -9  -3   26.88    1.11
  -1  -9  -3   26.74    1.03
   0   9  -3    0.78    0.21
   0   9   3    0.77    0.25
   0   9  -3    0.80    0.25
   0   9   3    0.85    0.17
   0  -9  -3    0.98    0.24
   0  -9  -3    0.97    0.19
   0  -9   3    0.89    0.25
   0  -9  -3    0.98    0.22
   0  -9   3    0.74    0.21
  -1   9   3   70.14    2.62
   1   9  -3   69.10    2.67
   1  -9  -3   73.72    2.39
   1  -9  -3   73.17    2.46
  -1  -9   3   70.05    2.44
  -1  -9   3   72.83    2.53
   1  -9  -3   65.53    2.48
   2   9  -3   20.71    0.77
  -2   9   3   20.42    1.03
   2   9  -3   20.02    1.06
   2  -9  -3   20.60    0.89
  -2  -9   3   20.64    0.84
  -2  -9   3   21.92    0.95
   2  -9  -3   22.77    0.78
   2  -9  -3   21.31    0.87
  -3   9   3   44.70    1.82
   3   9  -3   44.87    1.58
   3   9  -3   43.24    1.89
  -3  -9   3   45.48    1.58
   3  -9  -3   44.78    1.65
   3  -9  -3   45.43    1.64
   3  -9  -3   41.66    1.65
  -3  -9   3   44.91    1.72
  -3  -9   3   46.03    1.70
  -4   9   3   35.55    1.57
   4   9  -3   35.54    1.36
   4   9  -3   33.99    1.64
   4  -9  -3   35.78    1.43
  -4  -9   3   38.18    1.30
   4  -9  -3   37.82    1.37
  -4  -9   3   36.06    1.48
  -4  -9   3   37.40    1.44
   4  -9  -3   35.38    1.38
   5   9  -3    5.49    0.39
   5   9  -3    6.48    0.60
  -5   9   3    5.58    0.55
  -5  -9   3    6.99    0.53
  -5  -9   3    5.86    0.44
   5  -9  -3    5.54    0.46
   5  -9  -3    5.71    0.35
   5  -9  -3    5.38    0.38
  -6   9   3    0.69    0.36
   6   9  -3    0.46    0.29
   6   9  -3    0.27    0.18
   6  -9  -3    0.42    0.19
  -6  -9   3    0.33    0.22
  -6  -9   3    0.34    0.31
   6  -9  -3    0.54    0.26
  -7   9   3    3.51    0.55
   7   9  -3    4.61    0.41
   7   9  -3    4.27    0.55
  -7  -9   3    2.65    0.33
  -7  -9   3    2.51    0.46
   7  -9  -3    3.53    0.42
   7  -9  -3    3.10    0.31
   8   9  -3    2.39    0.56
  -8   9   3    2.88    0.63
   8   9  -3    2.07    0.35
   8  -9  -3    1.82    0.26
   8  -9  -3    2.32    0.40
  -8  -9   3    1.26    0.44
   9   9  -3    9.37    0.70
   9   9  -3    8.54    0.83
  -9   9   3    9.79    0.90
   9  -9  -3    9.46    0.74
  -9  -9   3    9.64    0.81
  10   9  -3    2.73    0.58
 -10   9   3    2.17    0.64
  10   9  -3    2.60    0.44
  10  -9  -3    3.33    0.51
 -10  -9   3    2.30    0.57
 -10  -9   3    3.57    0.55
 -11   9   3    2.65    0.71
  11   9  -3    2.70    0.49
  11   9  -3    1.99    0.57
 -11  -9   3    3.50    0.67
  11  -9  -3    3.26    0.66
 -11  -9   3    3.33    0.58
 -12   9   3    1.02    0.60
  12   9  -3    1.27    0.42
 -12  -9   3    1.66    0.68
 -12  -9   3    1.56    0.56
  12  -9  -3    2.18    0.61
 -12  10  -3    5.02    0.83
  12  10   3    3.81    0.59
 -12 -10  -3    4.82    0.80
  12 -10   3    5.27    0.75
 -11  10  -3    2.78    0.69
  11  10   3    2.02    0.50
  11 -10   3    2.48    0.56
 -11 -10  -3    1.03    0.52
  10  10   3    5.19    0.59
  10  10   3    5.23    0.67
 -10  10  -3    5.28    0.75
 -10 -10  -3    4.33    0.56
 -10 -10  -3    4.97    0.72
  10 -10   3    6.47    0.64
   9  10   3    1.08    0.43
   9  10   3    1.39    0.37
  -9  10  -3    1.61    0.54
   9 -10   3    1.95    0.34
  -9 -10  -3    1.14    0.38
   9 -10   3    1.52    0.43
  -9 -10  -3    0.85    0.45
   8  10   3    8.22    0.63
  -8  10  -3    8.12    0.77
   8  10   3    7.87    0.74
   8 -10   3    9.07    0.54
   8 -10   3    7.75    0.61
  -8 -10  -3    7.81    0.72
   7  10   3    4.16    0.44
   7  10   3    4.30    0.53
  -7  10  -3    3.52    0.55
   7 -10   3    4.41    0.37
   7 -10   3    3.69    0.40
  -7 -10  -3    3.86    0.39
  -7 -10  -3    3.79    0.51
  -6  10  -3    1.21    0.42
   6  10   3    1.74    0.38
   6  10   3    1.46    0.26
  -6  10  -3    1.91    0.29
   6 -10   3    1.84    0.29
   6 -10   3    1.93    0.33
  -6 -10  -3    2.00    0.46
  -6 -10  -3    1.49    0.30
   6 -10   3    1.77    0.33
  -5  10  -3    2.22    0.43
   5  10   3    3.19    0.43
  -5  10  -3    2.49    0.30
   5  10   3    2.31    0.28
   5 -10   3    2.61    0.29
  -5 -10  -3    3.00    0.42
   5 -10   3    2.75    0.31
   5 -10   3    2.60    0.30
  -5 -10  -3    2.65    0.34
   4  10   3   18.52    1.04
  -4  10  -3   19.05    0.87
  -4  10  -3   18.37    1.03
   4  10   3   18.46    0.84
  -4 -10  -3   20.61    0.91
   4 -10   3   20.52    0.90
  -4 -10  -3   19.26    0.94
   4 -10   3   19.73    0.87
  -4 -10  -3   19.92    0.78
   4 -10   3   19.24    0.81
  -3  10  -3    3.36    0.32
   3  10   3    4.06    0.42
   3  10   3    3.87    0.29
  -3  10  -3    3.63    0.44
   3 -10   3    3.94    0.26
   3 -10   3    2.78    0.34
  -3 -10  -3    2.18    0.31
   3 -10   3    3.17    0.32
  -3 -10  -3    2.90    0.25
  -3 -10  -3    3.21    0.37
   2  10   3    5.83    0.49
   2  10   3    5.84    0.35
  -2  10  -3    5.44    0.39
  -2  10  -3    5.09    0.49
  -2 -10  -3    4.92    0.42
  -2 -10  -3    4.85    0.32
  -2 -10  -3    5.03    0.42
   2 -10   3    5.56    0.42
   2 -10   3    5.44    0.39
   1  10   3    3.71    0.39
  -1  10  -3    3.78    0.41
  -1  10  -3    4.20    0.34
   1  10   3    3.82    0.29
   1 -10   3    3.94    0.32
  -1 -10  -3    4.17    0.29
   1 -10   3    3.49    0.36
  -1 -10  -3    4.06    0.36
  -1 -10  -3    3.86    0.34
   0  10   3   32.53    1.25
   0  10  -3   33.06    1.48
   0  10   3   32.70    1.44
   0 -10   3   33.02    1.28
   0 -10  -3   33.76    1.34
   0 -10  -3   34.30    1.28
   0 -10   3   35.99    1.38
   0 -10  -3   33.78    1.26
  -1  10   3    1.99    0.36
   1  10  -3    2.36    0.35
   1 -10  -3    2.27    0.30
  -1 -10   3    2.75    0.34
   1 -10  -3    2.52    0.25
   1 -10  -3    2.67    0.23
  -1 -10   3    2.58    0.26
  -2  10   3   12.55    0.80
   2  10  -3   15.20    0.55
   2  10  -3   14.01    0.85
   2 -10  -3   13.31    0.65
   2 -10  -3   14.62    0.57
  -2 -10   3   13.14    0.72
  -2 -10   3   14.52    0.64
   2 -10  -3   13.74    0.69
  -3  10   3   26.83    1.30
   3  10  -3   27.79    1.04
   3  10  -3   27.41    1.38
   3 -10  -3   28.39    1.14
  -3 -10   3   28.26    1.20
   3 -10  -3   27.65    1.12
  -3 -10   3   30.10    1.21
   3 -10  -3   27.10    1.13
  -3 -10   3   27.73    1.06
   4  10  -3    3.58    0.26
  -4  10   3    2.70    0.44
   4  10  -3    3.35    0.45
  -4 -10   3    1.98    0.32
   4 -10  -3    2.86    0.32
  -4 -10   3    2.25    0.22
   4 -10  -3    2.57    0.27
   4 -10  -3    2.21    0.25
  -4 -10   3    2.60    0.38
   5  10  -3    5.09    0.59
  -5  10   3    6.57    0.62
   5  10  -3    5.89    0.40
   5 -10  -3    5.94    0.46
   5 -10  -3    5.55    0.37
  -5 -10   3    5.70    0.45
   5 -10  -3    5.77    0.40
  -5 -10   3    5.58    0.51
  -6  10   3    8.30    0.71
   6  10  -3    7.61    0.52
   6  10  -3    8.09    0.74
  -6 -10   3    7.41    0.62
   6 -10  -3    8.17    0.49
  -6 -10   3    9.60    0.56
   6 -10  -3    8.43    0.59
  -7  10   3    0.94    0.44
   7  10  -3    0.58    0.22
   7  10  -3    0.73    0.36
   7 -10  -3    0.77    0.25
  -7 -10   3    0.80    0.40
   7 -10  -3    0.75    0.31
  -7 -10   3    0.08    0.22
   8  10  -3    3.04    0.55
   8  10  -3    3.74    0.42
  -8  10   3    3.59    0.63
  -8 -10   3    2.97    0.60
   8 -10  -3    3.24    0.33
   8 -10  -3    3.53    0.48
  -9  10   3    0.40    0.44
   9  10  -3    0.53    0.40
   9  10  -3    0.11    0.22
   9 -10  -3    0.59    0.35
  -9 -10   3   -0.08    0.39
  10  10  -3    6.22    0.78
  10  10  -3    5.11    0.55
 -10  10   3    5.20    0.77
  10 -10  -3    5.72    0.63
 -10 -10   3    2.95    0.67
 -11  10   3    9.10    1.00
  11  10  -3    8.31    0.93
  11 -10  -3    9.96    0.85
 -11 -10   3    8.79    0.88
 -11 -10   3    8.49    0.79
 -12  10   3    2.88    0.78
 -12 -10   3    2.00    0.60
  12 -10  -3    3.74    0.77
 -12 -10   3    0.79    0.60
 -12  11  -3    0.46    0.52
  12  11   3    0.08    0.31
  11  11   3    2.98    0.53
 -11  11  -3    3.85    0.71
 -11 -11  -3    1.85    0.63
  10  11   3    0.12    0.37
 -10  11  -3    1.62    0.57
  10  11   3    0.32    0.30
 -10 -11  -3    0.12    0.46
   9  11   3    2.77    0.55
   9  11   3    2.84    0.45
  -9  11  -3    3.79    0.65
   9 -11   3    2.67    0.35
  -9 -11  -3    2.69    0.47
   9 -11   3    2.94    0.45
  -9 -11  -3    2.37    0.58
   8  11   3    0.88    0.31
   8  11   3    0.93    0.39
  -8  11  -3    0.87    0.45
  -8 -11  -3    0.56    0.42
   8 -11   3    0.94    0.34
   8 -11   3    1.32    0.30
   7  11   3    4.23    0.56
   7  11   3    4.14    0.44
  -7  11  -3    5.01    0.62
  -7 -11  -3    4.30    0.42
   7 -11   3    4.89    0.45
   7 -11   3    4.65    0.41
  -7 -11  -3    4.04    0.54
   6  11   3    1.42    0.30
   6  11   3    1.59    0.44
  -6  11  -3    1.35    0.44
  -6 -11  -3    0.84    0.38
   6 -11   3    1.68    0.33
  -6 -11  -3    0.98    0.30
   6 -11   3    1.61    0.28
   6 -11   3    1.30    0.30
   5  11   3    5.57    0.43
  -5  11  -3    5.99    0.44
   5  11   3    5.36    0.57
  -5  11  -3    5.66    0.61
  -5 -11  -3    5.73    0.48
   5 -11   3    5.92    0.41
   5 -11   3    5.62    0.44
   5 -11   3    6.53    0.46
  -5 -11  -3    6.37    0.57
   4  11   3    5.02    0.37
  -4  11  -3    4.75    0.39
   4  11   3    4.89    0.52
  -4  11  -3    5.42    0.56
   4 -11   3    4.70    0.39
   4 -11   3    5.32    0.43
  -4 -11  -3    4.58    0.48
  -4 -11  -3    5.00    0.43
  -4 -11  -3    4.97    0.33
  -3  11  -3    3.39    0.45
  -3  11  -3    4.10    0.35
   3  11   3    4.04    0.45
   3  11   3    3.75    0.30
  -3 -11  -3    4.02    0.39
  -3 -11  -3    4.19    0.41
   3 -11   3    3.55    0.35
  -3 -11  -3    3.75    0.29
   3 -11   3    4.09    0.39
   2  11   3   10.52    0.50
  -2  11  -3    9.90    0.56
  -2  11  -3    8.98    0.67
   2  11   3   10.39    0.70
   2 -11   3    9.07    0.54
  -2 -11  -3    9.90    0.50
   2 -11   3    9.93    0.60
  -2 -11  -3    8.51    0.57
  -2 -11  -3    9.49    0.58
  -1  11  -3    8.96    0.53
   1  11   3    9.96    0.48
  -1  11  -3    9.56    0.67
   1  11   3    9.59    0.65
  -1 -11  -3    8.47    0.48
   1 -11   3    8.14    0.56
   1 -11   3    9.82    0.53
  -1 -11  -3    9.85    0.54
  -1 -11  -3    8.82    0.56
   0  11   3    2.72    0.24
   0  11   3    1.88    0.33
   0  11  -3    2.12    0.35
   0 -11   3    2.56    0.34
   0 -11   3    1.85    0.27
   0 -11  -3    2.54    0.27
   0 -11  -3    2.42    0.26
   0 -11  -3    2.45    0.31
   1  11  -3   26.94    1.37
  -1  11   3   28.71    1.12
  -1  11   3   30.11    1.36
   1 -11  -3   28.33    1.15
   1 -11  -3   27.49    1.20
  -1 -11   3   28.18    1.23
  -1 -11   3   28.49    1.14
   1 -11  -3   32.00    1.11
   2  11  -3   17.02    1.02
  -2  11   3   18.51    1.01
  -2 -11   3   17.81    0.89
   2 -11  -3   17.66    0.85
  -2 -11   3   19.36    0.79
   2 -11  -3   18.86    0.82
  -3  11   3    4.52    0.53
   3  11  -3    5.82    0.58
  -3 -11   3    4.44    0.44
  -3 -11   3    5.80    0.49
   3 -11  -3    4.92    0.39
   3 -11  -3    5.73    0.39
  -3 -11   3    5.72    0.35
  -4  11   3    7.78    0.67
   4  11  -3    8.01    0.70
   4 -11  -3    7.85    0.48
  -4 -11   3    8.24    0.55
  -4 -11   3    7.50    0.58
  -4 -11   3    7.91    0.42
   4 -11  -3    8.20    0.52
   4 -11  -3    7.53    0.47
   5  11  -3    1.51    0.45
  -5  11   3    1.53    0.45
  -5 -11   3    1.03    0.32
   5 -11  -3    1.77    0.34
   5 -11  -3    1.43    0.27
   5 -11  -3    0.69    0.23
  -5 -11   3    0.89    0.36
   6  11  -3    7.06    0.73
  -6  11   3    7.54    0.72
  -6 -11   3    6.66    0.62
  -6 -11   3    7.56    0.53
   6 -11  -3    7.91    0.49
   6 -11  -3    7.21    0.56
   7  11  -3    0.97    0.42
  -7  11   3    1.12    0.48
  -7 -11   3    0.76    0.42
   7 -11  -3    0.54    0.25
   7 -11  -3    0.72    0.33
  -7 -11   3    0.45    0.26
  -8  11   3    0.70    0.45
   8  11  -3    0.29    0.35
  -8 -11   3    0.12    0.38
   8 -11  -3    0.96    0.38
   8 -11  -3    0.29    0.21
  -9  11   3    2.38    0.64
   9  11  -3    1.53    0.52
   9 -11  -3    2.39    0.46
   9 -11  -3    1.93    0.30
  -9 -11   3    2.22    0.55
  10  11  -3    0.10    0.42
 -10  11   3    0.53    0.51
 -10 -11   3   -0.03    0.44
  10 -11  -3    0.48    0.38
 -11  11   3    5.79    0.83
  11  11  -3    5.67    0.81
  11 -11  -3    5.90    0.71
 -11 -11   3    4.52    0.67
 -11 -11   3    5.41    0.78
 -12 -11   3   -0.10    0.47
  12 -11  -3   -0.18    0.41
  11  12   3    1.06    0.42
 -11  12  -3    2.07    0.65
 -11 -12  -3    0.33    0.49
  10  12   3    9.85    0.80
  10  12   3    8.73    0.90
 -10  12  -3   12.38    1.05
 -10 -12  -3    9.02    0.89
   9  12   3    1.14    0.45
  -9  12  -3    2.29    0.64
   9  12   3    2.55    0.43
   9 -12   3    2.62    0.36
  -9 -12  -3    2.31    0.61
   8  12   3    3.52    0.57
  -8  12  -3    3.18    0.62
   8  12   3    3.80    0.44
  -8 -12  -3    3.28    0.57
   8 -12   3    3.38    0.38
   7  12   3    7.80    0.59
   7  12   3    7.02    0.73
  -7  12  -3    7.35    0.78
  -7 -12  -3    8.15    0.73
  -7 -12  -3    7.68    0.57
   7 -12   3    7.96    0.54
   6  12   3    0.81    0.24
  -6  12  -3    0.51    0.37
   6  12   3    0.82    0.36
  -6 -12  -3    0.76    0.30
   6 -12   3    0.43    0.25
  -6 -12  -3    0.42    0.37
   6 -12   3    0.72    0.26
   5  12   3    8.81    0.55
   5  12   3    8.92    0.76
  -5  12  -3    9.99    0.79
  -5 -12  -3    7.40    0.65
   5 -12   3    9.73    0.59
  -5 -12  -3    9.98    0.63
   5 -12   3    9.04    0.57
  -4  12  -3    4.66    0.39
  -4  12  -3    4.26    0.53
   4  12   3    4.13    0.34
   4  12   3    4.76    0.54
  -4 -12  -3    4.51    0.32
   4 -12   3    3.60    0.40
  -4 -12  -3    4.38    0.43
  -4 -12  -3    4.36    0.48
   4 -12   3    4.00    0.39
  -3  12  -3    0.14    0.24
   3  12   3    0.19    0.21
   3  12   3   -0.02    0.13
  -3  12  -3    0.26    0.19
   3 -12   3    0.20    0.25
  -3 -12  -3    0.10    0.17
  -3 -12  -3    0.65    0.29
  -3 -12  -3    0.30    0.24
   3 -12   3    0.50    0.23
  -2  12  -3   14.96    0.91
   2  12   3   14.41    0.67
  -2  12  -3   15.48    0.75
   2  12   3   14.23    0.90
   2 -12   3   15.52    0.75
   2 -12   3   15.29    0.79
  -2 -12  -3   14.60    0.79
  -2 -12  -3   14.57    0.76
  -2 -12  -3   14.77    0.68
   1  12   3   13.06    0.83
  -1  12  -3   12.89    0.84
   1  12   3   13.32    0.61
  -1 -12  -3   14.36    0.66
  -1 -12  -3   12.99    0.68
   1 -12   3   12.67    0.67
  -1 -12  -3   13.31    0.73
   1 -12   3   13.75    0.75
   0  12  -3   15.27    0.95
   0  12   3   17.17    0.73
   0  12   3   15.83    0.94
   0 -12  -3   17.02    0.77
   0 -12   3   17.63    0.86
   0 -12  -3   16.63    0.75
   0 -12  -3   17.05    0.84
   0 -12   3   15.86    0.77
  -1  12   3    3.28    0.42
   1  12  -3    3.63    0.45
  -1  12   3    3.24    0.28
  -1 -12   3    3.02    0.31
  -1 -12   3    2.37    0.36
   1 -12  -3    2.88    0.26
   1 -12  -3    2.52    0.34
   1 -12  -3    2.69    0.30
  -2  12   3   18.12    1.03
   2  12  -3   18.39    1.08
   2 -12  -3   18.08    0.83
   2 -12  -3   16.72    0.86
  -2 -12   3   18.65    0.80
  -2 -12   3   18.06    0.91
   3  12  -3    0.73    0.34
  -3  12   3    1.46    0.42
  -3 -12   3    1.28    0.36
   3 -12  -3    1.75    0.35
   3 -12  -3    1.23    0.27
  -3 -12   3    1.44    0.37
  -3 -12   3    1.14    0.23
   4  12  -3    0.90    0.36
  -4  12   3    0.60    0.37
   4 -12  -3    0.97    0.27
  -4 -12   3    0.74    0.21
   4 -12  -3    0.61    0.24
   4 -12  -3    0.66    0.24
  -4 -12   3    0.27    0.27
  -4 -12   3    0.78    0.37
  -5  12   3    2.46    0.50
   5  12  -3    2.71    0.50
  -5 -12   3    1.64    0.37
   5 -12  -3    2.28    0.35
   5 -12  -3    1.79    0.28
  -5 -12   3    2.30    0.47
   5 -12  -3    1.84    0.29
   6  12  -3    2.86    0.52
  -6  12   3    3.11    0.63
   6 -12  -3    2.15    0.31
  -6 -12   3    2.64    0.37
   6 -12  -3    2.14    0.38
  -6 -12   3    2.58    0.48
   7  12  -3    1.30    0.47
  -7  12   3    1.86    0.57
   7 -12  -3    1.53    0.40
   7 -12  -3    1.71    0.33
  -7 -12   3    1.30    0.47
  -7 -12   3    0.48    0.31
   8  12  -3    3.09    0.60
  -8  12   3    3.14    0.64
   8 -12  -3    4.08    0.52
   8 -12  -3    3.74    0.37
  -8 -12   3    2.97    0.58
   9  12  -3    0.36    0.40
  -9  12   3   -0.04    0.45
   9 -12  -3    0.86    0.39
  -9 -12   3   -0.26    0.40
   9 -12  -3    0.78    0.28
 -10  12   3   11.44    1.07
  10  12  -3    9.06    0.98
  10 -12  -3   10.07    0.84
 -10 -12   3    8.03    0.88
  11  12  -3    1.44    0.61
 -11  12   3    1.93    0.69
  11 -12  -3    4.25    0.76
 -11 -12   3    2.28    0.68
 -11 -12   3    1.27    0.55
 -11  13  -3    4.92    0.81
 -11 -13  -3    2.76    0.73
 -10  13  -3    3.42    0.68
  10  13   3    1.86    0.56
 -10 -13  -3    0.73    0.56
   9  13   3    6.15    0.77
  -9  13  -3    5.82    0.79
  -9 -13  -3    3.46    0.67
   9 -13   3    5.36    0.48
   8  13   3    0.67    0.41
  -8  13  -3    0.71    0.45
   8  13   3    0.73    0.31
  -8 -13  -3    0.07    0.41
   8 -13   3    0.75    0.29
   7  13   3    2.10    0.34
   7  13   3    2.42    0.51
  -7  13  -3    2.34    0.59
  -7 -13  -3    1.37    0.47
  -7 -13  -3    1.53    0.39
   7 -13   3    1.89    0.38
  -6  13  -3    1.17    0.44
   6  13   3    1.35    0.28
   6  13   3    1.14    0.41
  -6 -13  -3    0.32    0.31
  -6 -13  -3    0.73    0.43
   6 -13   3    1.10    0.31
   6 -13   3    1.30    0.34
   5  13   3    6.26    0.45
   5  13   3    4.83    0.62
  -5  13  -3    5.50    0.63
  -5 -13  -3    5.76    0.53
   5 -13   3    5.52    0.48
   5 -13   3    6.47    0.49
  -5 -13  -3    5.75    0.59
   4  13   3   12.49    0.92
   4  13   3   12.85    0.67
  -4  13  -3   13.61    0.94
  -4 -13  -3   14.85    0.81
  -4 -13  -3   13.21    0.82
   4 -13   3   13.51    0.73
  -4 -13  -3   13.92    0.65
   4 -13   3   14.19    0.78
   3  13   3   20.31    1.16
  -3  13  -3   20.53    0.93
   3  13   3   19.53    0.85
  -3  13  -3   19.69    1.15
  -3 -13  -3   20.26    0.99
   3 -13   3   19.97    0.98
  -3 -13  -3   19.23    0.99
  -3 -13  -3   19.14    0.85
   3 -13   3   19.69    0.92
  -2  13  -3    1.05    0.36
   2  13   3    0.53    0.19
   2  13   3    0.53    0.31
  -2  13  -3    0.70    0.25
  -2 -13  -3    0.32    0.26
   2 -13   3    0.62    0.31
  -2 -13  -3    0.26    0.26
  -2 -13  -3    0.26    0.19
   2 -13   3    0.34    0.21
   1  13   3   46.16    2.04
   1  13   3   48.05    1.72
  -1  13  -3   46.99    2.07
  -1 -13  -3   48.76    1.78
  -1 -13  -3   46.81    1.87
   1 -13   3   43.48    1.77
  -1 -13  -3   49.55    1.81
   1 -13   3   48.28    1.90
   0  13  -3    8.96    0.73
   0  13   3    9.48    0.71
   0  13   3    9.46    0.49
   0 -13   3    8.93    0.54
   0 -13  -3    9.12    0.53
   0 -13  -3    9.26    0.54
   0 -13  -3    9.42    0.62
   0 -13   3    9.74    0.64
  -1  13   3   48.84    2.13
   1  13  -3   48.58    2.19
  -1  13   3   52.57    1.84
  -1 -13   3   49.53    1.99
  -1 -13   3   50.73    1.87
   1 -13  -3   49.41    1.96
   1 -13  -3   51.79    1.90
  -2  13   3    1.08    0.37
   2  13  -3    1.04    0.39
  -2  13   3    0.92    0.23
  -2 -13   3    0.99    0.25
  -2 -13   3    0.93    0.35
   2 -13  -3    0.44    0.25
   2 -13  -3    0.88    0.27
  -2 -13   3    0.58    0.31
   3  13  -3   10.64    0.86
  -3  13   3   11.29    0.83
   3 -13  -3   10.58    0.62
  -3 -13   3   11.02    0.71
  -3 -13   3   11.23    0.57
  -3 -13   3   10.09    0.69
   3 -13  -3   10.76    0.65
  -4  13   3    2.33    0.48
   4  13  -3    2.28    0.46
  -4 -13   3    1.68    0.38
   4 -13  -3    1.50    0.32
  -4 -13   3    1.45    0.24
  -4 -13   3    2.44    0.49
   4 -13  -3    1.80    0.36
   5  13  -3    2.42    0.57
  -5  13   3    2.66    0.58
   5 -13  -3    2.25    0.32
   5 -13  -3    2.41    0.36
  -5 -13   3    2.78    0.46
   5 -13  -3    2.10    0.32
  -5 -13   3    2.17    0.41
   6  13  -3    6.40    0.75
  -6  13   3    6.01    0.72
   6 -13  -3    6.46    0.49
  -6 -13   3    6.53    0.64
   6 -13  -3    6.09    0.54
  -6 -13   3    6.39    0.55
  -7  13   3    3.95    0.66
   7  13  -3    4.19    0.64
  -7 -13   3    3.86    0.46
  -7 -13   3    3.68    0.61
   7 -13  -3    4.48    0.42
   7 -13  -3    4.13    0.49
   8  13  -3    3.47    0.65
  -8  13   3    3.56    0.67
   8 -13  -3    3.81    0.41
  -8 -13   3    3.70    0.60
   8 -13  -3    4.05    0.52
   9  13  -3   11.17    1.08
  -9  13   3   12.66    1.12
   9 -13  -3   13.22    0.73
  -9 -13   3    9.63    0.93
   9 -13  -3   13.76    0.92
  10  13  -3   -0.11    0.38
 -10  13   3    0.58    0.51
  10 -13  -3    0.46    0.40
 -10 -13   3   -0.16    0.43
  11  13  -3    9.73    1.08
 -11  13   3   12.56    1.17
 -11 -13   3    9.74    0.86
 -11 -13   3    7.35    0.94
 -10  14  -3   15.66    1.24
 -10 -14  -3   13.22    1.11
   9  14   3    0.55    0.44
  -9  14  -3    0.62    0.47
  -9 -14  -3    0.26    0.49
   9 -14   3    1.00    0.34
   8  14   3    5.48    0.75
  -8  14  -3    6.77    0.79
  -8 -14  -3    4.20    0.68
   8 -14   3    5.17    0.49
  -7  14  -3    3.06    0.59
   7  14   3    2.58    0.56
   7 -14   3    3.28    0.40
  -7 -14  -3    2.02    0.46
  -7 -14  -3    3.22    0.59
   6  14   3    3.13    0.55
  -6  14  -3    2.76    0.61
   6 -14   3    2.39    0.36
   6 -14   3    2.06    0.35
  -6 -14  -3    1.62    0.41
  -6 -14  -3    2.91    0.58
  -5  14  -3    2.57    0.58
   5  14   3    2.44    0.57
  -5 -14  -3    2.71    0.49
   5 -14   3    1.92    0.35
  -5 -14  -3    2.32    0.45
   5 -14   3    2.36    0.37
   4  14   3    1.37    0.44
  -4  14  -3    1.93    0.48
   4 -14   3    1.34    0.34
   4 -14   3    1.16    0.34
  -4 -14  -3    0.93    0.35
  -4 -14  -3    1.66    0.44
  -4 -14  -3    0.79    0.23
   3  14   3   -0.02    0.21
  -3  14  -3    0.17    0.28
  -3 -14  -3   -0.12    0.19
  -3 -14  -3    0.21    0.29
  -3 -14  -3    0.01    0.26
   3 -14   3    0.29    0.23
   3 -14   3    0.33    0.26
   2  14   3   37.53    1.81
  -2  14  -3   39.59    1.83
  -2 -14  -3   38.78    1.49
   2 -14   3   37.04    1.53
  -2 -14  -3   37.31    1.57
  -2 -14  -3   38.69    1.63
   2 -14   3   39.21    1.62
   1  14   3    0.94    0.34
  -1  14  -3    1.19    0.39
  -1 -14  -3    0.60    0.29
   1 -14   3    0.86    0.33
  -1 -14  -3    0.46    0.28
   1 -14   3    0.72    0.25
  -1 -14  -3    0.80    0.26
   0  14   3   32.03    1.58
   0  14  -3   31.51    1.61
   0 -14  -3   33.06    1.30
   0 -14   3   32.51    1.43
   0 -14  -3   33.31    1.32
   0 -14   3   30.69    1.31
   0 -14  -3   32.42    1.42
  -1  14   3    4.61    0.54
   1  14  -3    3.69    0.52
  -1 -14   3    4.86    0.48
   1 -14  -3    4.66    0.46
  -1 -14   3    4.34    0.39
   1 -14  -3    4.46    0.40
   2  14  -3   25.37    1.44
  -2  14   3   26.74    1.41
  -2 -14   3   26.40    1.11
  -2 -14   3   28.04    1.24
   2 -14  -3   26.79    1.21
  -2 -14   3   25.50    1.23
   2 -14  -3   26.22    1.15
  -3  14   3    0.89    0.38
   3  14  -3    0.21    0.30
   3 -14  -3    0.77    0.28
  -3 -14   3    0.45    0.21
  -3 -14   3    1.05    0.35
   3 -14  -3    0.74    0.28
  -3 -14   3    1.02    0.39
  -4  14   3    0.99    0.41
   4  14  -3    0.05    0.29
   4 -14  -3    0.03    0.20
  -4 -14   3    0.41    0.32
   4 -14  -3    0.15    0.23
  -4 -14   3   -0.20    0.26
  -5  14   3    2.90    0.57
   5  14  -3    3.17    0.58
  -5 -14   3    3.31    0.52
  -5 -14   3    3.55    0.47
   5 -14  -3    2.92    0.37
   5 -14  -3    3.40    0.39
   6  14  -3    5.65    0.74
  -6  14   3    5.54    0.73
  -6 -14   3    5.88    0.57
   6 -14  -3    5.81    0.48
  -6 -14   3    5.60    0.64
  -7  14   3    0.95    0.51
   7  14  -3    0.79    0.42
   7 -14  -3    2.73    0.46
  -7 -14   3    1.32    0.51
  -7 -14   3    1.04    0.35
   8  14  -3   14.12    1.20
  -8  14   3   14.65    1.19
   8 -14  -3   15.12    0.82
  -8 -14   3   14.08    1.05
   9  14  -3    0.86    0.51
  -9  14   3    1.19    0.57
   9 -14  -3    0.86    0.33
  -9 -14   3    1.01    0.51
 -10  14   3    9.56    1.05
  10  14  -3    9.44    1.06
 -10 -14   3    7.92    0.93
 -10  15  -3    4.04    0.76
 -10 -15  -3    2.14    0.70
   9  15   3    3.05    0.65
  -9  15  -3    4.56    0.73
  -9 -15  -3    3.14    0.73
   9 -15   3    3.51    0.45
  -8  15  -3    1.67    0.56
   8  15   3    1.28    0.52
   8 -15   3    1.92    0.40
  -8 -15  -3    0.28    0.49
   7  15   3    4.11    0.68
  -7  15  -3    5.25    0.70
  -7 -15  -3    3.96    0.53
  -7 -15  -3    3.37    0.61
   7 -15   3    4.70    0.48
   6  15   3    3.80    0.64
  -6  15  -3    5.19    0.70
  -6 -15  -3    5.06    0.65
   6 -15   3    6.29    0.53
   6 -15   3    4.97    0.48
  -6 -15  -3    5.67    0.59
  -5  15  -3    2.91    0.54
   5  15   3    2.16    0.55
   5 -15   3    2.06    0.35
  -5 -15  -3    2.19    0.52
   5 -15   3    2.22    0.38
  -5 -15  -3    2.86    0.47
  -4  15  -3    1.82    0.52
   4  15   3    1.13    0.42
  -4 -15  -3    1.01    0.27
   4 -15   3    2.03    0.39
   4 -15   3    1.78    0.37
  -4 -15  -3    1.98    0.44
  -4 -15  -3    1.56    0.44
  -3  15  -3   16.34    1.10
   3  15   3   16.62    1.11
  -3 -15  -3   16.81    0.95
   3 -15   3   16.31    0.91
  -3 -15  -3   16.19    0.79
  -3 -15  -3   17.71    0.94
   3 -15   3   15.88    0.85
  -2  15  -3    0.51    0.31
   2  15   3   -0.04    0.22
  -2 -15  -3    0.72    0.32
   2 -15   3    0.38    0.27
   2 -15   3    0.01    0.27
  -2 -15  -3    0.26    0.23
  -2 -15  -3    0.24    0.27
  -1  15  -3   47.71    2.18
   1  15   3   45.88    2.13
  -1 -15  -3   48.60    1.84
  -1 -15  -3   46.69    1.81
   1 -15   3   47.84    1.83
  -1 -15  -3   45.04    1.91
   1 -15   3   46.78    1.92
   0  15  -3    0.61    0.33
   0  15   3    0.40    0.29
   0 -15   3    0.47    0.32
   0 -15   3    0.55    0.27
   0 -15  -3    0.46    0.23
   0 -15  -3    0.78    0.31
   1  15  -3   38.07    1.93
  -1  15   3   37.64    1.86
  -1 -15   3   39.64    1.57
  -1 -15   3   41.88    1.66
   1 -15  -3   40.45    1.59
  -1 -15   3   39.79    1.70
   1 -15  -3   40.20    1.68
  -2  15   3    2.17    0.45
   2  15  -3    2.98    0.51
  -2 -15   3    2.45    0.44
  -2 -15   3    2.90    0.34
   2 -15  -3    3.08    0.40
  -2 -15   3    2.62    0.42
   2 -15  -3    2.86    0.35
   3  15  -3    4.23    0.62
  -3  15   3    3.14    0.53
  -3 -15   3    3.56    0.36
  -3 -15   3    3.97    0.52
   3 -15  -3    3.51    0.42
  -3 -15   3    3.18    0.47
   3 -15  -3    3.40    0.39
   4  15  -3    1.24    0.47
  -4  15   3    1.57    0.53
   4 -15  -3    1.31    0.34
  -4 -15   3    0.83    0.36
   4 -15  -3    0.57    0.31
  -4 -15   3    0.14    0.33
  -5  15   3    1.67    0.53
   5  15  -3    1.00    0.46
   5 -15  -3    1.65    0.39
  -5 -15   3    1.68    0.43
   5 -15  -3    2.48    0.44
  -5 -15   3    1.78    0.50
  -6  15   3    2.23    0.63
   6  15  -3    1.35    0.53
  -6 -15   3    0.93    0.50
   6 -15  -3    1.35    0.36
  -6 -15   3    1.45    0.39
  -7  15   3   13.15    1.10
   7  15  -3   12.41    1.12
  -7 -15   3   10.75    0.92
  -7 -15   3   11.60    0.81
   7 -15  -3   12.82    0.77
  -8  15   3    0.06    0.43
   8  15  -3    0.19    0.40
   8 -15  -3   -0.20    0.20
  -8 -15   3    0.15    0.48
   9  15  -3    6.09    0.89
  -9  15   3    7.07    0.92
  -9 -15   3    5.41    0.79
   9 -15  -3    6.73    0.56
 -10  15   3    3.14    0.84
  10  15  -3    0.82    0.54
 -10 -15   3    0.86    0.61
   9  16   3    0.66    0.54
  -9  16  -3    0.75    0.49
  -9 -16  -3   -0.16    0.49
   9 -16   3   -0.04    0.26
   8  16   3    1.01    0.53
  -8  16  -3    0.86    0.50
  -8 -16  -3    0.64    0.52
   8 -16   3    0.69    0.31
  -7  16  -3    0.65    0.43
   7  16   3    0.07    0.38
  -7 -16  -3   -0.90    0.37
   7 -16   3    0.71    0.33
  -7 -16  -3    0.71    0.42
   6  16   3    2.33    0.61
  -6  16  -3    4.09    0.63
  -6 -16  -3    1.90    0.55
  -6 -16  -3    2.35    0.52
   6 -16   3    2.54    0.47
  -5  16  -3    0.24    0.31
   5  16   3    0.10    0.31
  -5 -16  -3    0.14    0.34
   5 -16   3    0.27    0.25
   5 -16   3    0.16    0.29
  -5 -16  -3   -0.08    0.38
   4  16   3    0.98    0.40
  -4  16  -3    0.09    0.31
  -4 -16  -3    0.03    0.30
   4 -16   3    0.89    0.30
   4 -16   3   -0.25    0.27
  -4 -16  -3    0.37    0.38
  -3  16  -3    0.11    0.28
   3  16   3   -0.14    0.26
   3 -16   3    0.05    0.27
  -3 -16  -3    0.19    0.31
  -3 -16  -3   -0.13    0.21
   3 -16   3   -0.16    0.21
  -3 -16  -3    0.11    0.35
   2  16   3   21.71    1.36
  -2  16  -3   23.04    1.40
  -2 -16  -3   23.54    1.05
  -2 -16  -3   23.40    1.20
   2 -16   3   24.75    1.19
   2 -16   3   24.10    1.10
  -2 -16  -3   23.58    1.15
  -1  16  -3    1.18    0.42
   1  16   3    1.24    0.43
   1 -16   3    1.43    0.39
   1 -16   3    1.05    0.30
  -1 -16  -3    1.08    0.30
  -1 -16  -3    0.72    0.34
   0  16  -3    9.93    0.88
   0  16   3   10.47    0.87
   0 -16   3    9.94    0.72
   0 -16   3   11.49    0.72
   0 -16  -3   10.31    0.65
   0 -16   3   10.51    0.64
   0 -16  -3   10.41    0.72
  -1  16   3    5.99    0.66
   1  16  -3    4.42    0.62
  -1 -16   3    7.20    0.58
   1 -16  -3    5.70    0.49
  -1 -16   3    5.96    0.57
   1 -16  -3    5.77    0.56
  -1 -16   3    6.04    0.48
  -2  16   3   10.91    0.91
   2  16  -3   11.43    0.97
  -2 -16   3   11.78    0.78
  -2 -16   3   11.04    0.78
   2 -16  -3   11.16    0.75
  -2 -16   3   12.20    0.67
   2 -16  -3   11.75    0.70
  -3  16   3    0.01    0.28
   3  16  -3   -0.05    0.28
   3 -16  -3   -0.06    0.21
  -3 -16   3   -0.01    0.20
  -3 -16   3   -0.13    0.31
   3 -16  -3   -0.10    0.25
  -3 -16   3    0.11    0.31
   4  16  -3    1.50    0.52
  -4  16   3    2.04    0.59
  -4 -16   3    1.62    0.44
   4 -16  -3    1.68    0.41
   4 -16  -3    2.31    0.41
  -4 -16   3    2.33    0.52
   5  16  -3    1.43    0.53
  -5  16   3    2.34    0.63
  -5 -16   3    1.59    0.42
   5 -16  -3    1.34    0.37
  -5 -16   3    1.67    0.49
   5 -16  -3    1.61    0.40
  -6  16   3    5.41    0.76
   6  16  -3    6.32    0.83
  -6 -16   3    5.79    0.71
  -6 -16   3    5.76    0.61
   6 -16  -3    5.98    0.53
   7  16  -3    1.93    0.63
  -7  16   3    2.19    0.66
  -7 -16   3    1.37    0.56
  -7 -16   3    1.03    0.42
   7 -16  -3    2.29    0.39
  -8  16   3    6.15    0.84
   8  16  -3    4.08    0.77
  -8 -16   3    5.16    0.75
   8 -16  -3    5.04    0.50
  -9  16   3    1.18    0.60
   9  16  -3    0.29    0.50
   9 -16  -3    0.78    0.33
  -9 -16   3    0.40    0.57
  -9  17  -3    3.73    0.93
   9 -17   3    3.72    0.50
  -8  17  -3    0.87    0.48
   8  17   3   -0.20    0.34
  -8 -17  -3    0.38    0.54
   8 -17   3    0.35    0.31
  -7  17  -3    0.71    0.43
   7  17   3   -0.22    0.34
  -7 -17  -3   -0.01    0.45
  -7 -17  -3   -0.05    0.37
   7 -17   3   -0.29    0.22
   6  17   3   -0.02    0.33
  -6  17  -3    0.31    0.35
  -6 -17  -3    0.08    0.38
  -6 -17  -3   -0.29    0.40
   6 -17   3    0.42    0.30
   5  17   3    1.90    0.57
  -5  17  -3    2.26    0.62
   5 -17   3    3.03    0.47
  -5 -17  -3    2.05    0.56
  -5 -17  -3    1.68    0.46
   5 -17   3    2.48    0.40
  -4  17  -3    0.40    0.35
   4  17   3    0.21    0.33
  -4 -17  -3   -0.09    0.34
   4 -17   3    0.04    0.33
  -4 -17  -3    0.15    0.38
   4 -17   3    0.37    0.26
  -3  17  -3    7.89    0.82
   3  17   3    7.91    0.83
   3 -17   3    8.74    0.62
  -3 -17  -3    8.18    0.69
   3 -17   3    8.37    0.68
  -3 -17  -3    8.33    0.72
  -3 -17  -3    9.13    0.58
   2  17   3    1.32    0.47
  -2  17  -3    1.17    0.45
  -2 -17  -3    0.82    0.37
   2 -17   3    0.69    0.29
  -2 -17  -3    1.20    0.33
   2 -17   3    0.97    0.39
   1  17   3    2.79    0.52
  -1  17  -3    3.12    0.55
   1 -17   3    3.81    0.43
  -1 -17  -3    3.19    0.41
  -1 -17  -3    4.17    0.54
   1 -17   3    4.31    0.53
   0  17   3    0.16    0.30
   0  17  -3   -0.16    0.23
   0 -17   3    0.12    0.24
   0 -17   3    0.38    0.35
   0 -17  -3    0.22    0.31
   0 -17  -3   -0.12    0.22
   0 -17   3    0.10    0.30
   1  17  -3    2.64    0.63
  -1  17   3    2.88    0.53
  -1 -17   3    2.30    0.36
  -1 -17   3    2.29    0.51
  -1 -17   3    2.59    0.46
   1 -17  -3    2.59    0.39
   1 -17  -3    2.14    0.42
   2  17  -3    2.50    0.54
  -2  17   3    2.96    0.67
  -2 -17   3    2.78    0.49
  -2 -17   3    2.65    0.37
   2 -17  -3    1.86    0.43
  -2 -17   3    1.64    0.44
   2 -17  -3    2.50    0.39
  -3  17   3    4.83    0.67
   3  17  -3    6.28    0.78
  -3 -17   3    4.76    0.58
   3 -17  -3    5.00    0.49
  -3 -17   3    3.68    0.52
   3 -17  -3    4.25    0.50
  -3 -17   3    4.25    0.42
   4  17  -3    0.49    0.39
  -4  17   3    0.10    0.35
  -4 -17   3   -0.04    0.30
   4 -17  -3    0.10    0.28
  -4 -17   3   -0.05    0.36
   4 -17  -3   -0.22    0.24
   5  17  -3    0.45    0.41
  -5  17   3    0.60    0.42
   5 -17  -3    0.38    0.30
  -5 -17   3    0.55    0.39
   5 -17  -3    0.42    0.32
  -5 -17   3    0.49    0.45
   6  17  -3    0.40    0.42
  -6  17   3    1.47    0.58
   6 -17  -3    1.01    0.38
  -6 -17   3    1.31    0.46
  -6 -17   3    0.38    0.46
   7  17  -3   -0.18    0.39
  -7  17   3    0.76    0.47
  -7 -17   3   -0.14    0.34
  -7 -17   3    0.04    0.46
   7 -17  -3    0.52    0.30
   8  17  -3    0.17    0.48
  -8  17   3    1.23    0.61
   8 -17  -3    0.54    0.32
  -8 -17   3   -0.02    0.52
   9 -17  -3    3.42    0.48
  -8  18  -3    0.28    0.38
   8  18   3    0.20    0.48
   8 -18   3    0.07    0.30
  -8 -18  -3   -0.23    0.49
  -7  18  -3    0.56    0.38
   7  18   3   -0.14    0.43
   7 -18   3    0.24    0.30
  -7 -18  -3   -0.79    0.38
  -7 -18  -3   -0.28    0.39
   6  18   3    0.65    0.44
  -6  18  -3    0.71    0.45
  -6 -18  -3    0.84    0.43
   6 -18   3    0.39    0.31
  -6 -18  -3    0.39    0.48
   5  18   3    0.63    0.44
  -5  18  -3    0.77    0.47
  -5 -18  -3    0.58    0.45
   5 -18   3    0.72    0.32
  -5 -18  -3    0.35    0.39
   5 -18   3    0.49    0.33
  -4  18  -3    0.47    0.37
   4  18   3    1.15    0.52
  -4 -18  -3    0.44    0.44
   4 -18   3    0.82    0.36
  -4 -18  -3    0.66    0.39
   4 -18   3    0.81    0.33
   3  18   3    3.58    0.61
  -3  18  -3    1.58    0.52
   3 -18   3    1.82    0.44
  -3 -18  -3    1.93    0.50
   3 -18   3    2.85    0.42
  -3 -18  -3    2.05    0.36
   2  18   3   12.40    1.05
  -2  18  -3   13.27    1.08
   2 -18   3   14.24    0.81
  -2 -18  -3   13.65    0.92
   2 -18   3   14.14    0.90
  -2 -18  -3   12.52    0.75
   1  18   3    1.26    0.48
  -1  18  -3    0.87    0.40
   1 -18   3    1.13    0.42
  -1 -18  -3    1.03    0.34
  -1 -18  -3    0.52    0.35
   1 -18   3    0.18    0.27
   0  18   3   -0.03    0.27
   0  18  -3    0.04    0.28
   0 -18   3    0.15    0.34
   0 -18  -3    0.04    0.30
   0 -18  -3   -0.14    0.24
   0 -18   3    0.18    0.26
   1  18  -3    1.04    0.44
  -1  18   3    1.67    0.51
   1 -18  -3    1.24    0.40
  -1 -18   3    0.78    0.41
  -1 -18   3    1.12    0.32
  -1 -18   3    1.43    0.45
   1 -18  -3    1.43    0.36
   2  18  -3    2.31    0.63
  -2  18   3    1.97    0.52
  -2 -18   3    1.96    0.47
   2 -18  -3    2.05    0.42
  -2 -18   3    1.27    0.35
  -2 -18   3    1.72    0.43
   2 -18  -3    1.81    0.46
   3  18  -3    2.02    0.59
  -3  18   3    2.90    0.59
   3 -18  -3    2.80    0.44
  -3 -18   3    3.31    0.54
   3 -18  -3    1.97    0.47
  -3 -18   3    2.24    0.53
   4  18  -3    1.07    0.51
  -4  18   3    1.24    0.51
   4 -18  -3    1.42    0.43
   4 -18  -3    1.24    0.40
  -4 -18   3    1.40    0.51
  -4 -18   3    0.90    0.42
   5  18  -3    0.08    0.38
  -5  18   3    0.21    0.40
  -5 -18   3   -0.62    0.40
  -5 -18   3   -0.31    0.31
   5 -18  -3   -0.15    0.28
   5 -18  -3   -0.17    0.25
   6  18  -3    2.21    0.68
  -6  18   3    3.43    0.81
  -6 -18   3    1.55    0.48
   6 -18  -3    3.41    0.47
  -6 -18   3    1.45    0.54
   7  18  -3    0.21    0.50
  -7  18   3    0.09    0.42
   7 -18  -3   -0.19    0.26
  -7 -18   3   -0.19    0.45
   8  18  -3   -0.04    0.45
  -8  18   3    0.49    0.47
   8 -18  -3    0.64    0.37
  -8 -18   3   -0.62    0.45
  -7  19  -3    1.63    0.58
   7  19   3    0.56    0.53
  -7 -19  -3   -0.06    0.50
   7 -19   3    1.33    0.41
  -7 -19  -3    0.67    0.51
  -6  19  -3    1.08    0.49
   6  19   3    0.29    0.41
   6 -19   3    0.43    0.33
  -6 -19  -3    0.83    0.46
  -6 -19  -3   -0.12    0.43
  -5  19  -3    0.35    0.38
   5  19   3    0.36    0.44
  -5 -19  -3   -0.17    0.42
   5 -19   3    0.52    0.33
  -5 -19  -3    0.49    0.43
   5 -19   3    0.50    0.33
   4  19   3    0.20    0.38
  -4  19  -3    0.33    0.35
   4 -19   3    0.28    0.30
  -4 -19  -3   -0.19    0.32
   4 -19   3    0.31    0.34
   3  19   3    5.03    0.76
  -3  19  -3    4.92    0.74
   3 -19   3    4.49    0.52
   3 -19   3    5.45    0.60
  -3 -19  -3    5.37    0.65
  -2  19  -3    0.32    0.36
   2  19   3   -0.19    0.28
   2 -19   3    0.11    0.31
   2 -19   3    0.20    0.31
  -2 -19  -3    0.31    0.28
  -2 -19  -3   -0.01    0.36
  -1  19  -3    4.25    0.68
   1  19   3    5.11    0.70
   1 -19   3    5.30    0.52
  -1 -19  -3    4.13    0.47
   1 -19   3    4.12    0.57
  -1 -19  -3    5.04    0.62
   0  19  -3    1.36    0.51
   0  19   3    1.04    0.47
   0 -19   3    1.15    0.42
   0 -19   3    1.19    0.36
   0 -19  -3    1.34    0.37
   0 -19  -3    1.33    0.45
   1  19  -3    1.92    0.56
  -1  19   3    2.76    0.58
   1 -19  -3    1.25    0.43
  -1 -19   3    1.73    0.49
   1 -19  -3    1.75    0.40
  -1 -19   3    1.53    0.38
   2  19  -3    0.38    0.41
  -2  19   3    0.72    0.43
   2 -19  -3    0.36    0.30
  -2 -19   3    0.26    0.28
   2 -19  -3    0.78    0.40
  -2 -19   3    1.14    0.43
  -2 -19   3    0.73    0.41
  -3  19   3    5.67    0.76
   3  19  -3    7.46    0.90
  -3 -19   3    4.95    0.64
   3 -19  -3    4.95    0.59
   3 -19  -3    5.83    0.56
  -3 -19   3    5.78    0.67
  -4  19   3    1.85    0.63
   4  19  -3    1.83    0.60
   4 -19  -3    1.88    0.43
  -4 -19   3    1.00    0.48
   4 -19  -3    1.86    0.47
  -4 -19   3    1.87    0.55
   5  19  -3    0.11    0.43
  -5  19   3    0.80    0.47
  -5 -19   3   -0.71    0.40
  -5 -19   3   -0.41    0.38
   5 -19  -3   -0.25    0.26
   6  19  -3    0.81    0.52
  -6  19   3    3.18    0.79
  -6 -19   3    1.19    0.46
   6 -19  -3    2.08    0.48
  -6 -19   3    1.65    0.58
   7  19  -3    0.50    0.53
  -7  19   3    3.24    0.69
   7 -19  -3    2.95    0.48
  -7 -19   3    1.92    0.66
   6  20   3    2.15    0.68
  -6  20  -3    3.98    0.70
  -6 -20  -3    2.00    0.60
  -6 -20  -3    1.94    0.67
   6 -20   3    3.00    0.49
  -5  20  -3    1.45    0.59
   5  20   3    0.40    0.50
  -5 -20  -3    0.68    0.48
   5 -20   3    0.44    0.36
   5 -20   3    0.71    0.38
   4  20   3    0.52    0.45
  -4  20  -3    0.98    0.47
   4 -20   3    1.07    0.40
  -4 -20  -3    0.19    0.42
   4 -20   3    0.27    0.34
  -3  20  -3    0.71    0.43
   3  20   3    0.44    0.41
   3 -20   3    0.64    0.34
   3 -20   3    0.62    0.38
  -3 -20  -3    0.13    0.40
   2  20   3    6.81    0.86
  -2  20  -3    7.58    0.88
  -2 -20  -3    6.41    0.57
   2 -20   3    7.31    0.70
   2 -20   3    7.80    0.64
  -2 -20  -3    6.29    0.74
  -1  20  -3    0.15    0.33
   1  20   3   -0.20    0.29
   1 -20   3    0.23    0.30
  -1 -20  -3    0.13    0.31
   1 -20   3    0.39    0.37
  -1 -20  -3   -0.11    0.35
   0  20   3    4.58    0.74
   0  20  -3    4.98    0.76
   0 -20   3    5.57    0.55
   0 -20  -3    6.71    0.58
   0 -20  -3    6.02    0.68
   0 -20   3    5.86    0.66
   1  20  -3    0.26    0.38
  -1  20   3    0.09    0.36
   1 -20  -3    0.04    0.36
  -1 -20   3    0.28    0.39
  -1 -20   3    0.24    0.30
   1 -20  -3    0.27    0.32
   2  20  -3    7.68    0.94
  -2  20   3    8.00    0.90
   2 -20  -3    6.12    0.67
  -2 -20   3    5.49    0.68
  -2 -20   3    6.85    0.57
   2 -20  -3    6.83    0.61
  -3  20   3    2.98    0.74
   3  20  -3    2.61    0.72
   3 -20  -3    2.75    0.51
  -3 -20   3    2.64    0.61
  -3 -20   3    2.65    0.60
   3 -20  -3    2.85    0.46
  -4  20   3    3.35    0.66
   4  20  -3    3.99    0.77
   4 -20  -3    2.93    0.51
  -4 -20   3    4.13    0.63
   4 -20  -3    3.10    0.49
  -4 -20   3    3.47    0.65
  -5  20   3    0.09    0.41
   5  20  -3    0.40    0.54
  -5 -20   3    0.18    0.40
   5 -20  -3    0.13    0.34
  -5 -20   3    0.31    0.48
   6  20  -3    1.30    0.64
  -6 -20   3    0.92    0.55
  -6 -20   3    0.40    0.46
   6 -20  -3    1.48    0.46
   5  21   3    0.04    0.52
  -4  21  -3    1.13    0.51
   4  21   3    1.15    0.61
   4 -21   3    1.34    0.41
   4 -21   3    0.90    0.44
  -4 -21  -3    0.60    0.48
  -3  21  -3    2.78    0.75
   3  21   3    1.71    0.63
   3 -21   3    2.92    0.54
   3 -21   3    1.77    0.44
  -3 -21  -3    1.95    0.58
  -2  21  -3    0.49    0.43
   2  21   3    0.29    0.41
  -2 -21  -3   -0.07    0.29
  -2 -21  -3   -0.10    0.40
   2 -21   3    0.24    0.35
   2 -21   3   -0.03    0.32
   1  21   3    6.48    0.86
  -1  21  -3    6.35    0.86
   1 -21   3    7.18    0.64
   1 -21   3    6.88    0.71
  -1 -21  -3    6.80    0.76
  -1 -21  -3    6.72    0.62
   0  21  -3    4.10    0.73
   0  21   3    3.66    0.70
   0 -21   3    3.22    0.57
   0 -21  -3    3.30    0.61
   0 -21  -3    3.25    0.51
   0 -21   3    2.90    0.46
  -1  21   3    3.93    0.71
   1  21  -3    1.75    0.60
  -1 -21   3    3.23    0.58
   1 -21  -3    2.78    0.47
  -1 -21   3    3.96    0.50
   1 -21  -3    2.46    0.57
   2  21  -3    1.24    0.58
  -2  21   3    0.83    0.50
   2 -21  -3    1.58    0.45
   2 -21  -3    0.60    0.42
  -2 -21   3    1.57    0.50
   3  21  -3    8.16    1.06
  -3  21   3    9.21    1.03
   3 -21  -3    8.26    0.76
   3 -21  -3    8.85    0.73
  -3 -21   3    7.93    0.82
  -4  21   3    4.96    0.80
   4  21  -3    4.41    0.88
   4 -21  -3    5.39    0.59
  -4 -21   3    2.92    0.73
  -4 -21   3    3.65    0.64
   4 -21  -3    3.86    0.58
  -5 -21   3   -0.28    0.48
   3  22   3    1.96    0.74
   3 -22   3    1.14    0.51
   2  22   3    9.00    1.05
  -2  22  -3    8.74    1.03
  -2 -22  -3    8.97    0.96
   2 -22   3    7.75    0.69
   2 -22   3    8.09    0.79
  -1  22  -3    0.28    0.42
   1  22   3    0.21    0.42
   1 -22   3    0.22    0.34
  -1 -22  -3    0.45    0.38
  -1 -22  -3   -0.08    0.40
   1 -22   3   -0.37    0.34
   0  22  -3    3.93    0.77
   0  22   3    4.24    0.78
   0 -22  -3    4.67    0.67
   0 -22   3    3.61    0.54
   0 -22  -3    3.83    0.53
   0 -22   3    2.83    0.64
  -1  22   3    0.60    0.47
   1  22  -3    0.15    0.45
   1 -22  -3    0.23    0.37
   1 -22  -3    0.24    0.45
  -1 -22   3    0.21    0.40
  -1 -22   3    0.48    0.36
  -2  22   3    9.45    1.04
   2  22  -3    7.84    1.07
   2 -22  -3    7.95    0.80
  -2 -22   3    8.33    0.92
   2 -22  -3    8.08    0.74
   3 -22  -3    3.06    0.58
  13   0   4    0.01    0.35
 -13   0  -4    0.43    0.52
 -12   0  -4   24.56    1.34
  12   0   4   23.49    1.39
 -11   0  -4   -0.47    0.34
 -11   0  -4    0.38    0.43
  11   0   4   -0.08    0.23
 -10   0  -4   11.69    0.80
  10   0   4   10.73    0.78
 -10   0  -4    7.75    0.71
  -9   0  -4   -0.18    0.32
  -9   0  -4    0.10    0.33
   9   0   4   -0.17    0.20
  -8   0  -4   21.06    1.02
  -8   0  -4   21.96    1.03
   8   0   4   19.11    1.01
  -7   0  -4   -0.02    0.24
   7   0   4    0.10    0.18
  -7   0  -4    0.17    0.23
   6   0   4   16.62    0.63
  -6   0  -4   15.48    0.79
  -6   0  -4   15.42    0.64
   6   0   4   19.65    0.83
  -5   0  -4   -0.22    0.19
  -5   0  -4   -0.10    0.10
   5   0   4    0.00    0.08
   5   0   4   -0.02    0.11
   4   0   4  124.44    3.90
   4   0   4  115.51    4.00
  -4   0  -4  118.46    3.92
  -3   0  -4    0.07    0.09
   3   0   4    0.11    0.09
  -3   0  -4    0.28    0.15
  -2   0  -4    2.65    0.15
  -2   0  -4    2.62    0.16
  -2   0  -4    2.54    0.17
   2   0   4    2.39    0.17
  -2   0  -4    2.65    0.20
  -1   0  -4    0.13    0.12
  -1   0  -4    0.05    0.08
   1   0   4    0.18    0.08
  -1   0  -4    0.23    0.07
   0   0  -4  103.55    3.43
   0   0  -4  102.95    3.43
   0   0  -4  104.83    3.41
   0   0  -4  107.78    3.41
   1   0  -4   -0.02    0.08
   1   0  -4    0.24    0.11
   1   0  -4    0.08    0.10
   1   0  -4   -0.04    0.09
   1   0  -4    0.07    0.07
   2   0  -4    5.58    0.30
   2   0  -4    6.10    0.26
   2   0  -4    5.73    0.24
   2   0  -4    5.53    0.32
   3   0  -4    0.01    0.05
   3   0  -4   -0.07    0.05
  -3   0   4    0.10    0.10
   3   0  -4    0.21    0.10
   3   0  -4   -0.05    0.09
   4   0  -4   22.04    0.83
  -4   0   4   16.96    0.72
   4   0  -4   18.01    0.66
  -5   0   4    0.03    0.15
   5   0  -4    0.02    0.12
   5   0  -4    0.06    0.06
  -5   0   4   -0.05    0.18
  -6   0   4  115.19    4.02
   6   0  -4  109.28    4.09
   6   0  -4  124.70    3.85
  -6   0   4  124.28    4.00
   7   0  -4   -0.05    0.16
  -7   0   4   -0.17    0.20
  -7   0   4   -0.20    0.22
  -8   0   4   15.68    0.83
   8   0  -4   15.53    0.88
  -8   0   4   16.58    0.79
  -9   0   4    0.05    0.29
   9   0  -4   -0.19    0.19
  10   0  -4   55.59    2.35
 -11   0   4   -0.15    0.39
  11   0  -4   -0.17    0.26
 -12   0   4    5.41    0.81
  12   0  -4    6.88    0.73
 -13   0   4   -0.71    0.50
  13   0  -4    0.06    0.37
  13   1   4    4.78    0.69
  13  -1   4    4.26    0.66
 -13  -1  -4    3.33    0.72
  12   1   4    0.43    0.36
 -12   1  -4    1.22    0.53
  12  -1   4    0.68    0.40
 -12  -1  -4    0.86    0.54
 -11   1  -4    1.55    0.51
 -11   1  -4    0.63    0.46
  11   1   4    1.26    0.42
 -11  -1  -4    0.89    0.45
 -11  -1  -4    1.98    0.57
  11  -1   4    1.73    0.49
  10   1   4   -0.05    0.23
 -10   1  -4   -0.14    0.33
 -10   1  -4    0.25    0.37
 -10  -1  -4   -0.20    0.32
  10  -1   4   -0.09    0.22
 -10  -1  -4    0.24    0.39
   9   1   4   19.60    1.04
  -9   1  -4   17.33    0.97
  -9   1  -4   19.43    1.02
  -9  -1  -4   18.34    0.99
   9  -1   4   19.36    1.02
  -9  -1  -4   16.79    0.97
   8   1   4    1.96    0.33
  -8   1  -4    1.80    0.39
  -8   1  -4    1.79    0.40
  -8  -1  -4    2.38    0.43
   8  -1   4    1.83    0.32
   7   1   4   14.77    0.79
  -7   1  -4   14.38    0.79
  -7   1  -4   15.79    0.79
   7  -1   4   15.53    0.80
  -7  -1  -4   15.62    0.80
   7  -1   4   16.34    0.62
  -6   1  -4    0.18    0.12
  -6   1  -4    0.13    0.24
   6   1   4    0.24    0.16
  -6   1  -4   -0.09    0.22
   6   1   4    0.00    0.07
  -6  -1  -4    0.09    0.25
  -6  -1  -4    0.18    0.11
   6  -1   4    0.18    0.11
   6  -1   4    0.04    0.14
  -5   1  -4    8.79    0.40
   5   1   4    8.52    0.48
  -5   1  -4    8.95    0.50
   5   1   4    9.67    0.38
  -5   1  -4   10.07    0.53
  -5  -1  -4    9.57    0.53
  -5  -1  -4    8.93    0.41
   5  -1   4    8.48    0.49
   5  -1   4    9.88    0.40
  -4   1  -4   57.67    2.10
  -4   1  -4   58.40    2.08
  -4   1  -4   62.22    2.04
   4   1   4   62.09    2.11
  -4  -1  -4   61.00    2.11
   4  -1   4   58.01    2.10
  -4  -1  -4   61.52    2.03
   4  -1   4   60.92    2.01
  -3   1  -4  159.46    5.32
  -3   1  -4  168.58    5.32
  -3   1  -4  164.84    5.36
   3   1   4  155.79    5.35
  -3  -1  -4  159.89    5.36
  -3  -1  -4  155.33    5.29
   3  -1   4  167.22    5.30
   3  -1   4  167.40    5.35
  -3  -1  -4  171.42    5.32
   2   1   4   78.86    2.64
  -2   1  -4   81.36    2.63
  -2   1  -4   73.42    2.60
  -2   1  -4   79.00    2.66
   2   1   4   79.70    2.60
  -2  -1  -4   81.46    2.63
  -2  -1  -4   83.48    2.66
  -2  -1  -4   81.48    2.60
   2  -1   4   75.29    2.62
  -1   1  -4   83.93    2.87
  -1   1  -4   95.63    2.83
  -1   1  -4   79.01    2.85
   1   1   4   95.07    2.86
  -1  -1  -4   80.32    2.84
  -1  -1  -4   83.78    2.85
  -1  -1  -4   84.37    2.83
   1  -1   4   88.66    2.83
   0   1   4   35.48    1.15
   0   1  -4   34.47    1.17
   0   1  -4   32.77    1.20
   0   1  -4   33.56    1.18
   0   1  -4   34.02    1.19
   0  -1  -4   35.12    1.17
   0  -1  -4   33.93    1.17
   0  -1  -4   35.68    1.18
   1   1  -4  584.95   18.63
   1   1  -4  579.32   18.71
   1   1  -4  568.70   18.57
   1   1  -4  548.60   18.77
   1   1  -4  575.34   18.67
   1  -1  -4  573.86   18.67
   1  -1  -4  577.68   18.74
   1  -1  -4  596.88   18.63
   1  -1  -4  591.20   18.73
   2   1  -4   53.31    1.84
   2   1  -4   55.16    1.90
   2   1  -4   54.11    1.77
   2   1  -4   54.60    1.84
   2   1  -4   51.73    1.79
   2  -1  -4   53.03    1.78
   2  -1  -4   54.06    1.86
   2  -1  -4   53.24    1.78
   3   1  -4   33.96    1.19
  -3   1   4   36.03    1.25
   3   1  -4   37.87    1.31
  -3   1   4   33.00    1.21
   3   1  -4   39.17    1.38
   3  -1  -4   32.90    1.19
   3  -1  -4   34.33    1.20
   3  -1  -4   38.65    1.33
  -4   1   4   11.14    0.49
  -4   1   4   13.25    0.54
   4   1  -4   13.97    0.60
   4   1  -4   11.82    0.43
   4   1  -4   14.30    0.66
  -4  -1   4   10.43    0.52
   4  -1  -4   12.88    0.60
   4  -1  -4   11.57    0.45
   4  -1  -4   11.42    0.43
  -4  -1   4   10.45    0.44
   5   1  -4    1.63    0.23
  -5   1   4    1.68    0.22
   5   1  -4    1.80    0.27
  -5   1   4    1.84    0.30
   5   1  -4    1.52    0.10
   5  -1  -4    1.77    0.23
   5  -1  -4    1.47    0.12
  -5  -1   4    1.48    0.23
   6   1  -4    0.32    0.18
  -6   1   4    0.19    0.20
  -6   1   4    0.14    0.23
   6  -1  -4    0.26    0.09
   6  -1  -4    0.04    0.16
  -6  -1   4    0.05    0.24
  -6  -1   4    0.25    0.22
  -7   1   4   12.25    0.68
   7   1  -4   11.87    0.71
  -7   1   4   13.45    0.63
   7  -1  -4   12.65    0.72
  -7  -1   4   11.29    0.65
  -7  -1   4   12.64    0.65
  -8   1   4    0.10    0.25
   8   1  -4    0.52    0.24
   8  -1  -4    0.17    0.23
  -8  -1   4    0.55    0.27
  -8  -1   4    0.31    0.29
   9   1  -4   37.47    1.69
  -9  -1   4   36.87    1.59
   9  -1  -4   38.71    1.72
  -9  -1   4   40.06    1.57
  10   1  -4    0.01    0.26
 -10   1   4    0.34    0.42
 -10  -1   4    0.01    0.34
  10  -1  -4   -0.10    0.24
  11   1  -4    4.69    0.59
 -11   1   4    5.35    0.74
  11  -1  -4    5.27    0.62
 -11  -1   4    5.72    0.72
  12   1  -4    1.31    0.48
 -12   1   4    0.59    0.54
  12  -1  -4    0.63    0.39
 -12  -1   4    0.70    0.51
 -13   1   4    2.16    0.70
  13   1  -4    1.68    0.54
  13  -1  -4    2.10    0.62
 -13  -1   4    2.36    0.78
  13   2   4    0.13    0.36
  13  -2   4    0.09    0.36
 -13  -2  -4    0.80    0.53
  12   2   4    8.39    0.80
 -12   2  -4    7.51    0.75
  12  -2   4    7.45    0.76
 -12  -2  -4    7.91    0.80
  11   2   4    6.22    0.66
 -11   2  -4    8.41    0.75
 -11   2  -4    7.19    0.69
 -11  -2  -4    6.48    0.71
 -11  -2  -4    6.14    0.69
  11  -2   4    6.83    0.66
 -10   2  -4    8.15    0.71
  10   2   4    7.43    0.65
 -10   2  -4    5.97    0.62
 -10  -2  -4    7.90    0.67
  10  -2   4    7.41    0.64
 -10  -2  -4    4.78    0.58
  -9   2  -4    4.73    0.55
   9   2   4    4.80    0.50
  -9   2  -4    5.09    0.54
  -9  -2  -4    4.62    0.53
   9  -2   4    5.08    0.51
   8   2   4   20.65    1.06
  -8   2  -4   22.68    1.04
  -8   2  -4   22.48    1.07
  -8  -2  -4   21.65    1.05
   8  -2   4   20.94    1.06
   7   2   4   24.36    1.14
  -7   2  -4   26.28    1.14
  -7   2  -4   26.91    1.12
  -7  -2  -4   25.99    1.15
   7  -2   4   23.95    1.13
   7  -2   4   27.23    0.98
   6   2   4   11.87    0.48
  -6   2  -4   15.02    0.71
  -6   2  -4   12.98    0.67
   6   2   4   13.80    0.68
  -6  -2  -4   12.32    0.54
  -6  -2  -4   13.01    0.69
   6  -2   4   13.23    0.67
   6  -2   4   12.29    0.54
   5   2   4   19.95    0.88
   5   2   4   20.55    0.88
  -5   2  -4   21.16    0.88
  -5   2  -4   20.64    0.88
  -5  -2  -4   21.06    0.84
   5  -2   4   19.90    0.88
   5  -2   4   21.71    0.79
  -5  -2  -4   20.06    0.90
  -5  -2  -4   20.97    0.79
  -4   2  -4   29.98    1.16
  -4   2  -4   32.15    1.10
   4   2   4   29.28    1.15
   4   2   4   28.67    1.15
  -4   2  -4   31.27    1.15
  -4  -2  -4   31.20    1.17
   4  -2   4   31.40    1.08
   4  -2   4   29.83    1.15
  -4  -2  -4   31.66    1.09
  -4  -2  -4   30.27    1.05
  -4  -2  -4   29.92    1.10
  -3   2  -4   79.73    2.61
   3   2   4   74.86    2.63
  -3   2  -4   72.78    2.62
  -3   2  -4   78.40    2.65
   3   2   4   77.65    2.64
  -3  -2  -4   77.07    2.58
   3  -2   4   74.04    2.62
   3  -2   4   79.81    2.59
  -3  -2  -4   81.51    2.57
  -3  -2  -4   80.27    2.65
  -3  -2  -4   82.13    2.60
  -2   2  -4   60.04    2.10
   2   2   4   61.18    2.09
   2   2   4   60.79    2.07
  -2   2  -4   56.65    2.06
  -2   2  -4   63.03    2.08
   2  -2   4   63.55    2.05
  -2  -2  -4   63.44    2.07
   2  -2   4   61.67    2.06
  -2  -2  -4   61.48    2.09
  -2  -2  -4   63.21    2.04
  -2  -2  -4   62.02    2.02
   1   2   4   80.63    2.66
  -1   2  -4   78.88    2.68
  -1   2  -4   83.18    2.66
   1   2   4   78.46    2.61
  -1   2  -4   78.92    2.65
  -1  -2  -4   73.20    2.63
  -1  -2  -4   84.36    2.65
   1  -2   4   77.43    2.61
  -1  -2  -4   81.32    2.62
   0   2  -4   26.23    0.97
   0   2   4   26.53    0.92
   0   2  -4   26.22    0.97
   0   2  -4   25.93    0.95
   0  -2  -4   25.69    0.92
   0  -2  -4   27.03    0.92
   0  -2  -4   26.50    0.94
   0  -2   4   27.42    0.90
   1   2  -4   36.09    1.28
   1   2  -4   34.08    1.22
   1   2  -4   35.24    1.20
   1   2  -4   34.82    1.26
  -1   2   4   34.79    1.23
  -1   2   4   35.65    1.17
   1  -2  -4   34.59    1.19
   1  -2  -4   34.96    1.17
   1  -2  -4   36.23    1.25
   1  -2  -4   34.15    1.20
   2   2  -4   42.54    1.44
   2   2  -4   43.27    1.58
   2   2  -4   43.94    1.52
   2   2  -4   42.92    1.50
  -2   2   4   43.84    1.52
  -2   2   4   43.37    1.46
   2  -2  -4   42.54    1.45
   2  -2  -4   42.63    1.45
   2  -2  -4   43.54    1.53
   3   2  -4   13.07    0.59
   3   2  -4   12.81    0.51
   3   2  -4    9.97    0.39
  -3   2   4    9.59    0.40
  -3   2   4   11.31    0.46
   3  -2  -4    9.24    0.41
   3  -2  -4    9.32    0.40
   3  -2  -4   11.98    0.53
  -4   2   4    4.75    0.26
   4   2  -4    5.72    0.34
  -4   2   4    4.74    0.31
   4   2  -4    6.12    0.41
  -4  -2   4    3.97    0.24
  -4  -2   4    4.38    0.31
   4  -2  -4    5.76    0.36
   4  -2  -4    4.38    0.23
   4  -2  -4    4.45    0.21
  -5   2   4   23.62    0.86
   5   2  -4   24.17    1.06
  -5   2   4   22.49    0.92
   5   2  -4   21.80    0.97
  -5  -2   4   22.93    0.81
   5  -2  -4   21.10    0.98
   5  -2  -4   22.00    0.81
  -5  -2   4   22.40    0.93
   6   2  -4   39.05    1.62
  -6   2   4   44.03    1.49
  -6   2   4   40.75    1.55
   6   2  -4   39.72    1.69
   6  -2  -4   39.80    1.63
   6  -2  -4   41.43    1.41
  -6  -2   4   41.98    1.56
   7   2  -4   21.57    1.05
   7   2  -4   22.84    1.14
  -7   2   4   22.27    1.09
  -7   2   4   24.47    0.93
   7  -2  -4   22.53    0.81
   7  -2  -4   21.94    1.07
  -7  -2   4   23.74    1.01
  -7  -2   4   19.68    0.96
  -8   2   4    7.74    0.66
  -8   2   4    7.47    0.48
   8   2  -4    7.56    0.57
   8  -2  -4    7.08    0.57
  -8  -2   4    6.17    0.53
  -8  -2   4    8.12    0.56
   9   2  -4    0.85    0.33
  -9   2   4    0.84    0.42
  -9  -2   4    0.93    0.38
   9  -2  -4    0.97    0.36
  -9  -2   4    1.41    0.39
  10   2  -4   25.84    1.33
 -10   2   4   24.90    1.38
  10  -2  -4   26.40    1.35
 -10  -2   4   25.88    1.22
 -10  -2   4   23.32    1.22
  11   2  -4    2.32    0.53
 -11   2   4    2.27    0.62
  11  -2  -4    1.87    0.51
 -11  -2   4    1.13    0.42
  12   2  -4    2.03    0.56
 -12   2   4    0.61    0.53
 -12  -2   4    0.88    0.57
  12  -2  -4    1.52    0.50
  13   2  -4   -0.16    0.35
 -13   2   4    0.07    0.54
 -13  -2   4   -0.02    0.53
  13  -2  -4    0.19    0.37
  13   3   4    2.22    0.59
  13  -3   4    2.13    0.58
 -13  -3  -4    2.11    0.69
  12   3   4    0.50    0.35
  12  -3   4    1.03    0.45
 -12  -3  -4    0.41    0.49
 -11   3  -4    4.06    0.60
  11   3   4    3.83    0.54
 -11   3  -4    4.43    0.57
 -11  -3  -4    3.06    0.59
  11  -3   4    3.65    0.53
 -11  -3  -4    4.41    0.60
 -10   3  -4    6.40    0.61
 -10   3  -4    5.82    0.64
  10   3   4    5.38    0.58
 -10  -3  -4    6.85    0.68
  10  -3   4    5.89    0.59
   9   3   4    6.69    0.58
  -9   3  -4    5.42    0.54
  -9   3  -4    6.12    0.60
  -9  -3  -4    5.60    0.59
   9  -3   4    6.35    0.57
  -8   3  -4    1.99    0.40
   8   3   4    1.74    0.37
  -8   3  -4    2.19    0.44
   8  -3   4    1.39    0.29
  -8  -3  -4    1.93    0.44
   7   3   4    9.73    0.61
  -7   3  -4    9.71    0.62
  -7   3  -4    9.82    0.60
   7  -3   4    7.97    0.57
  -7  -3  -4    9.86    0.57
   7  -3   4    9.62    0.46
  -7  -3  -4   10.37    0.65
   6   3   4    3.44    0.33
   6   3   4    3.06    0.17
  -6   3  -4    3.21    0.36
   6   3   4    3.37    0.33
  -6   3  -4    4.14    0.41
  -6  -3  -4    3.21    0.24
  -6  -3  -4    3.17    0.33
   6  -3   4    3.70    0.33
  -6  -3  -4    3.77    0.40
   6  -3   4    3.15    0.25
  -5   3  -4    4.55    0.38
   5   3   4    4.33    0.34
   5   3   4    4.84    0.34
  -5   3  -4    4.00    0.35
   5  -3   4    4.17    0.27
   5  -3   4    3.97    0.31
  -5  -3  -4    4.83    0.33
  -5  -3  -4    4.27    0.39
  -5  -3  -4    4.44    0.28
  -4   3  -4   41.63    1.58
   4   3   4   42.70    1.60
   4   3   4   42.03    1.58
  -4   3  -4   42.65    1.58
   4  -3   4   42.55    1.57
  -4  -3  -4   43.90    1.52
  -4  -3  -4   47.62    1.48
   4  -3   4   45.24    1.52
  -4  -3  -4   44.84    1.60
  -4  -3  -4   42.37    1.52
   3   3   4   89.03    3.01
  -3   3  -4   87.28    3.02
   3   3   4   86.40    3.02
  -3   3  -4   86.96    3.01
   3  -3   4   87.98    2.99
  -3  -3  -4   92.11    2.98
  -3  -3  -4   88.42    3.02
   3  -3   4   88.23    2.96
  -3  -3  -4   93.24    2.94
  -3  -3  -4   94.73    2.95
  -2   3  -4    5.98    0.32
  -2   3  -4    5.39    0.32
   2   3   4    6.34    0.31
   2   3   4    6.44    0.31
  -2  -3  -4    4.36    0.27
  -2  -3  -4    5.36    0.25
  -2  -3  -4    5.08    0.30
   2  -3   4    6.22    0.27
   1   3   4   18.05    0.65
   1   3   4   18.44    0.64
  -1   3  -4   15.73    0.66
  -1   3  -4   17.93    0.67
  -1  -3  -4   16.01    0.60
   1  -3   4   17.04    0.58
   1  -3   4   14.14    0.60
  -1  -3  -4   14.02    0.61
  -1  -3  -4   16.16    0.62
   0   3  -4    6.79    0.35
   0   3   4    6.92    0.33
   0   3  -4    6.26    0.34
   0  -3   4    7.09    0.30
   0  -3  -4    6.75    0.31
   0  -3  -4    6.88    0.29
   0  -3  -4    6.98    0.30
   0  -3   4    6.95    0.26
   1   3  -4  107.07    3.76
   1   3  -4  111.96    3.73
   1   3  -4  112.19    3.63
  -1   3   4  107.15    3.69
   1  -3  -4  113.75    3.61
   1  -3  -4  118.46    3.66
   1  -3  -4  113.39    3.65
   1  -3  -4  109.93    3.70
   2   3  -4   40.42    1.45
  -2   3   4   39.78    1.44
   2   3  -4   39.79    1.39
   2   3  -4   37.38    1.50
   2  -3  -4   41.71    1.37
   2  -3  -4   39.72    1.44
   2  -3  -4   41.44    1.36
   3   3  -4   16.13    0.71
  -3   3   4   14.71    0.64
   3  -3  -4   14.69    0.62
   3  -3  -4   11.94    0.50
   3  -3  -4   11.57    0.51
   4   3  -4    9.64    0.47
   4   3  -4    9.78    0.55
  -4   3   4    8.76    0.50
  -4   3   4    8.13    0.34
   4  -3  -4    8.18    0.33
  -4  -3   4    7.65    0.43
   4  -3  -4    7.85    0.35
   4  -3  -4    9.16    0.48
  -4  -3   4    6.67    0.36
  -4  -3   4    7.25    0.30
  -5   3   4    8.79    0.57
  -5   3   4    9.30    0.41
   5   3  -4    8.99    0.59
   5   3  -4    8.61    0.51
   5  -3  -4    8.94    0.39
  -5  -3   4    9.27    0.52
   5  -3  -4    8.29    0.52
   5  -3  -4    9.84    0.35
  -5  -3   4    8.94    0.41
  -6   3   4   14.41    0.62
   6   3  -4   13.30    0.73
   6   3  -4   14.24    0.81
  -6   3   4   13.99    0.79
  -6  -3   4   16.05    0.74
   6  -3  -4   13.05    0.56
  -6  -3   4   15.59    0.55
   6  -3  -4   13.32    0.74
   7   3  -4    3.70    0.38
   7   3  -4    4.24    0.45
  -7   3   4    3.93    0.31
  -7   3   4    3.56    0.46
   7  -3  -4    3.29    0.37
   7  -3  -4    3.89    0.23
  -7  -3   4    3.78    0.40
   8   3  -4    1.50    0.35
  -8   3   4    1.18    0.42
   8  -3  -4    1.12    0.33
  -8  -3   4    0.93    0.34
  -8  -3   4    1.27    0.36
   9   3  -4   18.94    1.07
  -9   3   4   20.60    1.14
  -9  -3   4   20.78    1.02
   9  -3  -4   19.67    1.09
  -9  -3   4   18.50    0.99
  10   3  -4    1.05    0.38
 -10   3   4    0.87    0.48
 -10  -3   4    1.17    0.45
  10  -3  -4    1.68    0.44
 -10  -3   4    0.67    0.38
 -11   3   4    1.08    0.52
  11   3  -4    1.04    0.41
  11  -3  -4    1.81    0.50
 -11  -3   4    0.94    0.45
 -11  -3   4    1.61    0.51
 -12   3   4    0.74    0.57
  12   3  -4    0.12    0.35
  12  -3  -4    0.48    0.39
 -12  -3   4    0.28    0.45
  13   3  -4    1.61    0.55
 -13   3   4    0.99    0.59
  13  -3  -4    1.93    0.61
 -13  -3   4    1.08    0.60
  13   4   4    0.58    0.43
  13  -4   4    0.64    0.45
 -13  -4  -4    0.71    0.59
  12   4   4   10.72    0.92
  12  -4   4   12.72    0.95
 -12  -4  -4   11.02    0.95
 -11   4  -4    0.60    0.44
  11   4   4    0.59    0.36
  11  -4   4    0.53    0.37
 -11  -4  -4    0.73    0.47
  10   4   4    4.29    0.53
 -10   4  -4    4.64    0.54
 -10   4  -4    5.80    0.63
  10  -4   4    4.49    0.52
 -10  -4  -4    3.85    0.57
   9   4   4    4.57    0.50
  -9   4  -4    4.62    0.50
  -9   4  -4    4.86    0.56
  -9  -4  -4    3.74    0.52
   9  -4   4    4.42    0.48
  -8   4  -4   22.78    1.14
   8   4   4   23.01    1.14
  -8   4  -4   23.85    1.10
  -8  -4  -4   24.64    1.07
  -8  -4  -4   24.52    1.16
   8  -4   4   23.67    0.94
   8  -4   4   22.87    1.14
  -7   4  -4    0.03    0.24
   7   4   4    0.33    0.21
   7   4   4    0.16    0.20
  -7   4  -4   -0.23    0.22
  -7  -4  -4   -0.21    0.28
   7  -4   4    0.22    0.15
  -7  -4  -4    0.35    0.25
   7  -4   4    0.15    0.19
  -7  -4  -4    0.47    0.17
   6   4   4   11.57    0.66
  -6   4  -4   12.01    0.64
   6   4   4   10.90    0.62
  -6   4  -4   11.59    0.68
   6  -4   4   12.42    0.52
  -6  -4  -4   11.72    0.60
   6  -4   4   11.53    0.63
   6  -4   4   12.08    0.55
  -6  -4  -4   12.31    0.68
  -6  -4  -4   12.57    0.54
  -5   4  -4   22.08    0.99
   5   4   4   23.48    1.02
   5   4   4   22.37    0.97
  -5   4  -4   22.27    0.96
  -5  -4  -4   21.83    0.99
  -5  -4  -4   23.66    0.82
   5  -4   4   24.20    0.87
  -5  -4  -4   24.04    0.89
   5  -4   4   23.84    0.97
  -5  -4  -4   22.97    0.91
   5  -4   4   23.60    0.90
  -4   4  -4    6.41    0.42
   4   4   4    6.23    0.38
  -4   4  -4    5.97    0.39
   4   4   4    6.54    0.41
  -4  -4  -4    6.69    0.29
  -4  -4  -4    7.21    0.35
   4  -4   4    6.36    0.37
   4  -4   4    6.48    0.35
  -4  -4  -4    7.17    0.43
  -3   4  -4    2.14    0.23
  -3   4  -4    2.58    0.26
   3   4   4    2.40    0.20
   3   4   4    2.85    0.23
  -3  -4  -4    1.94    0.24
   3  -4   4    1.86    0.18
  -3  -4  -4    1.89    0.19
   3  -4   4    2.39    0.19
  -3  -4  -4    2.02    0.15
   2   4   4   32.96    1.16
  -2   4  -4   30.83    1.16
  -2   4  -4   29.93    1.14
   2   4   4   32.29    1.12
  -2  -4  -4   30.17    1.07
   2  -4   4   33.42    1.08
  -2  -4  -4   29.83    1.12
   2  -4   4   28.26    1.09
  -2  -4  -4   29.07    1.10
  -1   4  -4   15.56    0.65
   1   4   4   15.50    0.63
  -1   4  -4   15.41    0.66
   1   4   4   15.19    0.62
   1  -4   4   16.42    0.55
  -1  -4  -4   14.98    0.61
  -1  -4  -4   15.33    0.60
   1  -4   4   14.85    0.59
  -1  -4  -4   15.24    0.58
   0   4  -4  120.36    4.10
   0   4  -4  124.88    4.13
   0   4   4  122.68    4.07
   0  -4  -4  125.13    4.02
   0  -4   4  119.71    4.02
   0  -4  -4  121.51    4.04
   0  -4  -4  127.05    4.00
   1   4  -4   37.52    1.47
   1   4  -4   38.96    1.32
   1   4  -4   40.56    1.44
  -1   4   4   39.06    1.42
   1  -4  -4   40.16    1.36
   1  -4  -4   40.32    1.30
  -1  -4   4   40.05    1.39
  -1  -4   4   39.68    1.35
   1  -4  -4   39.88    1.41
   1  -4  -4   39.73    1.37
  -2   4   4   89.15    3.19
   2   4  -4   92.86    3.29
   2   4  -4   91.34    3.12
   2  -4  -4   91.55    3.19
  -2  -4   4   96.27    3.10
   2  -4  -4   98.01    3.13
   2  -4  -4  100.73    3.12
  -2  -4   4   96.44    3.15
   3   4  -4   15.11    0.77
  -3   4   4   14.28    0.69
   3   4  -4   14.40    0.64
  -3  -4   4   15.99    0.56
   3  -4  -4   15.53    0.69
   3  -4  -4   15.97    0.60
  -3  -4   4   15.62    0.63
   3  -4  -4   16.17    0.59
   4   4  -4    3.57    0.27
  -4   4   4    3.43    0.34
   4   4  -4    3.74    0.35
  -4   4   4    3.42    0.18
  -4  -4   4    3.07    0.29
   4  -4  -4    3.38    0.29
  -4  -4   4    3.42    0.17
   4  -4  -4    3.00    0.19
  -4  -4   4    3.35    0.25
   4  -4  -4    3.30    0.21
   5   4  -4   10.73    0.67
   5   4  -4   11.05    0.58
  -5   4   4   10.23    0.63
   5  -4  -4   11.01    0.42
   5  -4  -4   10.68    0.46
   5  -4  -4   10.19    0.59
  -5  -4   4   10.12    0.48
  -5  -4   4   10.39    0.58
   6   4  -4    1.76    0.31
  -6   4   4    2.48    0.44
   6   4  -4    1.96    0.27
  -6   4   4    1.34    0.21
   6  -4  -4    1.56    0.16
   6  -4  -4    2.01    0.30
  -6  -4   4    1.76    0.32
  -6  -4   4    1.13    0.17
   7   4  -4    0.33    0.25
   7   4  -4    0.26    0.19
  -7   4   4    0.33    0.30
  -7  -4   4    0.45    0.26
   7  -4  -4    0.52    0.13
   7  -4  -4    0.38    0.23
  -8   4   4   16.78    0.99
   8   4  -4   17.24    0.94
   8   4  -4   16.84    1.01
   8  -4  -4   16.64    0.93
  -8  -4   4   16.36    0.89
   9   4  -4    4.15    0.48
  -9   4   4    4.78    0.61
   9  -4  -4    4.61    0.51
  -9  -4   4    4.37    0.50
  -9  -4   4    5.42    0.54
 -10   4   4    7.84    0.80
  10   4  -4    7.98    0.68
 -10  -4   4    7.37    0.66
 -10  -4   4    7.46    0.67
  10  -4  -4    8.00    0.69
 -11   4   4    0.23    0.45
  11   4  -4    0.45    0.32
 -11  -4   4    0.36    0.44
  11  -4  -4    0.45    0.34
 -11  -4   4    0.49    0.41
 -12   4   4    4.88    0.78
  12   4  -4    5.02    0.65
  12  -4  -4    5.30    0.67
 -12  -4   4    4.33    0.63
  13   4  -4    0.65    0.43
 -13   4   4    0.70    0.60
 -13  -4   4    1.39    0.63
  13  -4  -4    1.00    0.54
  13   5   4    1.80    0.56
 -13  -5  -4    1.81    0.64
  13  -5   4    1.99    0.59
  12   5   4    0.13    0.35
  12  -5   4    0.16    0.32
 -12  -5  -4    1.49    0.41
 -11   5  -4   27.32    1.45
  11   5   4   24.90    1.40
 -11  -5  -4   26.38    1.41
  11  -5   4   24.81    1.38
 -10   5  -4    2.56    0.52
 -10   5  -4    2.54    0.55
  10   5   4    2.09    0.47
  10  -5   4    2.14    0.41
 -10  -5  -4    1.54    0.50
  -9   5  -4   11.23    0.80
  -9   5  -4   10.94    0.72
   9   5   4   11.03    0.76
   9  -5   4   11.54    0.76
  -9  -5  -4    9.31    0.75
   8   5   4    5.83    0.52
   8   5   4    6.34    0.54
  -8   5  -4    6.32    0.52
  -8   5  -4    6.36    0.59
  -8  -5  -4    6.70    0.58
  -8  -5  -4    6.37    0.51
   8  -5   4    6.33    0.39
   8  -5   4    5.56    0.51
   7   5   4   29.22    1.33
  -7   5  -4   29.91    1.25
  -7   5  -4   29.79    1.32
   7   5   4   28.88    1.29
   7  -5   4   28.04    1.28
  -7  -5  -4   30.67    1.22
  -7  -5  -4   30.84    1.14
   7  -5   4   30.77    1.16
  -7  -5  -4   29.77    1.32
   6   5   4    1.03    0.25
  -6   5  -4    1.32    0.34
  -6   5  -4    0.93    0.30
   6   5   4    1.28    0.29
  -6  -5  -4    1.50    0.36
  -6  -5  -4    0.83    0.20
   6  -5   4    0.98    0.22
  -6  -5  -4    1.42    0.29
   6  -5   4    0.85    0.17
   6  -5   4    1.19    0.23
   5   5   4    1.39    0.22
  -5   5  -4    1.98    0.36
   5   5   4    1.28    0.23
  -5   5  -4    1.79    0.32
   5  -5   4    1.67    0.22
   5  -5   4    0.86    0.17
   5  -5   4    0.95    0.20
  -5  -5  -4    1.33    0.22
  -5  -5  -4    1.12    0.13
  -5  -5  -4    1.58    0.34
  -4   5  -4   20.19    0.89
   4   5   4   19.84    0.84
  -4   5  -4   19.45    0.85
   4   5   4   20.43    0.91
   4  -5   4   20.40    0.83
  -4  -5  -4   20.06    0.88
   4  -5   4   20.36    0.79
  -4  -5  -4   20.58    0.74
   4  -5   4   20.85    0.81
  -4  -5  -4   19.83    0.80
   3   5   4   42.34    1.64
  -3   5  -4   43.13    1.63
   3   5   4   40.96    1.56
  -3   5  -4   42.72    1.60
  -3  -5  -4   43.73    1.60
  -3  -5  -4   45.55    1.56
   3  -5   4   46.03    1.56
   3  -5   4   44.13    1.55
   3  -5   4   45.24    1.55
  -3  -5  -4   45.71    1.50
  -2   5  -4  100.43    3.45
  -2   5  -4   97.00    3.41
   2   5   4   95.37    3.43
   2   5   4   98.71    3.38
   2  -5   4  102.12    3.37
  -2  -5  -4  101.08    3.39
   2  -5   4  105.95    3.37
  -2  -5  -4  102.43    3.33
   2  -5   4  102.14    3.33
  -2  -5  -4  105.87    3.38
   1   5   4  100.51    3.39
  -1   5  -4  101.73    3.44
  -1   5  -4  105.97    3.48
   1   5   4  107.28    3.45
   1  -5   4  100.61    3.40
  -1  -5  -4   97.93    3.39
   1  -5   4  102.64    3.38
  -1  -5  -4  103.13    3.35
  -1  -5  -4   96.73    3.37
   0   5   4  138.93    4.69
   0   5  -4  137.59    4.69
   0   5  -4  142.66    4.75
   0  -5   4  138.51    4.62
   0  -5  -4  147.88    4.59
   0  -5   4  137.00    4.65
   0  -5  -4  142.20    4.64
   0  -5  -4  144.05    4.61
   1   5  -4  329.10   10.42
   1   5  -4  317.21   10.65
   1   5  -4  322.25   10.59
  -1   5   4  298.80   10.56
   1  -5  -4  331.89   10.50
   1  -5  -4  326.32   10.42
  -1  -5   4  335.94   10.54
   1  -5  -4  338.81   10.52
  -2   5   4   18.38    0.74
   2   5  -4   18.79    0.63
   2   5  -4   19.96    0.83
   2  -5  -4   14.09    0.63
   2  -5  -4   15.13    0.63
  -2  -5   4   13.61    0.60
   2  -5  -4   18.32    0.71
  -2  -5   4   14.45    0.66
  -3   5   4    9.82    0.52
   3   5  -4   10.27    0.45
   3   5  -4   10.83    0.60
   3  -5  -4    8.71    0.41
   3  -5  -4    8.47    0.39
  -3  -5   4    8.28    0.37
  -3  -5   4    8.09    0.44
   3  -5  -4    9.89    0.50
   4   5  -4   23.32    0.95
  -4   5   4   23.13    1.01
   4   5  -4   23.94    1.11
   4  -5  -4   22.53    0.98
  -4  -5   4   22.52    0.91
  -4  -5   4   24.13    0.82
   4  -5  -4   23.14    0.84
   4  -5  -4   23.64    0.88
  -4  -5   4   22.57    0.97
  -5   5   4    8.96    0.61
   5   5  -4    8.86    0.53
   5   5  -4    9.12    0.63
   5  -5  -4    9.75    0.43
   5  -5  -4    8.20    0.54
   5  -5  -4    9.14    0.39
  -5  -5   4    9.33    0.46
  -5  -5   4    9.63    0.56
   6   5  -4    3.50    0.35
  -6   5   4    3.62    0.45
   6   5  -4    3.68    0.43
  -6  -5   4    3.53    0.39
  -6  -5   4    3.82    0.27
   6  -5  -4    3.39    0.37
   6  -5  -4    3.72    0.25
  -7   5   4    6.69    0.60
   7   5  -4    6.69    0.60
   7   5  -4    8.15    0.55
   7  -5  -4    6.57    0.36
   7  -5  -4    7.91    0.56
  -7  -5   4    6.93    0.55
  -8   5   4    1.24    0.44
   8   5  -4    1.62    0.37
   8   5  -4    1.45    0.41
  -8  -5   4    0.51    0.33
   8  -5  -4    1.49    0.38
   9   5  -4   15.40    1.02
  -9   5   4   16.78    1.04
   9   5  -4   14.09    0.89
  -9  -5   4   15.72    0.92
   9  -5  -4   14.82    0.92
  -9  -5   4   14.69    0.87
 -10   5   4    0.74    0.48
  10   5  -4    0.26    0.27
 -10  -5   4    0.84    0.40
 -10  -5   4    0.08    0.36
  10  -5  -4    0.24    0.31
 -11   5   4    7.18    0.81
  11   5  -4    7.47    0.70
  11  -5  -4    7.30    0.72
 -11  -5   4    6.09    0.67
 -11  -5   4    6.10    0.69
 -12   5   4    0.65    0.53
  12   5  -4    0.92    0.44
  12  -5  -4    1.72    0.53
 -12  -5   4    0.54    0.49
 -12  -5   4    0.42    0.48
  13   5  -4    0.83    0.48
 -13   5   4    1.62    0.67
  13  -5  -4    1.54    0.55
  13   6   4    0.13    0.38
  13  -6   4   -0.23    0.38
 -13  -6  -4    1.04    0.64
  12   6   4    6.71    0.76
 -12  -6  -4    7.72    0.85
  12  -6   4    7.85    0.77
 -11   6  -4    1.01    0.50
  11   6   4    0.47    0.35
  11  -6   4    1.38    0.44
 -11  -6  -4    0.50    0.47
 -10   6  -4   10.00    0.84
  10   6   4    9.78    0.76
 -10  -6  -4   10.29    0.83
  10  -6   4    9.21    0.75
  -9   6  -4    3.62    0.45
  -9   6  -4    2.96    0.53
   9   6   4    3.21    0.45
  -9  -6  -4    3.06    0.54
   9  -6   4    2.60    0.41
  -9  -6  -4    3.33    0.46
  -8   6  -4   28.07    1.22
  -8   6  -4   27.43    1.33
   8   6   4   26.64    1.27
   8   6   4   26.78    1.31
  -8  -6  -4   27.05    1.30
   8  -6   4   26.53    1.26
   8  -6   4   28.42    1.10
  -8  -6  -4   26.96    1.18
   7   6   4    5.61    0.46
  -7   6  -4    5.22    0.54
  -7   6  -4    4.85    0.44
   7   6   4    5.45    0.49
   7  -6   4    4.62    0.44
  -7  -6  -4    5.68    0.44
  -7  -6  -4    5.46    0.37
   7  -6   4    5.07    0.37
  -7  -6  -4    5.33    0.52
   6   6   4    4.89    0.44
   6   6   4    4.49    0.39
  -6   6  -4    5.05    0.47
  -6   6  -4    4.30    0.40
   6  -6   4    4.52    0.38
   6  -6   4    4.86    0.32
  -6  -6  -4    4.74    0.46
   6  -6   4    5.30    0.35
  -6  -6  -4    4.41    0.36
  -6  -6  -4    4.67    0.35
   5   6   4    2.46    0.30
   5   6   4    2.21    0.27
  -5   6  -4    2.65    0.37
  -5   6  -4    1.81    0.29
  -5  -6  -4    1.55    0.25
  -5  -6  -4    1.99    0.17
   5  -6   4    2.84    0.27
  -5  -6  -4    2.55    0.37
   5  -6   4    1.63    0.22
   5  -6   4    1.46    0.23
  -4   6  -4    2.13    0.27
  -4   6  -4    3.10    0.36
   4   6   4    2.68    0.26
  -4  -6  -4    1.84    0.31
  -4  -6  -4    2.66    0.19
   4  -6   4    2.21    0.24
   4  -6   4    1.99    0.23
  -4  -6  -4    2.08    0.24
   4  -6   4    3.53    0.26
  -3   6  -4    2.58    0.31
  -3   6  -4    2.21    0.25
   3   6   4    2.54    0.23
   3   6   4    2.55    0.26
   3  -6   4    2.65    0.20
  -3  -6  -4    2.13    0.17
  -3  -6  -4    2.09    0.27
  -3  -6  -4    2.49    0.24
   3  -6   4    2.73    0.24
   3  -6   4    2.49    0.24
  -2   6  -4   57.58    2.15
   2   6   4   60.59    2.06
   2   6   4   64.29    2.16
  -2   6  -4   56.33    2.09
   2  -6   4   58.12    2.05
  -2  -6  -4   57.41    2.06
   2  -6   4   59.28    2.07
   2  -6   4   65.03    2.00
  -2  -6  -4   56.80    2.07
  -2  -6  -4   57.90    2.00
   1   6   4   86.35    2.91
  -1   6  -4   83.76    2.96
  -1   6  -4   84.78    3.01
   1   6   4   81.99    2.97
   1  -6   4   92.43    2.94
  -1  -6  -4   86.49    2.92
   1  -6   4   91.38    2.91
  -1  -6  -4   89.52    2.87
  -1  -6  -4   80.03    2.89
   0   6   4  195.36    6.51
   0   6  -4  194.48    6.50
   0   6   4  198.18    6.44
   0   6  -4  194.97    6.56
   0  -6  -4  196.70    6.41
   0  -6  -4  202.86    6.45
   0  -6   4  196.03    6.42
   0  -6   4  194.88    6.45
   0  -6  -4  197.01    6.38
   1   6  -4   30.01    1.20
   1   6  -4   28.71    1.12
  -1   6   4   29.58    1.13
   1  -6  -4   27.14    1.05
   1  -6  -4   27.01    1.03
  -1  -6   4   26.85    1.02
   1  -6  -4   30.09    0.97
  -1  -6   4   27.26    1.07
   2   6  -4  136.88    4.87
  -2   6   4  140.27    4.77
   2   6  -4  138.89    4.62
   2  -6  -4  143.64    4.67
   2  -6  -4  136.06    4.71
   2  -6  -4  142.84    4.67
  -2  -6   4  147.74    4.72
  -2  -6   4  147.16    4.64
   3   6  -4    2.95    0.22
  -3   6   4    3.21    0.34
   3   6  -4    3.02    0.34
   3  -6  -4    2.79    0.21
  -3  -6   4    2.71    0.19
  -3  -6   4    3.35    0.28
   3  -6  -4    2.64    0.22
   3  -6  -4    3.06    0.28
  -4   6   4   18.86    0.94
   4   6  -4   19.58    0.85
   4   6  -4   21.16    1.05
  -4  -6   4   20.53    0.90
  -4  -6   4   22.12    0.86
   4  -6  -4   19.48    0.80
   4  -6  -4   20.91    0.78
  -4  -6   4   20.16    0.74
   4  -6  -4   21.29    0.91
   5   6  -4   14.48    0.87
   5   6  -4   14.83    0.73
  -5   6   4   15.17    0.83
   5  -6  -4   16.09    0.61
  -5  -6   4   15.50    0.78
  -5  -6   4   16.04    0.69
   5  -6  -4   14.10    0.75
   5  -6  -4   15.60    0.66
   6   6  -4    2.69    0.32
  -6   6   4    3.04    0.43
   6   6  -4    2.82    0.40
   6  -6  -4    2.88    0.24
  -6  -6   4    2.89    0.26
   6  -6  -4    3.39    0.36
  -6  -6   4    2.80    0.36
   7   6  -4    1.58    0.28
  -7   6   4    1.83    0.44
   7   6  -4    1.51    0.41
   7  -6  -4    1.77    0.20
  -7  -6   4    1.80    0.40
   7  -6  -4    2.18    0.33
   8   6  -4   15.10    0.99
  -8   6   4   15.15    0.96
   8   6  -4   14.50    0.85
   8  -6  -4   14.67    0.88
   8  -6  -4   15.63    0.65
  -8  -6   4   13.51    0.85
   9   6  -4    0.43    0.29
   9   6  -4    1.18    0.42
  -9   6   4    0.53    0.42
   9  -6  -4    0.74    0.33
  -9  -6   4    0.95    0.41
  10   6  -4   22.09    1.19
 -10   6   4   21.46    1.29
 -10  -6   4   19.85    1.15
 -10  -6   4   20.07    1.10
  10  -6  -4   20.57    1.19
 -11   6   4    4.37    0.72
  11   6  -4    4.09    0.55
 -11  -6   4    3.53    0.58
  11  -6  -4    3.84    0.57
 -11  -6   4    3.87    0.62
  12   6  -4    4.86    0.64
 -12   6   4    4.36    0.78
 -12  -6   4    4.31    0.69
 -12  -6   4    4.76    0.69
  12  -6  -4    5.85    0.70
 -13   6   4    0.51    0.59
  13   6  -4    0.36    0.45
  13  -6  -4    0.84    0.47
 -13  -6   4   -0.31    0.51
  13  -7   4    1.10    0.54
 -12   7  -4    0.56    0.54
  12   7   4    0.64    0.40
  12  -7   4    1.57    0.52
 -12  -7  -4    0.29    0.49
  11   7   4   13.31    0.97
 -11   7  -4   13.52    1.04
  11  -7   4   12.38    0.92
 -11  -7  -4   13.13    1.00
 -10   7  -4   -0.05    0.32
  10   7   4    0.08    0.28
  10  -7   4    0.04    0.26
 -10  -7  -4    0.42    0.42
   9   7   4   22.35    1.18
   9   7   4   22.17    1.21
  -9   7  -4   23.24    1.25
   9  -7   4   20.85    1.14
  -9  -7  -4   21.46    1.20
  -9  -7  -4   23.80    1.09
   8   7   4    4.45    0.51
  -8   7  -4    5.57    0.47
  -8   7  -4    4.63    0.57
   8   7   4    4.75    0.48
  -8  -7  -4    4.66    0.57
  -8  -7  -4    4.54    0.45
   8  -7   4    4.57    0.46
   8  -7   4    5.16    0.38
   7   7   4    2.15    0.32
  -7   7  -4    2.28    0.43
  -7   7  -4    2.10    0.34
   7   7   4    2.27    0.37
   7  -7   4    2.45    0.32
  -7  -7  -4    2.64    0.35
  -7  -7  -4    1.91    0.27
   7  -7   4    2.29    0.28
  -7  -7  -4    2.75    0.45
  -6   7  -4    5.01    0.41
   6   7   4    5.41    0.41
   6   7   4    5.27    0.47
  -6   7  -4    4.98    0.49
   6  -7   4    4.95    0.34
  -6  -7  -4    4.62    0.36
  -6  -7  -4    4.75    0.48
   6  -7   4    4.31    0.38
   6  -7   4    4.86    0.36
   5   7   4   24.21    1.03
  -5   7  -4   24.72    1.04
  -5   7  -4   23.11    1.11
   5   7   4   23.06    1.13
   5  -7   4   25.28    0.99
   5  -7   4   22.68    1.00
  -5  -7  -4   24.07    0.88
  -5  -7  -4   25.12    0.98
   5  -7   4   24.89    0.97
  -5  -7  -4   23.76    1.08
  -4   7  -4   42.94    1.60
   4   7   4   44.14    1.71
  -4   7  -4   39.73    1.66
   4   7   4   39.31    1.55
   4  -7   4   40.93    1.54
  -4  -7  -4   43.05    1.46
  -4  -7  -4   43.66    1.64
  -4  -7  -4   42.77    1.55
   4  -7   4   41.83    1.55
   4  -7   4   43.27    1.55
  -3   7  -4   30.06    1.24
   3   7   4   28.07    1.11
   3   7   4   30.16    1.24
  -3   7  -4   27.97    1.14
   3  -7   4   29.74    1.12
  -3  -7  -4   28.06    1.16
   3  -7   4   28.12    1.11
   3  -7   4   29.39    1.07
  -3  -7  -4   29.41    1.12
  -3  -7  -4   28.94    1.04
   2   7   4    3.73    0.27
  -2   7  -4    3.08    0.33
  -2   7  -4    3.75    0.30
   2   7   4    3.44    0.31
   2  -7   4    3.85    0.29
   2  -7   4    3.72    0.20
  -2  -7  -4    3.49    0.23
   2  -7   4    3.89    0.28
  -2  -7  -4    2.92    0.29
  -2  -7  -4    3.68    0.29
   1   7   4   28.48    1.12
  -1   7  -4   30.71    1.17
   1   7   4   29.73    1.03
  -1   7  -4   27.71    1.08
  -1  -7  -4   25.63    1.01
   1  -7   4   25.06    1.00
  -1  -7  -4   24.46    1.03
  -1  -7  -4   25.35    0.98
   1  -7   4   23.77    1.03
   0   7   4    3.45    0.31
   0   7  -4    3.16    0.28
   0   7  -4    3.04    0.31
   0   7   4    3.16    0.24
   0  -7  -4    2.88    0.22
   0  -7   4    2.60    0.23
   0  -7   4    2.57    0.26
   0  -7  -4    3.01    0.25
   0  -7  -4    2.80    0.21
   1   7  -4  153.54    5.26
  -1   7   4  148.19    5.28
   1   7  -4  152.41    5.36
   1  -7  -4  163.64    5.18
  -1  -7   4  152.75    5.22
  -1  -7   4  154.72    5.16
   1  -7  -4  169.11    5.10
   1  -7  -4  161.91    5.21
   2   7  -4    1.46    0.31
  -2   7   4    0.92    0.27
   2   7  -4    0.56    0.09
  -2  -7   4    0.61    0.20
   2  -7  -4    0.78    0.19
  -2  -7   4    0.91    0.16
   2  -7  -4    0.69    0.17
   2  -7  -4    0.76    0.17
  -3   7   4   36.69    1.48
   3   7  -4   35.62    1.57
   3   7  -4   36.90    1.34
  -3  -7   4   39.85    1.32
   3  -7  -4   35.95    1.35
   3  -7  -4   36.87    1.34
  -3  -7   4   37.24    1.41
   3  -7  -4   36.69    1.41
   4   7  -4   54.34    1.93
   4   7  -4   56.48    2.20
  -4   7   4   52.60    2.05
   4  -7  -4   55.11    1.89
   4  -7  -4   53.90    1.99
  -4  -7   4   49.04    1.81
  -4  -7   4   54.57    1.95
   4  -7  -4   54.30    1.86
  -4  -7   4   52.73    1.99
   5   7  -4    8.85    0.52
   5   7  -4   10.15    0.70
  -5   7   4    9.76    0.65
   5  -7  -4    8.79    0.42
  -5  -7   4    8.51    0.50
  -5  -7   4    8.36    0.58
   5  -7  -4    8.80    0.46
   5  -7  -4    9.61    0.56
  -6   7   4    7.45    0.61
   6   7  -4    7.10    0.50
   6   7  -4    7.69    0.64
  -6  -7   4    7.57    0.55
   6  -7  -4    7.41    0.41
  -6  -7   4    6.99    0.43
   6  -7  -4    6.88    0.51
   7   7  -4    0.63    0.23
   7   7  -4    1.01    0.37
  -7   7   4    0.24    0.32
   7  -7  -4    0.81    0.20
   7  -7  -4    0.46    0.26
  -7  -7   4    1.02    0.37
   8   7  -4    0.35    0.23
  -8   7   4    1.27    0.44
   8   7  -4    1.11    0.41
   8  -7  -4    0.88    0.20
  -8  -7   4    0.49    0.36
   8  -7  -4    0.85    0.32
   9   7  -4   22.27    1.19
   9   7  -4   23.90    1.37
  -9   7   4   23.64    1.32
   9  -7  -4   24.01    1.24
  -9  -7   4   22.20    1.21
  10   7  -4    0.05    0.26
 -10   7   4   -0.02    0.42
  10   7  -4    0.18    0.34
 -10  -7   4    0.30    0.41
 -10  -7   4    0.24    0.43
  10  -7  -4   -0.35    0.21
 -11   7   4   14.84    1.13
  11   7  -4   13.82    0.96
 -11  -7   4   13.06    0.93
  11  -7  -4   13.54    0.98
 -11  -7   4   12.25    0.97
 -12   7   4    5.27    0.83
  12   7  -4    3.37    0.57
 -12  -7   4    5.67    0.69
  12  -7  -4    6.95    0.74
 -12  -7   4    4.60    0.72
  13   7  -4    3.16    0.60
 -13  -7   4    2.01    0.64
  12   8   4    8.12    0.81
 -12   8  -4    9.09    1.01
 -12  -8  -4    7.84    0.88
  12  -8   4    7.22    0.76
  11   8   4    1.35    0.47
 -11   8  -4    1.62    0.58
  11  -8   4    2.84    0.61
 -11  -8  -4    2.01    0.61
  10   8   4    6.33    0.64
 -10   8  -4    5.51    0.71
 -10  -8  -4    6.70    0.62
  10  -8   4    6.12    0.63
 -10  -8  -4    6.09    0.72
   9   8   4    1.89    0.46
   9   8   4    1.27    0.38
  -9   8  -4    2.03    0.53
  -9  -8  -4    1.14    0.38
   9  -8   4    1.74    0.36
  -9  -8  -4    1.73    0.52
  -8   8  -4    8.79    0.62
  -8   8  -4    9.53    0.77
   8   8   4   10.06    0.69
   8   8   4    9.77    0.74
   8  -8   4    9.57    0.66
  -8  -8  -4    9.21    0.73
  -8  -8  -4    9.63    0.63
   8  -8   4   10.66    0.57
   7   8   4    9.58    0.65
   7   8   4   10.35    0.74
  -7   8  -4   10.46    0.77
  -7   8  -4   10.04    0.63
   7  -8   4   10.26    0.64
   7  -8   4   11.50    0.59
  -7  -8  -4   11.43    0.59
  -7  -8  -4   11.16    0.74
  -6   8  -4   10.58    0.61
  -6   8  -4    9.96    0.71
   6   8   4   10.31    0.71
   6   8   4    9.96    0.60
  -6  -8  -4   10.41    0.69
   6  -8   4   10.50    0.54
   6  -8   4   10.20    0.56
   6  -8   4    9.99    0.59
  -6  -8  -4   10.54    0.56
   5   8   4   14.78    0.84
   5   8   4   13.82    0.69
  -5   8  -4   13.29    0.70
  -5   8  -4   14.16    0.81
   5  -8   4   14.10    0.67
  -5  -8  -4   14.14    0.57
  -5  -8  -4   12.51    0.66
   5  -8   4   14.29    0.67
  -5  -8  -4   14.13    0.77
   5  -8   4   14.39    0.68
   4   8   4    8.26    0.47
   4   8   4    7.47    0.55
  -4   8  -4    8.10    0.60
  -4   8  -4    7.86    0.49
   4  -8   4    8.25    0.47
   4  -8   4    8.25    0.44
  -4  -8  -4    7.95    0.47
   4  -8   4    7.81    0.46
  -4  -8  -4    8.15    0.38
  -4  -8  -4    8.12    0.56
  -3   8  -4   33.40    1.34
  -3   8  -4   33.15    1.44
   3   8   4   34.53    1.30
   3   8   4   36.41    1.47
  -3  -8  -4   36.10    1.37
   3  -8   4   33.90    1.31
   3  -8   4   33.71    1.32
   3  -8   4   37.18    1.26
  -3  -8  -4   33.62    1.23
  -3  -8  -4   33.32    1.33
  -2   8  -4   56.99    2.15
  -2   8  -4   57.10    2.25
   2   8   4   57.89    2.24
   2   8   4   56.84    2.09
  -2  -8  -4   62.07    2.15
  -2  -8  -4   61.42    2.06
  -2  -8  -4   64.08    2.16
   2  -8   4   64.10    2.13
   2  -8   4   58.95    2.00
   2  -8   4   61.15    2.15
  -1   8  -4    2.91    0.32
  -1   8  -4    2.86    0.28
   1   8   4    3.06    0.25
   1   8   4    3.15    0.31
  -1  -8  -4    2.74    0.22
   1  -8   4    3.00    0.30
   1  -8   4    2.22    0.24
  -1  -8  -4    2.42    0.26
  -1  -8  -4    2.82    0.26
   0   8  -4  147.16    4.95
   0   8  -4  145.73    5.06
   0   8   4  141.02    4.99
   0   8   4  148.34    4.87
   0  -8   4  140.74    4.91
   0  -8  -4  143.89    4.91
   0  -8   4  151.12    4.87
   0  -8  -4  156.29    4.84
   0  -8  -4  146.93    4.86
  -1   8   4   20.82    0.98
   1   8  -4   22.10    0.94
   1   8  -4   20.75    1.02
  -1  -8   4   21.97    0.85
   1  -8  -4   21.84    0.86
   1  -8  -4   22.62    0.90
   1  -8  -4   20.64    0.78
  -1  -8   4   21.42    0.92
   2   8  -4   24.64    0.82
   2   8  -4   23.92    1.12
  -2   8   4   24.69    1.07
   2  -8  -4   23.68    0.95
   2  -8  -4   21.81    0.90
  -2  -8   4   20.82    0.95
  -2  -8   4   21.01    0.88
   2  -8  -4   22.18    0.92
  -3   8   4   82.66    2.92
   3   8  -4   82.62    2.72
   3   8  -4   76.06    3.00
  -3  -8   4   79.81    2.81
   3  -8  -4   80.08    2.75
   3  -8  -4   81.45    2.75
   3  -8  -4   81.17    2.81
  -3  -8   4   75.91    2.69
  -4   8   4    7.23    0.58
   4   8  -4    6.68    0.58
   4   8  -4    6.82    0.40
  -4  -8   4    7.05    0.51
  -4  -8   4    6.77    0.46
   4  -8  -4    6.98    0.39
   4  -8  -4    7.28    0.41
  -4  -8   4    6.60    0.34
   4  -8  -4    7.57    0.48
   5   8  -4   33.91    1.35
  -5   8   4   32.23    1.47
   5   8  -4   33.91    1.60
  -5  -8   4   34.54    1.34
   5  -8  -4   33.70    1.28
   5  -8  -4   33.76    1.39
  -5  -8   4   33.27    1.41
   5  -8  -4   34.37    1.24
   6   8  -4    3.97    0.50
   6   8  -4    3.94    0.36
  -6   8   4    3.80    0.50
  -6  -8   4    3.41    0.33
   6  -8  -4    3.93    0.40
   6  -8  -4    3.62    0.31
  -6  -8   4    3.40    0.43
  -7   8   4    4.79    0.58
   7   8  -4    5.03    0.57
   7   8  -4    4.41    0.42
   7  -8  -4    4.53    0.33
   7  -8  -4    4.15    0.46
  -7  -8   4    3.97    0.49
  -8   8   4    2.65    0.54
   8   8  -4    2.47    0.48
   8   8  -4    2.25    0.35
  -8  -8   4    1.77    0.43
   8  -8  -4    2.89    0.43
   8  -8  -4    2.48    0.27
  -9   8   4    0.53    0.45
   9   8  -4    0.40    0.27
   9   8  -4    0.74    0.39
   9  -8  -4    1.09    0.38
  -9  -8   4   -0.02    0.35
 -10   8   4   12.84    1.03
  10   8  -4   13.82    0.91
  10   8  -4   13.77    1.06
 -10  -8   4   13.63    0.90
  10  -8  -4   12.58    0.92
 -10  -8   4   13.22    0.96
  11   8  -4    1.68    0.46
 -11   8   4    1.94    0.64
  11  -8  -4    2.76    0.60
 -11  -8   4    1.16    0.50
 -11  -8   4    0.47    0.47
  12   8  -4    1.70    0.52
 -12   8   4    1.26    0.64
 -12  -8   4    1.09    0.60
  12  -8  -4    2.20    0.60
 -12  -8   4    1.25    0.53
  13   8  -4    4.58    0.73
  12   9   4    3.96    0.65
 -12   9  -4    4.16    0.81
  12  -9   4    3.93    0.62
 -12  -9  -4    3.85    0.80
 -11   9  -4    7.93    0.87
  11   9   4    6.94    0.72
 -11  -9  -4    7.68    0.84
  11  -9   4    8.12    0.74
  10   9   4    0.17    0.32
  10   9   4    0.31    0.31
 -10   9  -4    0.35    0.43
  10  -9   4    0.06    0.30
 -10  -9  -4    0.64    0.44
 -10  -9  -4    0.62    0.41
  -9   9  -4   12.58    0.96
   9   9   4   11.84    0.83
   9   9   4   11.93    0.89
   9  -9   4   12.54    0.66
   9  -9   4   12.55    0.83
  -9  -9  -4   12.02    0.76
  -9  -9  -4   11.02    0.89
  -8   9  -4    0.42    0.39
   8   9   4    0.14    0.28
   8   9   4    0.34    0.26
   8  -9   4    0.28    0.20
   8  -9   4    0.46    0.29
  -8  -9  -4   -0.14    0.32
  -8  -9  -4    0.34    0.31
  -7   9  -4    3.71    0.52
   7   9   4    4.38    0.51
  -7   9  -4    3.48    0.39
   7   9   4    4.06    0.41
  -7  -9  -4    3.08    0.47
  -7  -9  -4    2.52    0.33
   7  -9   4    4.77    0.43
   7  -9   4    2.89    0.32
   6   9   4   19.21    0.95
   6   9   4   20.06    1.09
  -6   9  -4   20.76    0.94
  -6   9  -4   20.11    1.09
   6  -9   4   19.48    0.93
  -6  -9  -4   19.59    0.89
   6  -9   4   20.18    0.91
   6  -9   4   19.90    0.88
  -6  -9  -4   21.08    1.04
   5   9   4    1.74    0.26
  -5   9  -4    1.90    0.39
  -5   9  -4    1.67    0.27
   5   9   4    2.28    0.36
  -5  -9  -4    1.93    0.19
   5  -9   4    2.01    0.25
  -5  -9  -4    1.97    0.39
   5  -9   4    1.42    0.25
   5  -9   4    1.25    0.24
  -5  -9  -4    1.55    0.29
   4   9   4   24.05    1.13
  -4   9  -4   22.23    0.97
   4   9   4   22.14    0.93
  -4   9  -4   21.33    1.09
  -4  -9  -4   21.91    1.01
   4  -9   4   20.79    0.93
   4  -9   4   23.41    0.90
  -4  -9  -4   18.92    0.92
   4  -9   4   21.91    0.95
  -4  -9  -4   21.81    0.84
   3   9   4   36.95    1.45
  -3   9  -4   39.67    1.52
  -3   9  -4   38.20    1.64
   3   9   4   38.36    1.63
   3  -9   4   37.91    1.38
   3  -9   4   39.18    1.50
  -3  -9  -4   39.39    1.40
  -3  -9  -4   39.68    1.51
   3  -9   4   40.00    1.49
  -3  -9  -4   41.93    1.55
  -2   9  -4   40.15    1.56
   2   9   4   39.12    1.48
   2   9   4   39.65    1.65
  -2   9  -4   40.41    1.67
   2  -9   4   41.01    1.55
  -2  -9  -4   41.43    1.55
   2  -9   4   40.93    1.37
   2  -9   4   40.33    1.51
  -2  -9  -4   41.77    1.54
  -2  -9  -4   40.28    1.45
  -1   9  -4   41.00    1.56
   1   9   4   38.38    1.62
   1   9   4   40.12    1.47
  -1   9  -4   40.34    1.66
  -1  -9  -4   39.48    1.54
  -1  -9  -4   42.34    1.50
   1  -9   4   40.11    1.55
   1  -9   4   41.19    1.50
  -1  -9  -4   40.64    1.46
   0   9  -4    0.22    0.18
   0   9   4    0.01    0.16
   0   9  -4    0.06    0.16
   0   9   4    0.07    0.12
   0  -9  -4    0.15    0.13
   0  -9  -4   -0.03    0.14
   0  -9   4   -0.08    0.15
   0  -9  -4    0.06    0.15
   0  -9   4   -0.32    0.16
   1   9  -4   50.74    2.07
  -1   9   4   51.46    2.02
   1  -9  -4   51.82    1.85
  -1  -9   4   53.20    1.93
   1  -9  -4   54.76    1.79
  -1  -9   4   50.70    1.85
   1  -9  -4   50.43    1.89
  -2   9   4   18.66    0.95
   2   9  -4   19.93    1.02
   2   9  -4   20.60    0.68
   2  -9  -4   17.71    0.79
  -2  -9   4   17.52    0.77
   2  -9  -4   18.19    0.81
   2  -9  -4   18.74    0.67
  -2  -9   4   17.96    0.86
  -3   9   4    6.22    0.54
   3   9  -4    6.13    0.31
   3   9  -4    7.44    0.58
  -3  -9   4    4.60    0.41
  -3  -9   4    4.54    0.32
   3  -9  -4    6.59    0.42
   3  -9  -4    4.28    0.34
   3  -9  -4    4.30    0.34
  -4   9   4   56.20    2.24
   4   9  -4   55.84    2.37
  -4  -9   4   56.59    2.15
   4  -9  -4   55.94    2.03
  -4  -9   4   59.48    2.12
   4  -9  -4   55.01    2.05
  -4  -9   4   61.93    1.99
   4  -9  -4   56.95    2.12
   5   9  -4   10.97    0.60
   5   9  -4   10.86    0.82
  -5   9   4   12.40    0.79
   5  -9  -4   11.72    0.67
   5  -9  -4   11.83    0.55
  -5  -9   4   11.18    0.70
   5  -9  -4   11.94    0.59
  -5  -9   4   11.55    0.63
   6   9  -4   10.30    0.80
  -6   9   4    9.04    0.73
   6   9  -4   10.29    0.60
  -6  -9   4    9.31    0.66
   6  -9  -4    9.48    0.63
  -6  -9   4    9.52    0.57
   6  -9  -4    9.14    0.53
   7   9  -4   24.86    1.41
  -7   9   4   27.48    1.37
   7   9  -4   24.49    1.17
   7  -9  -4   26.18    1.06
   7  -9  -4   24.51    1.21
  -7  -9   4   25.65    1.26
   8   9  -4    0.69    0.38
   8   9  -4    0.67    0.28
  -8   9   4    0.57    0.44
   8  -9  -4    0.94    0.34
  -8  -9   4    0.64    0.38
   8  -9  -4    1.62    0.29
   9   9  -4    9.61    0.89
   9   9  -4   10.35    0.74
  -9   9   4    9.48    0.88
  -9  -9   4    8.94    0.80
   9  -9  -4   10.84    0.79
  10   9  -4    0.48    0.34
 -10   9   4    1.29    0.59
  10   9  -4    0.50    0.40
  10  -9  -4    1.40    0.45
 -10  -9   4    0.63    0.47
 -11   9   4    9.27    0.99
  11   9  -4    9.00    0.77
  11   9  -4    8.42    0.91
 -11  -9   4    8.93    0.87
 -11  -9   4    8.23    0.78
  11  -9  -4    9.29    0.83
 -12   9   4    2.77    0.75
 -12  -9   4    2.70    0.71
 -12  -9   4    4.33    0.69
  12  -9  -4    4.58    0.71
  12  10   4    1.32    0.47
 -12 -10  -4    0.80    0.58
 -11  10  -4    2.30    0.65
  11  10   4    2.00    0.53
 -11 -10  -4    2.02    0.64
  11 -10   4    2.75    0.51
  10  10   4    1.78    0.49
 -10  10  -4    1.52    0.56
  10  10   4    1.63    0.44
  10 -10   4    1.81    0.46
 -10 -10  -4    0.39    0.44
  -9  10  -4    0.65    0.47
   9  10   4    0.49    0.36
   9  10   4    0.68    0.33
  -9 -10  -4    0.79    0.38
   9 -10   4    0.69    0.32
  -9 -10  -4    1.36    0.48
   9 -10   4    1.08    0.27
   8  10   4    5.76    0.63
   8  10   4    5.71    0.54
  -8  10  -4    6.21    0.69
  -8 -10  -4    6.07    0.66
  -8 -10  -4    5.66    0.51
   8 -10   4    6.13    0.54
   8 -10   4    6.07    0.46
   7  10   4    7.98    0.70
  -7  10  -4    8.24    0.72
   7  10   4    8.58    0.59
  -7 -10  -4    7.04    0.52
   7 -10   4    7.65    0.52
  -7 -10  -4    8.27    0.69
   7 -10   4    8.38    0.58
  -6  10  -4    7.42    0.66
  -6  10  -4    6.87    0.50
   6  10   4    7.52    0.52
   6  10   4    6.25    0.62
  -6 -10  -4    6.05    0.57
   6 -10   4    7.59    0.48
  -6 -10  -4    6.97    0.50
   6 -10   4    7.04    0.49
   6 -10   4    7.13    0.48
  -5  10  -4    7.61    0.51
   5  10   4    7.31    0.62
   5  10   4    7.27    0.49
  -5  10  -4    7.76    0.65
   5 -10   4    7.72    0.49
  -5 -10  -4    6.84    0.40
  -5 -10  -4    6.92    0.58
  -5 -10  -4    6.98    0.50
   5 -10   4    7.20    0.45
   5 -10   4    7.70    0.50
  -4  10  -4    4.35    0.49
   4  10   4    5.41    0.38
   4  10   4    5.13    0.50
  -4  10  -4    5.35    0.41
   4 -10   4    5.51    0.41
   4 -10   4    4.87    0.40
   4 -10   4    4.90    0.33
  -4 -10  -4    5.26    0.41
  -4 -10  -4    5.26    0.32
  -4 -10  -4    4.34    0.44
   3  10   4   39.08    1.68
   3  10   4   39.23    1.47
  -3  10  -4   37.42    1.52
  -3  10  -4   39.19    1.68
  -3 -10  -4   38.12    1.54
   3 -10   4   39.04    1.50
   3 -10   4   37.52    1.52
  -3 -10  -4   39.38    1.42
   3 -10   4   40.08    1.40
  -3 -10  -4   40.66    1.54
   2  10   4   28.39    1.10
   2  10   4   26.89    1.28
  -2  10  -4   26.92    1.29
  -2  10  -4   26.77    1.16
  -2 -10  -4   28.16    1.17
  -2 -10  -4   29.22    1.17
   2 -10   4   29.27    1.15
  -2 -10  -4   27.95    1.07
   2 -10   4   28.98    1.19
  -1  10  -4   14.66    0.85
   1  10   4   15.49    0.68
   1  10   4   15.81    0.84
  -1  10  -4   15.06    0.75
   1 -10   4   15.07    0.71
   1 -10   4   15.08    0.76
  -1 -10  -4   15.32    0.67
  -1 -10  -4   15.12    0.71
  -1 -10  -4   15.47    0.75
   0  10  -4   63.91    2.33
   0  10  -4   63.58    2.48
   0  10   4   65.31    2.44
   0  10   4   62.42    2.23
   0 -10  -4   62.05    2.21
   0 -10   4   63.33    2.33
   0 -10  -4   63.61    2.31
   0 -10   4   62.43    2.25
   0 -10  -4   66.25    2.25
   1  10  -4   19.99    1.06
  -1  10   4   18.94    1.00
   1 -10  -4   20.28    0.85
   1 -10  -4   20.35    0.79
   1 -10  -4   20.11    0.90
  -1 -10   4   20.54    0.86
  -1 -10   4   20.81    0.94
  -2  10   4    4.33    0.48
   2  10  -4    4.58    0.47
  -2 -10   4    4.59    0.41
  -2 -10   4    3.77    0.30
   2 -10  -4    3.97    0.35
   2 -10  -4    3.97    0.32
   3  10  -4   29.26    1.43
  -3  10   4   29.08    1.34
  -3 -10   4   27.47    1.21
  -3 -10   4   30.56    1.11
   3 -10  -4   26.77    1.14
   3 -10  -4   28.53    1.15
   3 -10  -4   28.54    1.17
   4  10  -4    1.27    0.18
   4  10  -4    1.55    0.41
  -4  10   4    1.80    0.44
   4 -10  -4    1.30    0.26
  -4 -10   4    1.14    0.35
  -4 -10   4    1.35    0.30
   4 -10  -4    1.38    0.26
  -4 -10   4    1.17    0.19
   4 -10  -4    1.51    0.31
  -5  10   4    2.81    0.47
   5  10  -4    2.06    0.41
   5  10  -4    2.18    0.25
   5 -10  -4    2.15    0.25
  -5 -10   4    2.02    0.39
   5 -10  -4    1.93    0.26
   5 -10  -4    2.18    0.33
  -5 -10   4    1.91    0.33
   6  10  -4    9.49    0.82
  -6  10   4   11.39    0.82
   6  10  -4   10.26    0.61
  -6 -10   4   10.37    0.72
   6 -10  -4    9.97    0.67
  -6 -10   4   11.34    0.64
   6 -10  -4   11.08    0.59
  -7  10   4   11.85    0.88
   7  10  -4    9.74    0.64
   7  10  -4   10.68    0.89
  -7 -10   4   11.39    0.64
   7 -10  -4   10.08    0.71
  -7 -10   4   11.57    0.79
   7 -10  -4   10.65    0.59
   8  10  -4    1.03    0.31
  -8  10   4    0.57    0.43
   8  10  -4    1.12    0.45
  -8 -10   4    0.64    0.39
   8 -10  -4    1.11    0.38
   8 -10  -4    1.40    0.29
   9  10  -4    4.84    0.50
  -9  10   4    4.10    0.70
   9  10  -4    3.91    0.64
  -9 -10   4    4.56    0.63
   9 -10  -4    4.62    0.58
  10  10  -4    3.09    0.63
 -10  10   4    2.61    0.69
  10 -10  -4    2.56    0.51
 -10 -10   4    2.23    0.63
 -11  10   4    0.73    0.56
  11  10  -4    0.07    0.42
 -11 -10   4    0.43    0.47
 -11 -10   4    0.35    0.49
  11 -10  -4    0.46    0.42
 -12  10   4    0.48    0.55
 -12 -10   4   -0.25    0.51
  12 -10  -4   -0.74    0.33
 -12 -10   4    0.30    0.51
  12  11   4    1.44    0.51
  11  11   4    0.84    0.40
 -11  11  -4    1.46    0.59
 -11 -11  -4    0.75    0.58
  10  11   4    1.43    0.42
 -10  11  -4    0.80    0.49
 -10 -11  -4    1.30    0.61
   9  11   4    3.77    0.51
   9  11   4    3.58    0.57
  -9  11  -4    3.92    0.66
   9 -11   4    3.46    0.38
  -9 -11  -4    3.88    0.62
   8  11   4    6.16    0.69
   8  11   4    7.63    0.61
  -8  11  -4    8.04    0.79
[truncated: 1,139,569 more chars]
