# Supplementary material for: Crystal structure of a third polymorph of tris­(acetyl­acetonato-κ2 O,O′)iron(III)
Source: Acta Crystallogr E Crystallogr Commun. 2015 Nov 21;71(Pt 12):m228–9. doi: 10.1107/S2056989015021805 (PMC4719847; doi:10.1107/S2056989015021805)
Supplement: Supplementary file 2 [file e-71-0m228-Isup2.hkl]

data_I                                                                          
_shelx_title ' neitw01 in P2(1)/n'                                              
_shelx_refln_list_code          4                                               
_shelx_F_calc_maximum      187.04                                               
_exptl_crystal_F_000       740.00                                               
_reflns_d_resolution_high  0.5701                                               
                                                                                
loop_                                                                           
 _space_group_symop_operation_xyz                                               
 'x, y, z'                                                                      
 '-x+1/2, y+1/2, -z+1/2'                                                        
 '-x, -y, -z'                                                                   
 'x-1/2, -y-1/2, z-1/2'                                                         
                                                                                
_cell_length_a     8.0114                                                       
_cell_length_b    13.0925                                                       
_cell_length_c    15.8078                                                       
_cell_angle_alpha  90.000                                                       
_cell_angle_beta   90.108                                                       
_cell_angle_gamma  90.000                                                       
                                                                                
_shelx_F_squared_multiplier     1.000                                           
                                                                                
loop_                                                                           
 _refln_index_h                                                                 
 _refln_index_k                                                                 
 _refln_index_l                                                                 
 _refln_F_squared_calc                                                          
 _refln_F_squared_meas                                                          
 _refln_F_squared_sigma                                                         
 _refln_observed_status                                                         
   2   0   0      13134.92      13512.10       194.85 o                         
   4   0   0       7119.31       7642.29       124.25 o                         
   6   0   0        264.47        280.59         7.25 o                         
   8   0   0       3910.04       3813.52       110.68 o                         
  10   0   0       1712.69       1716.23        41.93 o                         
  12   0   0        282.19        292.75        21.07 o                         
  14   0   0         11.91         12.40        22.97 o                         
   1   1   0      28980.01      30139.05       397.17 o                         
   2   1   0        480.62        524.89         6.82 o                         
   3   1   0        110.57         84.58         2.05 o                         
   4   1   0          8.55         10.34         1.41 o                         
   5   1   0          0.31         -0.64         1.42 o                         
   6   1   0         39.54         36.62         3.27 o                         
   7   1   0        657.48        629.33        13.99 o                         
   8   1   0         46.56         57.31         5.30 o                         
   9   1   0       3363.38       3322.11        54.55 o                         
  10   1   0          3.90          3.36         6.75 o                         
  11   1   0        481.77        504.52        14.08 o                         
  12   1   0         18.53         11.29         6.74 o                         
  13   1   0        432.07        433.83        18.56 o                         
  14   1   0          3.36        -10.21        18.60 o                         
   0   2   0      33966.21      34707.59       559.90 o                         
   1   2   0       1765.06       1787.66        21.01 o                         
   2   2   0         41.11         82.47         1.63 o                         
   3   2   0        548.31        573.38         7.37 o                         
   4   2   0        892.89        896.14        12.00 o                         
   5   2   0         20.25         26.06         2.15 o                         
   6   2   0        327.37        328.18         6.46 o                         
   7   2   0          6.67         18.98         2.77 o                         
   8   2   0        723.31        709.83        14.35 o                         
   9   2   0        163.93        152.00         7.24 o                         
  10   2   0        644.68        641.73        16.51 o                         
  11   2   0          3.80         -1.54         5.30 o                         
  12   2   0        123.01        127.93         9.58 o                         
  13   2   0          0.21         -2.77         7.51 o                         
   1   3   0       2502.70       2355.54        24.73 o                         
   2   3   0       1850.31       1807.78        19.37 o                         
   3   3   0        833.03        791.53         9.93 o                         
   4   3   0       1107.05       1116.31        13.70 o                         
   5   3   0        109.84        118.14         3.34 o                         
   6   3   0        472.45        502.51         7.88 o                         
   7   3   0          2.55          1.37         1.98 o                         
   8   3   0         33.60         38.08         4.96 o                         
   9   3   0        952.62        961.96        18.53 o                         
  10   3   0         49.49         53.14         7.04 o                         
  11   3   0        152.86        159.53        12.74 o                         
  12   3   0        125.63        131.78         9.98 o                         
  13   3   0        134.80        110.90        11.88 o                         
   0   4   0        584.97        519.35        10.06 o                         
   1   4   0         18.44         15.94         1.50 o                         
   2   4   0         29.11         22.69         1.53 o                         
   3   4   0        351.80        314.30         4.58 o                         
   4   4   0        192.26        179.04         3.66 o                         
   5   4   0        707.20        666.95         9.33 o                         
   6   4   0         34.36         43.43         3.05 o                         
   7   4   0          1.08         -0.40         2.12 o                         
   8   4   0        972.60       1008.00        17.28 o                         
   9   4   0         99.49         92.52         6.22 o                         
  10   4   0        115.47        120.02         8.57 o                         
  11   4   0          6.93          6.98         6.20 o                         
  12   4   0        217.32        218.19        13.00 o                         
  13   4   0         21.98         22.70         8.84 o                         
   1   5   0       1602.69       1321.35        15.54 o                         
   2   5   0        169.39        109.67         2.37 o                         
   3   5   0       1049.48        897.63        10.76 o                         
   4   5   0        187.65        159.37         3.16 o                         
   5   5   0         30.50         35.91         2.22 o                         
   6   5   0         14.17         17.86         2.03 o                         
   7   5   0        930.07        927.27        15.38 o                         
   8   5   0        357.44        332.83         7.68 o                         
   9   5   0        697.27        703.39        15.68 o                         
  10   5   0          0.00         -3.11         4.51 o                         
  11   5   0        135.95        144.42        11.37 o                         
  12   5   0         26.43         22.43         7.58 o                         
  13   5   0        104.08        108.80        12.00 o                         
   0   6   0       1208.62       1170.31        21.26 o                         
   1   6   0        646.80        616.01         8.23 o                         
   2   6   0       3115.05       3022.78        32.34 o                         
   3   6   0       2825.72       2785.47        30.19 o                         
   4   6   0        541.48        531.40         7.49 o                         
   5   6   0       2653.61       2569.17        30.21 o                         
   6   6   0        369.48        354.45         6.85 o                         
   7   6   0        299.47        302.74         7.52 o                         
   8   6   0        571.62        587.50        11.93 o                         
   9   6   0        328.58        331.65        10.51 o                         
  10   6   0         61.11         73.54         8.12 o                         
  11   6   0         37.95         27.82         8.82 o                         
  12   6   0        119.80        110.77        11.15 o                         
  13   6   0         38.57         43.58        10.09 o                         
   1   7   0       3285.62       3150.78        37.91 o                         
   2   7   0       3201.20       3205.57        34.49 o                         
   3   7   0       3442.54       3479.20        37.47 o                         
   4   7   0       2469.68       2381.05        26.51 o                         
   5   7   0        337.23        340.23         6.37 o                         
   6   7   0       1880.14       1847.12        24.72 o                         
   7   7   0        299.62        302.92         7.57 o                         
   8   7   0        504.61        504.38        12.07 o                         
   9   7   0        672.34        680.94        15.82 o                         
  10   7   0          2.20          8.45         4.98 o                         
  11   7   0          2.55          1.83         5.73 o                         
  12   7   0         97.26         93.63        13.53 o                         
  13   7   0        116.94        123.40        12.62 o                         
   0   8   0       2551.58       2490.83        43.28 o                         
   1   8   0        488.07        527.32         8.37 o                         
   2   8   0       1009.03       1061.95        12.95 o                         
   3   8   0       2546.58       2565.35        28.45 o                         
   4   8   0        385.51        355.53         5.98 o                         
   5   8   0       2990.94       2886.30        34.20 o                         
   6   8   0       2017.27       1975.06        26.40 o                         
   7   8   0       1635.35       1622.14        24.64 o                         
   8   8   0        876.75        871.13        17.53 o                         
   9   8   0        154.21        160.25         8.11 o                         
  10   8   0        407.72        416.86        12.88 o                         
  11   8   0          0.85         -6.52         6.52 o                         
  12   8   0        240.98        246.51        16.41 o                         
  13   8   0        295.66        272.85        22.52 o                         
   1   9   0        763.80        862.49        12.54 o                         
   2   9   0        760.69        790.32        10.39 o                         
   3   9   0        883.33        900.02        11.72 o                         
   4   9   0        639.07        603.87         8.83 o                         
   5   9   0        330.73        310.10         6.34 o                         
   6   9   0       1403.92       1402.80        20.14 o                         
   7   9   0          0.85          0.32         2.83 o                         
   8   9   0        144.94        156.91         7.09 o                         
   9   9   0         62.16         68.91         7.73 o                         
  10   9   0         47.49         57.79         8.62 o                         
  11   9   0         13.60          9.42         6.31 o                         
  12   9   0        132.57        119.72        11.73 o                         
   0  10   0         16.34         18.33         3.16 o                         
   1  10   0        244.63        237.68         4.90 o                         
   2  10   0         84.64         76.90         3.39 o                         
   3  10   0        755.49        708.40         9.94 o                         
   4  10   0        314.49        305.93         5.75 o                         
   5  10   0         40.05         57.29         3.76 o                         
   6  10   0        118.70        110.82         4.61 o                         
   7  10   0        210.63        211.43         7.05 o                         
   8  10   0          1.03         -0.05         3.45 o                         
   9  10   0          1.19          0.34         3.71 o                         
  10  10   0        114.92        104.91         8.24 o                         
  11  10   0          2.06          3.55         5.62 o                         
  12  10   0        196.60        161.04        18.55 o                         
   1  11   0         44.01         56.97         2.85 o                         
   2  11   0        143.57        122.65         4.15 o                         
   3  11   0         45.92         48.40         2.93 o                         
   4  11   0        877.34        852.33        12.62 o                         
   5  11   0          8.49          9.54         2.85 o                         
   6  11   0        296.29        316.84         7.69 o                         
   7  11   0         17.51         19.56         3.84 o                         
   8  11   0          6.46         13.86         4.46 o                         
   9  11   0        102.47         93.12         7.02 o                         
  10  11   0          3.62         -2.90         4.99 o                         
  11  11   0         34.36         28.44         6.80 o                         
  12  11   0         50.85         51.35        12.46 o                         
   0  12   0        209.96        164.90         5.83 o                         
   1  12   0         18.39         27.10         2.53 o                         
   2  12   0        234.45        223.30         5.75 o                         
   3  12   0        272.14        280.48         6.98 o                         
   4  12   0         15.07         20.94         2.83 o                         
   5  12   0        275.72        273.62         7.15 o                         
   6  12   0         48.23         58.38         4.39 o                         
   7  12   0        177.06        193.16         7.26 o                         
   8  12   0         15.17         17.79         5.14 o                         
   9  12   0         20.41         24.69         6.20 o                         
  10  12   0         79.45         75.76         9.48 o                         
  11  12   0          4.09          5.05         8.32 o                         
   1  13   0        525.20        525.77        11.25 o                         
   2  13   0        100.14         99.05         4.93 o                         
   3  13   0         43.48         53.24         5.19 o                         
   4  13   0        598.10        594.39        12.05 o                         
   5  13   0        115.64        112.76         6.42 o                         
   6  13   0        422.86        435.76        11.68 o                         
   7  13   0         20.95         30.34         6.11 o                         
   8  13   0         16.34         18.71         6.59 o                         
   9  13   0        153.34        155.82        10.81 o                         
  10  13   0          5.32          0.01         9.42 o                         
  11  13   0         44.89         25.52         9.77 o                         
   0  14   0        271.40        260.65         9.96 o                         
   1  14   0        359.19        348.60         8.05 o                         
   2  14   0          4.60          3.43         3.28 o                         
   3  14   0        428.47        459.72        10.49 o                         
   4  14   0          0.67         -3.03         3.03 o                         
   5  14   0       1081.99       1110.71        21.40 o                         
   6  14   0        116.11        112.26         8.04 o                         
   7  14   0        429.63        445.39        14.28 o                         
   8  14   0          0.16          6.54         5.87 o                         
   9  14   0          2.27          0.88         6.35 o                         
  10  14   0         30.74         22.83        10.95 o                         
  11  14   0         65.19         40.84        23.70 o                         
   1  15   0          4.31          5.52         3.33 o                         
   2  15   0        133.44        115.01         5.65 o                         
   3  15   0         63.30         79.57         5.35 o                         
   4  15   0        756.42        783.75        17.08 o                         
   5  15   0         91.58         83.21         6.49 o                         
   6  15   0        402.34        392.60        13.40 o                         
   7  15   0        110.33        130.75         9.03 o                         
   8  15   0        224.66        228.78        12.77 o                         
   9  15   0         19.57         18.00         8.38 o                         
  10  15   0          4.80         -9.60         9.60 o                         
   0  16   0          2.40          9.48         4.87 o                         
   1  16   0        298.48        285.59        11.27 o                         
   2  16   0          0.26          3.07         3.56 o                         
   3  16   0        206.42        194.58         7.39 o                         
   4  16   0         13.20         13.40         4.79 o                         
   5  16   0        306.57        313.01        10.69 o                         
   6  16   0          0.50         -0.65         4.98 o                         
   7  16   0        415.80        402.72        14.48 o                         
   8  16   0         34.10         33.00         8.42 o                         
   9  16   0          0.31         -1.91         6.69 o                         
   1  17   0        212.65        221.12         9.74 o                         
   2  17   0        403.48        402.10        10.66 o                         
   3  17   0         12.92         12.68         4.34 o                         
   4  17   0        100.16         99.06         7.33 o                         
   5  17   0         46.22         43.31         6.38 o                         
   6  17   0        526.02        524.84        16.65 o                         
   7  17   0         61.27         61.05        14.13 o                         
   8  17   0         28.13         22.09         8.15 o                         
   9  17   0         17.18         12.76         8.74 o                         
   0  18   0        156.43        167.42        15.05 o                         
   1  18   0        224.64        226.30         9.06 o                         
   2  18   0         14.35         13.34         4.45 o                         
   3  18   0        146.66        142.62         7.22 o                         
   4  18   0         84.58         77.14         7.25 o                         
   5  18   0         19.96         12.23         5.17 o                         
   6  18   0          8.99         -0.16         5.75 o                         
   7  18   0        234.62        225.70        21.91 o                         
   8  18   0          6.64          0.78         7.39 o                         
   1  19   0          1.54          5.16         4.53 o                         
   2  19   0        293.27        286.59        10.58 o                         
   3  19   0         13.22          9.54         5.17 o                         
   4  19   0         51.51         50.19        10.12 o                         
   5  19   0          4.69          0.59         5.10 o                         
   6  19   0        161.66        171.75        16.45 o                         
   7  19   0         29.83         29.01         7.91 o                         
   0  20   0         15.91         16.09        11.34 o                         
   1  20   0         56.75         62.89         9.48 o                         
   2  20   0         13.76          7.10         4.81 o                         
   3  20   0        248.76        251.61        11.96 o                         
   4  20   0          6.30          1.91         5.28 o                         
   5  20   0         61.53         43.46         8.41 o                         
   6  20   0          3.40          3.88         6.60 o                         
   1  21   0         14.13         13.34         5.60 o                         
   2  21   0        305.27        304.38        11.68 o                         
   3  21   0         13.29         14.08         6.65 o                         
   4  21   0        167.28        174.40        11.20 o                         
   5  21   0          1.18          2.42        13.02 o                         
   0  22   0          5.15         -0.81         8.36 o                         
   1  22   0         80.86         66.12         7.98 o                         
   2  22   0         51.05         39.09         8.02 o                         
   3  22   0        149.62        128.00        21.52 o                         
 -13   0   1        112.15         80.35        16.41 o                         
 -11   0   1         69.22        107.17        13.68 o                         
  -9   0   1         52.21         43.94         9.61 o                         
  -7   0   1       2322.73       2191.44        46.58 o                         
  -5   0   1       3086.69       2837.46        48.17 o                         
  -3   0   1       2790.74       2911.65       154.86 o                         
  -1   0   1       3049.33       3108.84        50.50 o                         
   1   0   1       2503.04       2595.16        49.55 o                         
   3   0   1      19805.75      20918.54       301.50 o                         
   5   0   1       2103.87       2002.82        34.90 o                         
   7   0   1        683.41        695.26        23.19 o                         
   9   0   1        242.68        216.44        19.30 o                         
  11   0   1        538.03        524.77        20.42 o                         
  13   0   1        255.54        267.38        21.50 o                         
 -13   1   1         26.14         30.61         9.37 o                         
 -12   1   1        140.02        154.24        10.72 o                         
 -11   1   1         24.77         22.72         6.52 o                         
 -10   1   1         21.94         28.91         5.56 o                         
  -9   1   1         57.95         70.09         6.78 o                         
  -8   1   1       1119.22       1108.43        21.35 o                         
  -7   1   1         38.38         46.35         5.14 o                         
  -6   1   1       2134.46       2077.92        30.23 o                         
  -5   1   1        790.59        843.09        11.87 o                         
  -4   1   1       7447.13       7386.63        91.33 o                         
  -3   1   1       2662.49       2810.52        33.12 o                         
  -2   1   1       2258.47       2170.04       108.54 o                         
  -1   1   1        393.12        397.33         5.06 o                         
   0   1   1        104.25         98.59         2.60 o                         
   1   1   1         64.77         66.27         2.18 o                         
   2   1   1      14636.86      14999.96       265.73 o                         
   3   1   1       3158.46       3501.90        38.43 o                         
   4   1   1      16773.33      17358.98       214.84 o                         
   5   1   1        126.97        120.03         5.86 o                         
   6   1   1       1698.17       1619.97        24.32 o                         
   7   1   1         16.42         13.27         3.61 o                         
   8   1   1        854.98        909.95        18.77 o                         
   9   1   1         16.85         25.20         5.48 o                         
  10   1   1         50.35         58.60         6.61 o                         
  11   1   1         34.62         43.82         6.37 o                         
  12   1   1        526.34        515.09        16.75 o                         
  13   1   1          4.79         -6.82         6.82 o                         
 -13   2   1        265.38        267.79        15.32 o                         
 -12   2   1         15.69         12.51         6.66 o                         
 -11   2   1         18.26         31.64         7.41 o                         
 -10   2   1        293.03        312.68        13.91 o                         
  -9   2   1         61.28         62.90         6.26 o                         
  -8   2   1        122.60        109.61         6.93 o                         
  -7   2   1       1646.16       1581.05        36.42 o                         
  -6   2   1        146.41        125.89         3.88 o                         
  -5   2   1       5093.10       4937.87        66.81 o                         
  -4   2   1        143.88        164.00         3.46 o                         
  -3   2   1        401.06        426.37        17.32 o                         
  -2   2   1        541.48        475.80        15.89 o                         
  -1   2   1       9065.24       9095.23       151.38 o                         
   0   2   1         76.84         71.46         1.69 o                         
   1   2   1       4307.10       4405.59        45.15 o                         
   2   2   1       3545.66       3856.25        66.62 o                         
   3   2   1       2753.87       2678.34        40.52 o                         
   4   2   1        384.01        448.59         7.74 o                         
   5   2   1       1516.54       1446.05        23.35 o                         
   6   2   1         66.52         67.17         2.69 o                         
   7   2   1        509.30        534.83        14.04 o                         
   8   2   1        153.59        141.23         6.42 o                         
   9   2   1        150.35        152.89         7.95 o                         
  10   2   1         99.10        101.73         7.61 o                         
  11   2   1        120.88        124.10         8.30 o                         
  12   2   1         19.07         12.95         9.57 o                         
  13   2   1        313.84        309.80        14.12 o                         
 -13   3   1          9.32          8.56         7.72 o                         
 -12   3   1         60.05         56.71         8.69 o                         
 -11   3   1         94.00        103.67         9.39 o                         
 -10   3   1         29.90         27.88         6.29 o                         
  -9   3   1         56.31         60.60         6.23 o                         
  -8   3   1        192.56        199.62         7.31 o                         
  -7   3   1        327.23        288.20         6.38 o                         
  -6   3   1        193.17        213.47         4.76 o                         
  -5   3   1         16.47         19.64         2.45 o                         
  -4   3   1        918.00        838.91        14.31 o                         
  -3   3   1        400.71        368.83        12.19 o                         
  -2   3   1        335.84        389.12         5.00 o                         
  -1   3   1       1917.26       2026.82        22.56 o                         
   0   3   1          0.32         -1.31         1.31 o                         
   1   3   1        986.75        966.68        10.69 o                         
   2   3   1        248.71        242.05         3.49 o                         
   3   3   1       3250.69       3554.81        51.39 o                         
   4   3   1       2791.33       2562.27        39.75 o                         
   5   3   1          3.20          4.52         1.76 o                         
   6   3   1         84.10         78.00         3.01 o                         
   7   3   1        147.51        113.90         4.18 o                         
   8   3   1        759.27        731.56        14.75 o                         
   9   3   1         92.95         90.24         6.23 o                         
  10   3   1          4.05          2.95         5.02 o                         
  11   3   1        103.49        109.92        10.89 o                         
  12   3   1         34.28         31.90         7.65 o                         
  13   3   1          1.26          1.31         6.77 o                         
 -13   4   1         90.60         77.75        10.16 o                         
 -12   4   1          7.88         11.08         7.31 o                         
 -11   4   1         86.77         81.88         8.82 o                         
 -10   4   1         12.93         13.01         5.46 o                         
  -9   4   1         63.16         61.90         6.45 o                         
  -8   4   1          4.67          3.20         3.34 o                         
  -7   4   1         89.40         87.75         5.90 o                         
  -6   4   1         12.76         19.79         2.59 o                         
  -5   4   1       3083.58       2950.85        38.90 o                         
  -4   4   1        614.25        653.38         9.52 o                         
  -3   4   1         97.68         62.66         2.63 o                         
  -2   4   1        123.29        136.24         2.51 o                         
  -1   4   1       3556.93       3530.90        38.79 o                         
   0   4   1          2.24         20.59         1.84 o                         
   1   4   1        683.01        737.19        17.67 o                         
   2   4   1         16.50         21.51         1.51 o                         
   3   4   1        203.56        169.80         3.12 o                         
   4   4   1        136.44        150.85         3.27 o                         
   5   4   1       1080.33        980.89        15.33 o                         
   6   4   1         39.50         49.21         2.62 o                         
   7   4   1        608.42        599.84        10.42 o                         
   8   4   1         27.96         31.47         4.49 o                         
   9   4   1        115.53        108.25         6.45 o                         
  10   4   1          8.79          1.95         4.81 o                         
  11   4   1         75.24         81.66         9.38 o                         
  12   4   1         28.96         21.26         8.14 o                         
  13   4   1         77.12         64.39        12.13 o                         
 -13   5   1          3.57          5.83         8.79 o                         
 -12   5   1          3.70          3.60         7.17 o                         
 -11   5   1         23.92         23.23         6.68 o                         
 -10   5   1         59.26         69.17         7.35 o                         
  -9   5   1         95.33         99.63         6.68 o                         
  -8   5   1        425.47        421.97         9.55 o                         
  -7   5   1        217.82        223.20         7.34 o                         
  -6   5   1        445.92        442.00        10.15 o                         
  -5   5   1        172.42        150.37         3.63 o                         
  -4   5   1       3966.13       3934.96        41.73 o                         
  -3   5   1       1276.57       1353.76        15.40 o                         
  -2   5   1         52.17         78.27         2.95 o                         
  -1   5   1        772.43        773.74        48.95 o                         
   0   5   1        443.45        437.12         6.04 o                         
   1   5   1       5108.49       5471.58        60.27 o                         
   2   5   1        325.96        437.95         5.89 o                         
   3   5   1        729.43        857.04        10.38 o                         
   4   5   1       2405.27       2309.95        26.96 o                         
   5   5   1        216.56        211.03         4.48 o                         
   6   5   1         59.21         59.30         4.35 o                         
   7   5   1        328.92        333.04         7.26 o                         
   8   5   1        866.83        829.69        13.72 o                         
   9   5   1        354.05        347.36        10.25 o                         
  10   5   1        277.88        277.76        11.18 o                         
  11   5   1         57.63         51.94         8.66 o                         
  12   5   1         22.03         28.01         8.26 o                         
  13   5   1          1.06          5.13         7.96 o                         
 -13   6   1        305.02        312.04        16.42 o                         
 -12   6   1        100.60         96.49        15.63 o                         
 -11   6   1         33.32         21.42         6.65 o                         
 -10   6   1         27.90         31.76         6.50 o                         
  -9   6   1         66.29         74.97         6.55 o                         
  -8   6   1        732.08        709.50        14.65 o                         
  -7   6   1        243.03        253.48        13.63 o                         
  -6   6   1         41.62         48.13         2.63 o                         
  -5   6   1       5251.25       5001.07        56.16 o                         
  -4   6   1        212.32        230.16         4.18 o                         
  -3   6   1       1570.33       1629.00        18.39 o                         
  -2   6   1        177.50        145.47         3.75 o                         
  -1   6   1        524.52        494.25        11.03 o                         
   0   6   1       4493.26       4400.17        48.65 o                         
   1   6   1       2084.32       2077.93        22.67 o                         
   2   6   1        659.27        603.46         7.84 o                         
   3   6   1       2161.30       2121.89        23.47 o                         
   4   6   1         27.32         38.09         2.52 o                         
   5   6   1       3807.41       3697.75        39.88 o                         
   6   6   1         87.74         83.31         3.27 o                         
   7   6   1       1348.53       1303.64        18.74 o                         
   8   6   1        720.62        714.39        12.59 o                         
   9   6   1         23.38         33.17         5.71 o                         
  10   6   1        136.17        150.00         8.87 o                         
  11   6   1         17.70         17.50         6.25 o                         
  12   6   1         99.30        118.57        11.17 o                         
  13   6   1        129.23        135.33        12.82 o                         
 -13   7   1         21.85         14.84         8.88 o                         
 -12   7   1         66.13         54.95         8.87 o                         
 -11   7   1         44.75         48.27         8.10 o                         
 -10   7   1         24.89         20.74         5.60 o                         
  -9   7   1        312.83        324.05        10.68 o                         
  -8   7   1        105.83        106.32         5.75 o                         
  -7   7   1        388.18        383.67         9.82 o                         
  -6   7   1       3474.64       3257.85        38.15 o                         
  -5   7   1       1182.14       1186.88        15.61 o                         
  -4   7   1       5732.47       5418.76        57.22 o                         
  -3   7   1        108.01         86.77         2.57 o                         
  -2   7   1       5722.13       5644.19        59.06 o                         
  -1   7   1       6007.19       6030.27        75.37 o                         
   0   7   1         59.85         70.96         2.40 o                         
   1   7   1       7246.49       7483.68        81.88 o                         
   2   7   1       1374.09       1368.58        21.36 o                         
   3   7   1        234.81        193.89         3.89 o                         
   4   7   1       3910.29       3749.21        40.39 o                         
   5   7   1        244.27        245.53         7.43 o                         
   6   7   1       3058.14       2977.37        35.26 o                         
   7   7   1        254.46        265.79         6.56 o                         
   8   7   1        506.44        478.98        11.63 o                         
   9   7   1        533.40        522.80        13.53 o                         
  10   7   1        133.57        130.34         7.99 o                         
  11   7   1        215.93        206.70        10.95 o                         
  12   7   1         47.11         45.85         9.45 o                         
  13   7   1         16.56         12.35         8.36 o                         
 -13   8   1        103.80         68.92        20.79 o                         
 -12   8   1        121.01        115.49        12.74 o                         
 -11   8   1         13.78          9.90         6.54 o                         
 -10   8   1        359.30        365.79        12.17 o                         
  -9   8   1         46.33         48.77         6.97 o                         
  -8   8   1        505.93        502.30        12.31 o                         
  -7   8   1        471.30        453.43         9.99 o                         
  -6   8   1        247.79        229.08         5.85 o                         
  -5   8   1       2319.78       2239.19        27.23 o                         
  -4   8   1        757.29        741.69        10.00 o                         
  -3   8   1       2177.34       2085.59        23.56 o                         
  -2   8   1       1272.23       1288.73        16.20 o                         
  -1   8   1        385.03        340.13         6.52 o                         
   0   8   1        991.06        983.73        12.63 o                         
   1   8   1        237.20        253.50         4.83 o                         
   2   8   1        161.85        152.46         6.92 o                         
   3   8   1        637.70        585.06        10.34 o                         
   4   8   1        346.08        300.54         5.41 o                         
   5   8   1       2538.05       2487.22        29.92 o                         
   6   8   1        221.49        213.83         5.33 o                         
   7   8   1       1237.49       1217.39        19.59 o                         
   8   8   1        314.88        321.44         9.63 o                         
   9   8   1         17.15         23.75         5.55 o                         
  10   8   1        279.50        290.97        12.45 o                         
  11   8   1         51.81         45.73         7.80 o                         
  12   8   1        100.09         99.55        11.42 o                         
  13   8   1         33.94         33.71        11.50 o                         
 -12   9   1          1.03          1.58         6.80 o                         
 -11   9   1        107.71         97.83         9.70 o                         
 -10   9   1         35.83         27.78         6.03 o                         
  -9   9   1        438.14        432.93        14.19 o                         
  -8   9   1        244.51        251.02         8.72 o                         
  -7   9   1        166.56        166.26         6.10 o                         
  -6   9   1        738.16        710.19        12.01 o                         
  -5   9   1        971.53        943.88        14.50 o                         
  -4   9   1        968.41        883.34        11.70 o                         
  -3   9   1        499.94        502.84         7.54 o                         
  -2   9   1        832.22        814.43        11.32 o                         
  -1   9   1       2082.26       2104.93        28.60 o                         
   0   9   1          4.27         11.57         1.74 o                         
   1   9   1        710.61        685.32        12.70 o                         
   2   9   1        152.88        153.46         4.52 o                         
   3   9   1         62.59         66.12         4.17 o                         
   4   9   1        628.62        649.89         9.33 o                         
   5   9   1        309.50        328.71         6.63 o                         
   6   9   1        487.13        489.19         9.40 o                         
   7   9   1         68.06         77.19         4.82 o                         
   8   9   1        422.32        437.04        13.37 o                         
   9   9   1        493.42        503.96        12.24 o                         
  10   9   1          9.42          4.73         4.89 o                         
  11   9   1         73.16         81.88        11.21 o                         
  12   9   1          1.20          0.92         7.68 o                         
 -12  10   1         52.56         45.73        10.59 o                         
 -11  10   1         12.24         10.48         6.02 o                         
 -10  10   1         99.72         93.34         7.99 o                         
  -9  10   1         56.39         65.93         6.07 o                         
  -8  10   1        428.16        429.21        11.71 o                         
  -7  10   1        371.72        360.81         9.20 o                         
  -6  10   1        180.25        183.22         5.66 o                         
  -5  10   1        469.51        461.55         9.02 o                         
  -4  10   1        475.14        445.82         7.85 o                         
  -3  10   1        144.84        154.16         4.22 o                         
  -2  10   1        443.85        435.70         7.96 o                         
  -1  10   1        126.37        121.61         3.66 o                         
   0  10   1       3843.42       3806.55        43.43 o                         
   1  10   1        408.95        418.83         7.14 o                         
   2  10   1        933.99        923.49        12.88 o                         
   3  10   1         23.70         30.19         2.47 o                         
   4  10   1        509.39        454.11         7.41 o                         
   5  10   1        847.92        848.09        14.45 o                         
   6  10   1         34.97         40.31         4.17 o                         
   7  10   1        344.27        327.66         8.71 o                         
   8  10   1        459.30        476.46        12.61 o                         
   9  10   1        120.92        117.91         7.94 o                         
  10  10   1        173.73        164.72         9.07 o                         
  11  10   1         72.12         62.80         7.71 o                         
  12  10   1         87.79         79.38         9.70 o                         
 -12  11   1         22.03         20.11        10.93 o                         
 -11  11   1         51.77         55.67         9.08 o                         
 -10  11   1         88.44         83.70         8.62 o                         
  -9  11   1         68.86         76.41         6.38 o                         
  -8  11   1        287.61        279.47         9.57 o                         
  -7  11   1        384.34        382.72         9.79 o                         
  -6  11   1        687.35        668.66        12.09 o                         
  -5  11   1         52.85         53.60         3.82 o                         
  -4  11   1        192.76        190.34         5.01 o                         
  -3  11   1         38.24         44.62         3.01 o                         
  -2  11   1       1052.56       1085.07        15.86 o                         
  -1  11   1        280.31        298.98         5.81 o                         
   0  11   1        134.09        123.36         3.63 o                         
   1  11   1        340.11        341.44         6.29 o                         
   2  11   1        427.52        376.74         7.51 o                         
   3  11   1        287.87        289.76         5.62 o                         
   4  11   1        210.87        216.77         4.96 o                         
   5  11   1          7.71         10.85         2.81 o                         
   6  11   1        422.92        397.08         8.70 o                         
   7  11   1        202.53        199.80         7.06 o                         
   8  11   1        233.08        227.93         8.76 o                         
   9  11   1        292.88        295.73        10.27 o                         
  10  11   1         12.75         15.21         5.72 o                         
  11  11   1         36.34         35.23         6.85 o                         
  12  11   1          9.49         12.76        19.69 o                         
 -11  12   1         23.15         16.58         7.77 o                         
 -10  12   1         63.72         68.23        14.22 o                         
  -9  12   1          1.68          5.30         5.38 o                         
  -8  12   1        127.04        132.22         8.22 o                         
  -7  12   1        108.63        108.27         7.20 o                         
  -6  12   1        247.90        252.67         7.69 o                         
  -5  12   1        375.76        364.98         9.14 o                         
  -4  12   1         25.45         32.92         3.47 o                         
  -3  12   1         17.96         19.87         3.46 o                         
  -2  12   1        395.70        413.26        10.15 o                         
  -1  12   1       1002.99        961.82        13.69 o                         
   0  12   1        596.50        609.00        10.38 o                         
   1  12   1       1144.28       1126.62        16.55 o                         
   2  12   1       1130.18       1161.16        17.07 o                         
   3  12   1        121.81        125.33         4.21 o                         
   4  12   1         75.61         80.93         3.78 o                         
   5  12   1       1012.81       1013.11        16.18 o                         
   6  12   1         48.49         57.37         4.60 o                         
   7  12   1        144.40        136.93         6.88 o                         
   8  12   1        251.86        258.22        10.07 o                         
   9  12   1         10.00          6.75         4.81 o                         
  10  12   1        113.85        126.20        11.43 o                         
  11  12   1          3.14          3.04         8.53 o                         
 -11  13   1        356.58        359.44        17.85 o                         
 -10  13   1         23.64         16.80        10.29 o                         
  -9  13   1        293.46        286.87        13.75 o                         
  -8  13   1        370.11        366.66        14.85 o                         
  -7  13   1        291.80        308.58        11.04 o                         
  -6  13   1         29.81         28.50         5.11 o                         
  -5  13   1        255.26        263.30         7.99 o                         
  -4  13   1          8.16          1.94         3.03 o                         
  -3  13   1        982.17       1012.48        17.31 o                         
  -2  13   1         40.69         46.31         4.56 o                         
  -1  13   1       1004.68       1043.89        16.08 o                         
   0  13   1          0.02         -0.79         2.64 o                         
   1  13   1       1598.96       1622.90        32.75 o                         
   2  13   1        298.83        293.86         7.83 o                         
   3  13   1       1064.30       1061.42        17.89 o                         
   4  13   1         39.02         45.66         4.46 o                         
   5  13   1        118.04        121.19         6.66 o                         
   6  13   1         49.25         52.18         5.85 o                         
   7  13   1        131.81        124.45         7.95 o                         
   8  13   1         76.88         78.41         8.81 o                         
   9  13   1        246.80        238.46        15.42 o                         
  10  13   1         36.96         34.17         9.46 o                         
  11  13   1        161.47        173.83        16.85 o                         
 -10  14   1        319.19        322.76        20.55 o                         
  -9  14   1         34.33         37.51        10.79 o                         
  -8  14   1        763.26        806.73        23.48 o                         
  -7  14   1         78.61         87.94         7.75 o                         
  -6  14   1        220.86        223.38         9.97 o                         
  -5  14   1         47.49         44.09         5.69 o                         
  -4  14   1         95.25         97.86         5.38 o                         
  -3  14   1         46.60         48.34         4.70 o                         
  -2  14   1       1509.13       1499.03        23.65 o                         
  -1  14   1        220.65        221.88         7.99 o                         
   0  14   1       1571.71       1576.23        22.63 o                         
   1  14   1         58.69         62.24         4.98 o                         
   2  14   1       1936.06       1938.24        29.06 o                         
   3  14   1         76.32         74.64         5.21 o                         
   4  14   1         92.21        105.62         5.51 o                         
   5  14   1          8.28          8.41         4.31 o                         
   6  14   1         36.46         35.13         5.56 o                         
   7  14   1         18.66         14.62         7.73 o                         
   8  14   1        569.69        588.64        19.65 o                         
   9  14   1          4.81          3.53         6.14 o                         
  10  14   1        420.83        437.31        35.94 o                         
  11  14   1          2.31        -13.13        15.68 o                         
 -10  15   1         83.59         55.44        13.13 o                         
  -9  15   1        470.58        475.07        21.00 o                         
  -8  15   1         11.39          3.96         9.32 o                         
  -7  15   1        688.13        715.09        19.08 o                         
  -6  15   1          4.29          4.55         4.82 o                         
  -5  15   1         69.66         76.04         6.74 o                         
  -4  15   1         15.19         13.94         4.55 o                         
  -3  15   1        737.86        737.82        14.59 o                         
  -2  15   1        132.18        134.27         6.09 o                         
  -1  15   1       1216.65       1240.20        22.18 o                         
   0  15   1         73.32         82.27         4.74 o                         
   1  15   1       1489.40       1514.48        22.31 o                         
   2  15   1         57.63         56.15         5.17 o                         
   3  15   1        430.87        417.43        10.28 o                         
   4  15   1         27.11         22.04         4.92 o                         
   5  15   1        103.72        102.25         6.93 o                         
   6  15   1         22.54         23.56         5.86 o                         
   7  15   1        473.57        503.33        15.57 o                         
   8  15   1         65.24         45.17         8.38 o                         
   9  15   1        256.95        229.56        22.56 o                         
  10  15   1         10.32          4.24         9.90 o                         
  -9  16   1          7.20          4.98         7.20 o                         
  -8  16   1        167.41        160.93        11.73 o                         
  -7  16   1         21.56         21.41         6.80 o                         
  -6  16   1          5.39         10.41         5.76 o                         
  -5  16   1          7.24          5.86         5.13 o                         
  -4  16   1        358.46        372.95        11.44 o                         
  -3  16   1          6.41          6.47         3.77 o                         
  -2  16   1        652.87        663.69        13.91 o                         
  -1  16   1        160.78        153.46         6.71 o                         
   0  16   1        801.14        786.96        15.30 o                         
   1  16   1         19.63         21.99         4.30 o                         
   2  16   1        484.77        491.81        11.53 o                         
   3  16   1         49.54         54.74         7.63 o                         
   4  16   1         69.39         66.83         6.90 o                         
   5  16   1         58.38         62.90         6.64 o                         
   6  16   1          9.44          2.60         5.32 o                         
   7  16   1         36.71         29.70         6.72 o                         
   8  16   1         40.06         47.36         8.91 o                         
   9  16   1          2.38          1.92         6.86 o                         
  -9  17   1        110.30        104.94        23.70 o                         
  -8  17   1          2.87          0.32         7.03 o                         
  -7  17   1         17.39         14.35         6.41 o                         
  -6  17   1          5.01          5.34         5.69 o                         
  -5  17   1         25.48         20.25         5.46 o                         
  -4  17   1          8.44          2.87         4.63 o                         
  -3  17   1        187.19        191.98         7.71 o                         
  -2  17   1          6.42          9.26         4.07 o                         
  -1  17   1        172.05        171.06         7.17 o                         
   0  17   1         18.33         25.68         4.86 o                         
   1  17   1        233.91        227.13         8.80 o                         
   2  17   1         49.39         55.93         5.58 o                         
   3  17   1        164.55        151.71         7.01 o                         
   4  17   1         31.98         40.28         5.82 o                         
   5  17   1         46.50         39.57         6.23 o                         
   6  17   1          4.44          5.01         5.88 o                         
   7  17   1         21.56         14.94         6.44 o                         
   8  17   1          2.02          3.70         7.21 o                         
   9  17   1        116.53        118.83        17.01 o                         
  -8  18   1        108.44         93.23        11.24 o                         
  -7  18   1         14.91          7.50         6.33 o                         
  -6  18   1         72.94         88.53         9.57 o                         
  -5  18   1         33.03         33.09         6.15 o                         
  -4  18   1          3.29          1.37         4.60 o                         
  -3  18   1         66.92         71.91         6.46 o                         
  -2  18   1        131.58        123.32         6.82 o                         
  -1  18   1         15.01         16.02         4.72 o                         
   0  18   1        635.18        632.79        15.40 o                         
   1  18   1          5.31          8.38         4.49 o                         
   2  18   1        581.06        575.36        14.56 o                         
   3  18   1         48.26         45.24         5.54 o                         
   4  18   1         11.75         13.06         5.23 o                         
   5  18   1         65.73         71.39         7.66 o                         
   6  18   1         86.12         65.18        10.20 o                         
   7  18   1          6.83          9.53         6.47 o                         
   8  18   1         98.59         82.61        11.23 o                         
  -7  19   1         44.99         41.80        14.28 o                         
  -6  19   1         96.61         86.41        14.18 o                         
  -5  19   1         28.23         21.10         7.34 o                         
  -4  19   1         16.03         13.80         5.49 o                         
  -3  19   1         90.10         84.36         8.11 o                         
  -2  19   1          9.22          8.55         4.83 o                         
  -1  19   1        393.94        400.76        12.41 o                         
   0  19   1        109.35        107.97         7.43 o                         
   1  19   1        623.57        645.51        16.03 o                         
   2  19   1         47.85         43.79         5.98 o                         
   3  19   1        206.19        208.28        10.73 o                         
   4  19   1         90.70         80.95         7.57 o                         
   5  19   1         14.53          4.18         5.43 o                         
   6  19   1         15.85         14.45         6.44 o                         
   7  19   1         26.27         19.33         7.35 o                         
  -6  20   1          8.73          0.94         6.58 o                         
  -5  20   1          4.01          1.20         6.60 o                         
  -4  20   1         72.13         76.92         8.10 o                         
  -3  20   1         45.47         51.39         7.94 o                         
  -2  20   1         96.87         97.04         8.46 o                         
  -1  20   1         16.62         16.69         5.33 o                         
   0  20   1        305.09        317.35        11.45 o                         
   1  20   1         53.00         46.78         6.29 o                         
   2  20   1        170.67        173.94         9.03 o                         
   3  20   1         27.89         43.24         7.64 o                         
   4  20   1         14.49         13.81         6.41 o                         
   5  20   1          6.01         -3.72         5.36 o                         
   6  20   1         55.66         45.10         8.68 o                         
  -5  21   1         32.62         16.75        11.57 o                         
  -4  21   1         97.73        100.42         9.88 o                         
  -3  21   1         97.23         88.13        10.38 o                         
  -2  21   1        170.32        174.79        10.83 o                         
  -1  21   1        135.68        125.32         8.66 o                         
   0  21   1        171.90        155.59         8.94 o                         
   1  21   1        242.84        232.08        10.38 o                         
   2  21   1         82.50         86.87         8.11 o                         
   3  21   1         37.19         28.04         7.43 o                         
   4  21   1         23.36         25.20         7.41 o                         
   5  21   1         18.90         24.71        14.36 o                         
  -3  22   1        137.29         96.27        21.88 o                         
  -2  22   1        290.97        301.67        13.87 o                         
  -1  22   1         33.42         21.34         6.12 o                         
   0  22   1         65.88         48.85         7.28 o                         
   1  22   1          7.45         12.99         6.03 o                         
   2  22   1        363.26        357.41        14.76 o                         
   3  22   1         94.04         71.48        19.33 o                         
 -12   0   2        388.72        401.09        24.32 o                         
 -10   0   2        536.92        543.96        19.37 o                         
  -8   0   2       2490.78       2451.63        60.27 o                         
  -6   0   2        788.96        800.55        15.94 o                         
  -4   0   2       1941.15       1941.19        33.40 o                         
  -2   0   2       4381.18       4087.61       115.19 o                         
   0   0   2      32591.97      34201.71       634.93 o                         
   2   0   2      34985.17      35031.84       705.71 o                         
   4   0   2       4448.25       4650.95        76.29 o                         
   6   0   2        144.43        138.52        10.33 o                         
   8   0   2       1525.92       1517.78        35.63 o                         
  10   0   2       1369.96       1404.66        39.18 o                         
  12   0   2       1045.91       1079.87        39.62 o                         
 -13   1   2        331.94        318.14        16.48 o                         
 -12   1   2         43.39         33.05         8.89 o                         
 -11   1   2        281.74        272.44        11.76 o                         
 -10   1   2         10.30          7.40         5.17 o                         
  -9   1   2       2005.88       1945.74        34.24 o                         
  -8   1   2         43.14         54.10         5.59 o                         
  -7   1   2        626.90        671.55        14.13 o                         
  -6   1   2        132.99        120.16         3.86 o                         
  -5   1   2         73.03         84.82         3.12 o                         
  -4   1   2        161.98        164.91         3.82 o                         
  -3   1   2       1628.19       1570.63        44.92 o                         
  -2   1   2       2200.85       2400.10        26.45 o                         
  -1   1   2       9499.45       9950.19       113.67 o                         
   0   1   2        134.10        130.63         2.19 o                         
   1   1   2       5398.60       5661.65        57.75 o                         
   2   1   2       2282.79       2474.89        24.63 o                         
   3   1   2      11515.00      11996.46       128.93 o                         
   4   1   2         19.98         26.18         1.58 o                         
   5   1   2        242.88        270.69         5.33 o                         
   6   1   2        143.41        186.90         4.02 o                         
   7   1   2        303.86        300.77         7.30 o                         
   8   1   2          6.02          8.10         4.26 o                         
   9   1   2       1032.05       1026.41        21.43 o                         
  10   1   2          4.14          6.37         4.76 o                         
  11   1   2        483.71        478.71        15.96 o                         
  12   1   2         14.38         20.44         7.38 o                         
  13   1   2        191.86        198.34        15.88 o                         
 -13   2   2         46.09         43.17        10.11 o                         
 -12   2   2        147.02        141.37        10.26 o                         
 -11   2   2         10.65         11.40         6.63 o                         
 -10   2   2        559.52        528.83        16.89 o                         
  -9   2   2         80.08         86.53         5.92 o                         
  -8   2   2       1238.44       1224.66        21.26 o                         
  -7   2   2        526.72        511.17         9.50 o                         
  -6   2   2        278.76        280.19         5.88 o                         
  -5   2   2         89.06         96.45         6.12 o                         
  -4   2   2       1489.57       1530.51        22.11 o                         
  -3   2   2        247.29        257.43        10.48 o                         
  -2   2   2       1921.85       1883.28        30.46 o                         
  -1   2   2       2875.35       2982.36        45.90 o                         
   0   2   2       5096.95       5347.52        65.41 o                         
   1   2   2        738.33        716.75        15.22 o                         
   2   2   2       5202.80       5370.17        67.91 o                         
   3   2   2       1472.72       1583.84        23.09 o                         
   4   2   2        319.52        359.73         8.53 o                         
   5   2   2        497.10        578.94         7.64 o                         
   6   2   2        128.71        137.64         3.69 o                         
   7   2   2         74.10         73.33         3.76 o                         
   8   2   2        507.88        555.41        13.64 o                         
   9   2   2         18.51         18.52         5.30 o                         
  10   2   2        488.14        500.36        14.32 o                         
  11   2   2         22.56         34.74         6.55 o                         
  12   2   2        212.74        201.26        11.37 o                         
  13   2   2          6.76         10.05         8.01 o                         
 -13   3   2         25.17         19.29         8.56 o                         
 -12   3   2        152.11        173.04        12.02 o                         
 -11   3   2        173.12        168.18        11.19 o                         
 -10   3   2         44.95         55.46         7.27 o                         
  -9   3   2       1101.69       1075.43        20.10 o                         
  -8   3   2         91.81         85.12         5.53 o                         
  -7   3   2        568.96        542.13        10.30 o                         
  -6   3   2       1088.60        982.57        22.93 o                         
  -5   3   2        155.50        147.21         3.74 o                         
  -4   3   2        928.11        964.78        15.87 o                         
  -3   3   2       1062.16       1073.73        21.67 o                         
  -2   3   2       2737.11       2818.68        33.26 o                         
  -1   3   2       7338.43       7222.21        78.05 o                         
   0   3   2      19703.11      20764.84       238.27 o                         
   1   3   2       6749.18       6543.26        67.05 o                         
   2   3   2        502.56        521.12        15.97 o                         
   3   3   2       2797.14       2947.09        31.12 o                         
   4   3   2        127.49        136.89         4.44 o                         
   5   3   2         44.29         38.50         2.21 o                         
   6   3   2        248.83        231.68         5.00 o                         
   7   3   2         74.76         80.38         3.81 o                         
   8   3   2        210.02        202.21         7.69 o                         
   9   3   2        306.32        324.94        12.36 o                         
  10   3   2        151.05        158.20         8.75 o                         
  11   3   2        140.59        131.20        10.02 o                         
  12   3   2        156.87        172.45        16.18 o                         
  13   3   2         59.98         56.10        10.25 o                         
 -13   4   2        229.10        229.91        12.95 o                         
 -12   4   2        247.95        263.65        14.11 o                         
 -11   4   2         75.75         76.11         8.48 o                         
 -10   4   2        339.86        333.02        12.16 o                         
  -9   4   2         72.05         76.91         6.73 o                         
  -8   4   2        656.37        633.17        12.56 o                         
  -7   4   2         53.09         58.75         3.94 o                         
  -6   4   2        650.56        640.88        12.28 o                         
  -5   4   2        194.40        178.23         3.75 o                         
  -4   4   2        956.74        915.19        14.89 o                         
  -3   4   2        766.60        734.28        17.33 o                         
  -2   4   2         70.85         51.37         3.42 o                         
  -1   4   2        308.34        374.85         4.89 o                         
   0   4   2      10633.46      11239.98       132.44 o                         
   1   4   2        196.13        181.15         2.96 o                         
   2   4   2        116.97         68.19         1.83 o                         
   3   4   2       2241.00       2258.91        26.24 o                         
   4   4   2        225.10        202.40         5.06 o                         
   5   4   2        467.20        435.57         7.35 o                         
   6   4   2         81.61         82.42         4.16 o                         
   7   4   2        430.17        399.88         7.98 o                         
   8   4   2        567.92        562.59        11.66 o                         
   9   4   2        178.40        176.65         7.68 o                         
  10   4   2        240.88        217.97         9.86 o                         
  11   4   2         47.70         50.27         8.48 o                         
  12   4   2        211.34        240.19        12.27 o                         
  13   4   2         58.24         50.64        10.52 o                         
 -13   5   2         67.79         66.24        11.07 o                         
 -12   5   2         13.58         13.50         7.38 o                         
 -11   5   2        503.91        499.04        15.70 o                         
 -10   5   2         48.54         54.67         7.53 o                         
  -9   5   2        579.54        579.81        14.15 o                         
  -8   5   2         76.86         82.76         4.88 o                         
  -7   5   2        827.38        784.27        13.58 o                         
  -6   5   2       1069.97        996.75        14.45 o                         
  -5   5   2        144.32        144.23         3.58 o                         
  -4   5   2       2128.19       2009.82        23.50 o                         
  -3   5   2        686.93        616.93         8.56 o                         
  -2   5   2       1190.62       1173.43        14.08 o                         
  -1   5   2       6527.23       6768.06        78.14 o                         
   0   5   2       8584.78       9332.74       107.16 o                         
   1   5   2       5462.21       5625.25        58.31 o                         
   2   5   2        241.66        267.86         5.48 o                         
   3   5   2        612.82        580.33         7.60 o                         
   4   5   2       1153.18       1124.00        13.37 o                         
   5   5   2        117.11        113.65         2.88 o                         
   6   5   2        400.76        355.47         6.79 o                         
   7   5   2        571.30        545.72         9.95 o                         
   8   5   2        228.30        238.72         6.55 o                         
   9   5   2       1025.87        992.08        19.16 o                         
  10   5   2          5.92          4.75         5.37 o                         
  11   5   2        384.69        394.57        15.84 o                         
  12   5   2         63.58         61.10         9.88 o                         
  13   5   2         66.05        116.47        21.94 o                         
 -13   6   2         51.52         43.59        10.47 o                         
 -12   6   2        364.11        345.81        14.20 o                         
 -11   6   2        192.96        188.99        10.59 o                         
 -10   6   2        811.49        798.32        19.70 o                         
  -9   6   2         79.32         92.74         6.77 o                         
  -8   6   2         78.77         85.33         5.25 o                         
  -7   6   2         47.94         51.93         4.51 o                         
  -6   6   2        419.54        414.56         8.88 o                         
  -5   6   2       1256.52       1265.39        16.21 o                         
  -4   6   2       1552.87       1628.99        18.60 o                         
  -3   6   2       1731.56       1732.86        19.52 o                         
  -2   6   2       2283.27       2199.03        26.96 o                         
  -1   6   2       1169.79       1210.08        20.15 o                         
   0   6   2      10106.92      10496.03       107.63 o                         
   1   6   2       2499.86       2654.02        28.51 o                         
   2   6   2        713.51        641.02        10.36 o                         
   3   6   2       1772.54       1831.86        20.55 o                         
   4   6   2        728.35        779.71        10.70 o                         
   5   6   2       1908.26       1881.80        21.52 o                         
   6   6   2         73.64         75.63         3.21 o                         
   7   6   2        251.90        253.03         6.26 o                         
   8   6   2        617.69        592.77        11.10 o                         
   9   6   2        605.51        572.24        13.95 o                         
  10   6   2        387.64        396.42        13.25 o                         
  11   6   2         30.43         37.29         8.31 o                         
  12   6   2         76.90         89.77        16.18 o                         
  13   6   2         30.62         31.23         9.62 o                         
 -13   7   2        256.97        246.15        15.30 o                         
 -12   7   2         50.84         59.97         8.53 o                         
 -11   7   2        237.25        219.35        11.19 o                         
 -10   7   2          3.08          6.29         4.94 o                         
  -9   7   2        370.14        409.48        14.69 o                         
  -8   7   2         76.59         81.72         5.84 o                         
  -7   7   2         16.61         21.67         3.80 o                         
  -6   7   2       1039.18       1027.44        25.67 o                         
  -5   7   2        145.66        153.81         3.97 o                         
  -4   7   2       2331.40       2295.02        25.67 o                         
  -3   7   2       1650.25       1751.47        19.93 o                         
  -2   7   2         90.50         81.34         2.77 o                         
  -1   7   2       2003.54       1987.64        24.62 o                         
   0   7   2        511.28        620.60         8.01 o                         
   1   7   2        891.42        885.85        11.58 o                         
   2   7   2        142.97        124.60         2.93 o                         
   3   7   2       2149.11       2258.40        25.13 o                         
   4   7   2       3925.42       3862.91        43.78 o                         
   5   7   2        139.90        132.97         3.53 o                         
   6   7   2        174.34        178.77         7.47 o                         
   7   7   2          3.31          8.31         2.79 o                         
   8   7   2        478.54        477.35        10.68 o                         
   9   7   2       1708.71       1648.25        28.91 o                         
  10   7   2         15.43         11.64         5.87 o                         
  11   7   2        123.97        121.06         9.37 o                         
  12   7   2        113.01        112.01        12.12 o                         
  13   7   2         67.98         82.29        11.97 o                         
 -13   8   2        198.90        171.03        25.53 o                         
 -12   8   2         92.93         85.15         9.84 o                         
 -11   8   2         16.82         19.25         6.92 o                         
 -10   8   2        541.82        547.27        14.97 o                         
  -9   8   2         58.80         61.13         7.26 o                         
  -8   8   2         72.04         79.37         5.39 o                         
  -7   8   2        435.26        420.32         9.52 o                         
  -6   8   2       1167.27       1135.19        18.16 o                         
  -5   8   2       3185.80       3026.56        38.52 o                         
  -4   8   2        278.33        261.72         8.20 o                         
  -3   8   2       1234.13       1152.76        14.98 o                         
  -2   8   2        743.97        609.88         9.38 o                         
  -1   8   2         17.43         18.46         1.73 o                         
   0   8   2       4082.78       3790.12        40.47 o                         
   1   8   2        116.79        128.70         3.42 o                         
   2   8   2        721.12        647.89         8.75 o                         
   3   8   2       1450.59       1515.38        17.82 o                         
   4   8   2       1437.97       1405.61        16.92 o                         
   5   8   2       2316.75       2281.10        27.82 o                         
   6   8   2        252.17        250.68         9.82 o                         
   7   8   2         93.86         93.45         5.16 o                         
   8   8   2        573.92        583.72        13.45 o                         
   9   8   2        193.73        188.91         8.58 o                         
  10   8   2        603.40        630.97        15.96 o                         
  11   8   2         28.97         28.75         7.31 o                         
  12   8   2        240.53        264.04        14.66 o                         
  13   8   2        131.76        153.53        29.90 o                         
 -12   9   2         55.36         58.83         9.75 o                         
 -11   9   2         86.09         86.62         8.81 o                         
 -10   9   2         34.44         40.23         6.29 o                         
  -9   9   2        167.27        171.37         9.59 o                         
  -8   9   2         49.22         59.13         5.81 o                         
  -7   9   2        194.14        181.49         6.41 o                         
  -6   9   2       1046.08       1048.80        16.90 o                         
  -5   9   2         51.75         61.05         4.31 o                         
  -4   9   2       1551.52       1473.43        18.95 o                         
  -3   9   2       1414.86       1354.61        17.47 o                         
  -2   9   2        167.43        141.73         4.19 o                         
  -1   9   2       1989.62       1999.01        25.35 o                         
   0   9   2         83.08         68.99         2.47 o                         
   1   9   2        584.12        546.06         7.77 o                         
   2   9   2        566.23        537.49         7.81 o                         
   3   9   2        860.28        824.05        11.00 o                         
   4   9   2       1442.08       1408.76        17.22 o                         
   5   9   2        314.88        315.06         6.50 o                         
   6   9   2        265.04        278.56         6.28 o                         
   7   9   2         28.13         34.35         4.10 o                         
   8   9   2         35.60         45.68         5.28 o                         
   9   9   2        336.58        367.44        10.19 o                         
  10   9   2         18.87         20.02         5.82 o                         
  11   9   2         64.42         56.07         8.35 o                         
  12   9   2        121.62        114.37        11.61 o                         
 -12  10   2         35.88         29.78        10.11 o                         
 -11  10   2         32.91         36.31         7.86 o                         
 -10  10   2         88.80         81.93         7.83 o                         
  -9  10   2         47.79         53.88         5.85 o                         
  -8  10   2         41.57         51.18         6.93 o                         
  -7  10   2         13.80         17.82         3.69 o                         
  -6  10   2        163.98        162.69         7.44 o                         
  -5  10   2        306.82        323.07         7.33 o                         
  -4  10   2        352.13        347.59         6.75 o                         
  -3  10   2        126.37        122.57         4.04 o                         
  -2  10   2        922.50        924.13        13.70 o                         
  -1  10   2        532.27        563.75         9.14 o                         
   0  10   2        270.26        271.21         5.13 o                         
   1  10   2         75.77         72.93         2.75 o                         
   2  10   2        124.70        116.71         4.10 o                         
   3  10   2        604.07        558.43         8.42 o                         
   4  10   2         43.16         50.03         2.92 o                         
   5  10   2        298.14        304.67         6.58 o                         
   6  10   2        410.83        405.02         8.56 o                         
   7  10   2         17.59         22.63         3.92 o                         
   8  10   2         74.57         76.68         5.88 o                         
   9  10   2         54.19         62.41         5.99 o                         
  10  10   2         26.82         23.01         6.69 o                         
  11  10   2         90.97         86.00         8.29 o                         
  12  10   2         78.72         79.38        11.28 o                         
 -12  11   2         49.55         65.31        19.69 o                         
 -11  11   2         15.98         18.77         8.41 o                         
 -10  11   2         13.27          8.16         7.42 o                         
  -9  11   2         18.10         19.06         5.29 o                         
  -8  11   2         23.51         27.87         4.95 o                         
  -7  11   2          2.21          1.51         3.27 o                         
  -6  11   2        157.31        164.08         5.64 o                         
  -5  11   2        131.44        135.25         6.79 o                         
  -4  11   2       1241.41       1226.30        16.80 o                         
  -3  11   2        571.40        571.44         9.35 o                         
  -2  11   2        109.11        120.63         4.22 o                         
  -1  11   2          5.42          1.58         2.18 o                         
   0  11   2        168.59        148.70         4.55 o                         
   1  11   2          2.28         -0.24         2.04 o                         
   2  11   2         70.18         80.07         5.39 o                         
   3  11   2        133.96        146.56         4.03 o                         
   4  11   2        817.07        827.18        11.65 o                         
   5  11   2       1024.96        999.05        15.74 o                         
   6  11   2        743.86        736.80        12.89 o                         
   7  11   2         10.35         12.35         3.63 o                         
   8  11   2        185.03        193.99         8.17 o                         
   9  11   2        139.78        145.53         7.08 o                         
  10  11   2          1.82          4.75         5.17 o                         
  11  11   2        118.09        106.75        12.79 o                         
  12  11   2         69.09         91.19        30.45 o                         
 -11  12   2         21.53         26.88         8.30 o                         
 -10  12   2          7.71         18.02         8.20 o                         
  -9  12   2         34.85         30.27         7.48 o                         
  -8  12   2          7.71          7.89         5.49 o                         
  -7  12   2        233.44        234.75         8.80 o                         
  -6  12   2         76.92         76.34         6.06 o                         
  -5  12   2       1627.82       1623.99        25.21 o                         
  -4  12   2        178.31        189.20         5.72 o                         
  -3  12   2        953.96        951.65        16.15 o                         
  -2  12   2        569.51        609.15        11.70 o                         
  -1  12   2        361.28        389.40         7.79 o                         
   0  12   2         62.80         50.87         3.33 o                         
   1  12   2         84.65         89.25         4.61 o                         
   2  12   2        517.75        462.94         8.31 o                         
   3  12   2        748.08        740.92        11.53 o                         
   4  12   2        102.21         93.39         3.93 o                         
   5  12   2        722.09        738.10        14.02 o                         
   6  12   2        103.99        109.04         6.17 o                         
   7  12   2        395.22        420.70        11.53 o                         
   8  12   2         28.39         32.33         6.02 o                         
   9  12   2          4.69          5.63         4.90 o                         
  10  12   2         11.31         11.74         6.25 o                         
  11  12   2         87.04         69.69        13.43 o                         
 -11  13   2         43.90         32.81        17.53 o                         
 -10  13   2          6.41          9.63        10.17 o                         
  -9  13   2         21.76         22.70         6.36 o                         
  -8  13   2         51.46         64.60         7.62 o                         
  -7  13   2         60.71         62.79         6.15 o                         
  -6  13   2        539.26        546.04        18.50 o                         
  -5  13   2         97.08        103.32         5.57 o                         
  -4  13   2        860.52        905.63        16.15 o                         
  -3  13   2        186.40        168.29         6.18 o                         
  -2  13   2        454.95        484.08         9.50 o                         
  -1  13   2         69.21         78.04         3.78 o                         
   0  13   2        155.45        157.05         5.05 o                         
   1  13   2        476.58        490.19         9.41 o                         
   2  13   2        889.32        923.09        14.66 o                         
   3  13   2        205.00        194.19         5.54 o                         
   4  13   2        925.85        947.41        15.29 o                         
   5  13   2        227.49        235.02         8.41 o                         
   6  13   2       1304.20       1331.45        24.10 o                         
   7  13   2        111.16        113.51         6.80 o                         
   8  13   2        144.14        132.11        16.63 o                         
   9  13   2        130.52        123.06        12.37 o                         
  10  13   2          1.01         -9.32         9.32 o                         
  11  13   2        186.64        162.46        45.95 o                         
 -11  14   2          5.48         19.69        19.69 o                         
 -10  14   2         15.77         14.00        10.88 o                         
  -9  14   2         95.01        110.96        13.39 o                         
  -8  14   2         11.58          5.53         5.81 o                         
  -7  14   2        369.15        365.69        12.82 o                         
  -6  14   2         16.05         13.88         5.49 o                         
  -5  14   2       1347.74       1337.61        24.57 o                         
  -4  14   2        175.97        161.25         6.36 o                         
  -3  14   2        893.95        926.70        16.64 o                         
  -2  14   2         55.31         62.82         4.89 o                         
  -1  14   2        415.74        433.07        10.03 o                         
   0  14   2         94.69         99.78         6.28 o                         
   1  14   2         82.04         75.77         4.80 o                         
   2  14   2        112.65        109.63         5.51 o                         
   3  14   2        577.21        577.04        12.06 o                         
   4  14   2         22.18         16.50         3.73 o                         
   5  14   2        478.53        475.87        12.54 o                         
   6  14   2         23.83         20.19         4.93 o                         
   7  14   2        557.82        558.15        15.94 o                         
   8  14   2         45.39         37.18         9.21 o                         
   9  14   2         59.20         68.94        11.84 o                         
  10  14   2          8.71         -2.39         9.26 o                         
 -10  15   2          4.97         -2.48        10.24 o                         
  -9  15   2          8.33          0.98         6.37 o                         
  -8  15   2        363.50        397.23        28.69 o                         
  -7  15   2         22.63         18.13         6.26 o                         
  -6  15   2        300.79        320.79        12.19 o                         
  -5  15   2          0.41         -1.04         3.90 o                         
  -4  15   2        703.90        722.64        16.31 o                         
  -3  15   2         31.80         37.29         4.64 o                         
  -2  15   2        207.37        193.35         7.09 o                         
  -1  15   2         15.89         13.39         4.63 o                         
   0  15   2        203.14        213.19         7.97 o                         
   1  15   2         65.30         63.83         5.09 o                         
   2  15   2        348.22        343.56         9.19 o                         
   3  15   2        231.64        223.03         7.60 o                         
   4  15   2        570.75        562.14        13.95 o                         
   5  15   2          2.65          5.18         4.29 o                         
   6  15   2        329.52        304.98        11.86 o                         
   7  15   2        176.39        186.92        11.87 o                         
   8  15   2        194.05        200.75        12.10 o                         
   9  15   2          4.17          7.80         6.64 o                         
  10  15   2          0.91         10.09        10.74 o                         
  -9  16   2          5.47          0.58         7.27 o                         
  -8  16   2          6.53         -1.98         6.26 o                         
  -7  16   2        382.87        392.08        14.34 o                         
  -6  16   2        231.60        237.03        13.13 o                         
  -5  16   2        359.73        375.02        11.71 o                         
  -4  16   2         16.27         19.26         4.99 o                         
  -3  16   2        430.37        444.93        11.09 o                         
  -2  16   2        112.32        115.34         6.21 o                         
  -1  16   2         24.83         25.57         4.39 o                         
   0  16   2         79.89         79.29         5.50 o                         
   1  16   2        149.76        167.07         6.38 o                         
   2  16   2         72.18         71.85         5.65 o                         
   3  16   2        872.98        909.70        17.18 o                         
   4  16   2         17.23         20.40         5.10 o                         
   5  16   2        311.53        312.09        10.81 o                         
   6  16   2         93.88         87.27         8.34 o                         
   7  16   2        300.85        296.96        12.41 o                         
   8  16   2         51.27         51.03         9.42 o                         
   9  16   2         35.18         28.80        10.58 o                         
  -9  17   2        125.64        142.41        33.91 o                         
  -8  17   2         55.22         49.77         9.34 o                         
  -7  17   2         12.94          3.88         6.14 o                         
  -6  17   2        299.91        298.59        12.80 o                         
  -5  17   2         38.90         33.88         6.05 o                         
  -4  17   2        127.86        127.25         7.72 o                         
  -3  17   2          3.17          6.49         4.06 o                         
  -2  17   2        263.37        274.87        10.73 o                         
  -1  17   2         79.39         85.11         5.98 o                         
   0  17   2          6.76          9.25         4.01 o                         
   1  17   2         11.31         15.91         4.58 o                         
   2  17   2        279.91        291.01         9.16 o                         
   3  17   2         10.36         11.60         4.21 o                         
   4  17   2        205.00        215.21         9.24 o                         
   5  17   2         28.97         32.76         5.98 o                         
   6  17   2        464.53        470.27        15.57 o                         
   7  17   2         57.72         62.95         8.59 o                         
   8  17   2         12.38          8.92         7.58 o                         
   9  17   2         15.34         13.41         8.39 o                         
  -8  18   2          8.05          7.52        11.21 o                         
  -7  18   2        202.45        206.22        11.78 o                         
  -6  18   2         55.52         43.72         7.85 o                         
  -5  18   2         19.23         17.10         5.84 o                         
  -4  18   2         14.70          6.29         5.14 o                         
  -3  18   2         61.83         64.16         6.27 o                         
  -2  18   2         24.58         17.40         4.59 o                         
  -1  18   2         18.33         15.96         4.48 o                         
   0  18   2        252.87        268.63         9.85 o                         
   1  18   2          6.39          1.08         3.87 o                         
   2  18   2          3.18          8.31         4.45 o                         
   3  18   2        222.67        220.07         8.44 o                         
   4  18   2         35.38         31.52         6.03 o                         
   5  18   2        109.08        103.57         8.24 o                         
   6  18   2         25.47         13.79         6.31 o                         
   7  18   2         66.91         60.69        10.85 o                         
   8  18   2          2.25         10.82         7.41 o                         
  -7  19   2         47.89         37.69        12.42 o                         
  -6  19   2         85.00         86.16        11.51 o                         
  -5  19   2          6.79          2.88         5.46 o                         
  -4  19   2         60.34         52.35         7.14 o                         
  -3  19   2         63.63         64.71         7.37 o                         
  -2  19   2         33.39         23.52         5.12 o                         
  -1  19   2         11.81         10.71         4.97 o                         
   0  19   2          0.00          0.38         4.39 o                         
   1  19   2         67.07         65.79         6.82 o                         
   2  19   2        177.96        176.13         8.75 o                         
   3  19   2          7.84          7.89         5.47 o                         
   4  19   2        271.71        284.33        11.27 o                         
   5  19   2         30.69         28.87         7.12 o                         
   6  19   2        163.18        164.49        10.86 o                         
   7  19   2          6.92          8.54         8.48 o                         
  -6  20   2         67.74         57.68         9.19 o                         
  -5  20   2        248.20        265.37        13.06 o                         
  -4  20   2          7.69          9.10         5.71 o                         
  -3  20   2        165.89        159.83         9.42 o                         
  -2  20   2         63.67         69.53         7.49 o                         
  -1  20   2          8.52          0.06         4.61 o                         
   0  20   2        131.23        141.81         8.51 o                         
   1  20   2         40.53         35.90         6.22 o                         
   2  20   2        133.03        136.74         8.36 o                         
   3  20   2        371.12        379.85        14.32 o                         
   4  20   2         37.78         39.48        10.18 o                         
   5  20   2        226.22        217.67        11.71 o                         
   6  20   2          8.43          7.73         6.81 o                         
  -5  21   2         11.26          7.29        18.96 o                         
  -4  21   2        302.96        321.76        14.00 o                         
  -3  21   2         10.54          6.49         6.35 o                         
  -2  21   2        172.09        178.12        11.05 o                         
  -1  21   2         18.18         15.02         5.47 o                         
   0  21   2         31.49         25.77         6.07 o                         
   1  21   2        137.88        130.23         8.59 o                         
   2  21   2        121.46        108.63         8.20 o                         
   3  21   2          2.01          3.84         6.08 o                         
   4  21   2        228.80        243.88        12.58 o                         
   5  21   2          6.56         -3.28        17.14 o                         
  -3  22   2         67.75         59.44        20.06 o                         
  -2  22   2         50.77         52.31         8.50 o                         
  -1  22   2        119.82         95.84        10.71 o                         
   0  22   2         31.85         19.18         6.32 o                         
   1  22   2         51.64         46.67         7.38 o                         
   2  22   2         88.21         91.48         9.62 o                         
   3  22   2         43.68         26.18        15.32 o                         
 -13   0   3        149.85        125.44        38.29 o                         
 -11   0   3         42.35         58.49        12.27 o                         
  -9   0   3        627.46        597.78        37.20 o                         
  -7   0   3        415.08        401.75        13.10 o                         
  -5   0   3       7239.66       7094.10       133.70 o                         
  -3   0   3       2504.25       2570.26       147.92 o                         
  -1   0   3       7586.58       8119.65       117.16 o                         
   1   0   3       7081.46       7405.21       119.29 o                         
   3   0   3      19254.86      19613.18       695.15 o                         
   5   0   3       5446.61       5517.93        90.87 o                         
   7   0   3        609.08        732.27        24.24 o                         
   9   0   3        337.51        321.76        14.50 o                         
  11   0   3        151.65        179.27        13.09 o                         
  13   0   3        321.74        268.77        29.17 o                         
 -13   1   3         10.37          8.41         8.29 o                         
 -12   1   3        148.11        163.17        12.28 o                         
 -11   1   3         43.44         38.71         7.45 o                         
 -10   1   3          3.61         -1.23         4.54 o                         
  -9   1   3         73.90         77.99         6.21 o                         
  -8   1   3        306.92        300.26         9.29 o                         
  -7   1   3        489.62        482.36        10.37 o                         
  -6   1   3       1878.47       1802.18        32.54 o                         
  -5   1   3        847.23        794.69        12.16 o                         
  -4   1   3       7072.30       7074.85        76.95 o                         
  -3   1   3         55.11         54.40         1.54 o                         
  -2   1   3        639.11        591.08         7.69 o                         
  -1   1   3      10456.57      10979.91       118.13 o                         
   0   1   3          0.02         -0.79         0.79 o                         
   1   1   3       3820.13       3912.99        42.45 o                         
   2   1   3        452.56        564.69         6.66 o                         
   3   1   3          8.14         16.31         1.56 o                         
   4   1   3      16115.20      16454.57       182.50 o                         
   5   1   3       1268.32       1212.50        14.74 o                         
   6   1   3       1519.39       1521.28        19.62 o                         
   7   1   3        508.77        467.34         9.77 o                         
   8   1   3        779.37        743.62        21.73 o                         
   9   1   3         75.01         67.22         6.27 o                         
  10   1   3          1.92          0.77         5.46 o                         
  11   1   3         11.77          9.69         6.66 o                         
  12   1   3        269.92        286.67        11.77 o                         
  13   1   3          1.27         10.21         8.59 o                         
 -13   2   3        296.54        312.45        16.59 o                         
 -12   2   3         60.40         67.58        10.50 o                         
 -11   2   3         12.15          3.05         6.12 o                         
 -10   2   3         19.03         15.87         5.90 o                         
  -9   2   3        155.21        146.87         6.97 o                         
  -8   2   3         54.39         56.68         5.02 o                         
  -7   2   3        439.84        408.94         8.27 o                         
  -6   2   3        181.31        175.39         5.94 o                         
  -5   2   3      12690.31      12474.51       143.13 o                         
  -4   2   3       1526.92       1601.29        25.54 o                         
  -3   2   3       2398.57       2330.24        37.94 o                         
  -2   2   3         75.22         62.02         1.73 o                         
  -1   2   3       1873.47       1893.85        24.59 o                         
   0   2   3      16428.98      17000.37       194.70 o                         
   1   2   3        281.47        272.29         5.78 o                         
   2   2   3        230.19        206.02         3.11 o                         
   3   2   3       7837.15       8031.66        78.51 o                         
   4   2   3        206.78        225.25         9.83 o                         
   5   2   3       5557.31       5561.19        58.25 o                         
   6   2   3        518.57        540.68         8.00 o                         
   7   2   3        449.70        453.88         9.77 o                         
   8   2   3        286.09        231.69         8.66 o                         
   9   2   3         80.36         85.87         6.63 o                         
  10   2   3         13.92         11.89         5.02 o                         
  11   2   3         14.89         17.07         5.61 o                         
  12   2   3        192.18        212.72        13.00 o                         
  13   2   3        473.04        474.52        21.75 o                         
 -13   3   3         48.27         57.27        10.75 o                         
 -12   3   3        105.22         87.28        10.51 o                         
 -11   3   3         43.51         39.87         8.16 o                         
 -10   3   3         10.15          4.97         5.25 o                         
  -9   3   3         25.51         27.25         5.74 o                         
  -8   3   3        157.16        142.26        10.00 o                         
  -7   3   3          6.15          9.41         2.41 o                         
  -6   3   3       1496.33       1453.76        21.31 o                         
  -5   3   3       2440.78       2468.38        30.58 o                         
  -4   3   3       2210.71       2205.11        28.30 o                         
  -3   3   3        123.64        113.82         2.30 o                         
  -2   3   3        213.08        213.77        12.43 o                         
  -1   3   3        527.64        548.04         6.98 o                         
   0   3   3       7652.42       7968.46        97.37 o                         
   1   3   3        250.17        272.12         3.96 o                         
   2   3   3       1691.19       1713.92        19.54 o                         
   3   3   3         57.04         74.24         2.69 o                         
   4   3   3       7630.56       7833.35        80.82 o                         
   5   3   3       2527.77       2534.50        29.45 o                         
   6   3   3        526.10        500.25         9.06 o                         
   7   3   3         38.60         51.17         3.74 o                         
   8   3   3        301.75        286.09         8.66 o                         
   9   3   3        114.64        106.40         7.26 o                         
  10   3   3         21.71         14.73         5.67 o                         
  11   3   3         38.68         39.25         6.60 o                         
  12   3   3         44.91         44.95         8.67 o                         
  13   3   3         26.94         23.02         9.73 o                         
 -13   4   3         43.62         52.26        13.44 o                         
 -12   4   3         10.46         16.00         7.68 o                         
 -11   4   3         28.62         17.56         6.68 o                         
 -10   4   3        155.93        144.43         8.75 o                         
  -9   4   3        515.66        495.93        13.90 o                         
  -8   4   3         47.64         56.40         5.68 o                         
  -7   4   3         98.86         87.51         4.06 o                         
  -6   4   3        546.06        552.42         9.13 o                         
  -5   4   3       4065.49       3703.37        66.57 o                         
  -4   4   3        386.68        336.57         4.96 o                         
  -3   4   3        207.14        164.75         6.98 o                         
  -2   4   3        638.18        601.74         9.02 o                         
  -1   4   3        721.51        735.77         8.62 o                         
   0   4   3       3202.89       3244.89        38.15 o                         
   1   4   3        458.73        430.62         5.59 o                         
   2   4   3        884.47        890.49        10.40 o                         
   3   4   3       1365.93       1357.04        18.85 o                         
   4   4   3        439.33        459.57         6.42 o                         
   5   4   3       1221.36       1195.59        24.78 o                         
   6   4   3         66.73         72.73         3.44 o                         
   7   4   3        260.94        243.91         6.15 o                         
   8   4   3         29.56         26.55         3.77 o                         
   9   4   3        228.51        238.45         9.52 o                         
  10   4   3         19.84         28.48         6.32 o                         
  11   4   3          8.64         11.61         7.37 o                         
  12   4   3         67.34         95.91        16.69 o                         
  13   4   3        138.07        130.45        13.65 o                         
 -13   5   3         12.11         15.52         8.80 o                         
 -12   5   3         35.62         33.36         8.35 o                         
 -11   5   3        176.07        201.33        10.68 o                         
 -10   5   3         47.92         49.77         7.35 o                         
  -9   5   3        203.46        197.32         8.45 o                         
  -8   5   3       1392.88       1367.07        24.37 o                         
  -7   5   3        484.04        449.84        10.37 o                         
  -6   5   3       1235.84       1142.20        16.21 o                         
  -5   5   3         29.09         40.61         2.39 o                         
  -4   5   3       3720.20       3715.51        39.57 o                         
  -3   5   3         92.80         93.73         5.98 o                         
  -2   5   3       1405.88       1317.12        16.79 o                         
  -1   5   3        352.15        367.24        11.78 o                         
   0   5   3       1235.10       1315.89        16.67 o                         
   1   5   3       1838.23       1842.65        27.60 o                         
   2   5   3       1504.31       1451.74        16.29 o                         
   3   5   3        748.61        782.04         9.71 o                         
   4   5   3       3755.06       3614.67        38.69 o                         
   5   5   3         12.31          9.81         1.76 o                         
   6   5   3        300.75        293.36         5.87 o                         
   7   5   3        424.92        414.24         7.68 o                         
   8   5   3        437.27        444.94         9.23 o                         
   9   5   3        200.33        198.97         8.12 o                         
  10   5   3         30.01         30.78         7.25 o                         
  11   5   3        643.02        650.80        20.44 o                         
  12   5   3        162.89        144.36        11.71 o                         
  13   5   3         89.83         94.60        19.29 o                         
 -13   6   3        323.15        302.24        16.22 o                         
 -12   6   3         84.02         87.10        10.08 o                         
 -11   6   3        101.10         97.26         9.15 o                         
 -10   6   3        133.90        135.18         8.90 o                         
  -9   6   3        168.47        165.67         8.55 o                         
  -8   6   3        414.43        396.64        11.39 o                         
  -7   6   3        581.96        583.20        12.55 o                         
  -6   6   3        232.29        218.15         5.98 o                         
  -5   6   3       2392.98       2275.88        27.11 o                         
  -4   6   3         98.22         95.39         6.30 o                         
  -3   6   3       2290.03       2272.38        28.15 o                         
  -2   6   3       1947.02       1881.29        23.44 o                         
  -1   6   3       2461.01       2529.79        28.76 o                         
   0   6   3       2049.83       1987.28        23.13 o                         
   1   6   3       3692.93       3973.88        41.89 o                         
   2   6   3        851.65        797.94        11.25 o                         
   3   6   3       2610.20       2642.53        28.79 o                         
   4   6   3        774.22        786.86        10.19 o                         
   5   6   3       3991.21       3915.26        42.21 o                         
   6   6   3         62.66         72.19         3.28 o                         
   7   6   3       1994.97       1970.59        26.59 o                         
   8   6   3        251.18        261.62         7.06 o                         
   9   6   3        155.41        183.58         7.38 o                         
  10   6   3         43.08         49.02         7.28 o                         
  11   6   3         32.49         28.60         7.84 o                         
  12   6   3        139.55        131.64        11.70 o                         
  13   6   3        347.18        347.86        19.00 o                         
 -13   7   3         25.24         22.90         9.74 o                         
 -12   7   3        139.20        131.93        21.96 o                         
 -11   7   3        110.68        110.87         9.30 o                         
 -10   7   3         17.71         26.88         6.10 o                         
  -9   7   3        232.92        214.22        10.15 o                         
  -8   7   3        386.92        368.46        10.16 o                         
  -7   7   3        125.32        127.68         5.84 o                         
  -6   7   3        978.71        951.09        18.23 o                         
  -5   7   3        199.22        178.15         6.22 o                         
  -4   7   3       2608.47       2457.89        29.02 o                         
  -3   7   3        762.55        774.28        10.72 o                         
  -2   7   3       4697.07       4690.29        54.04 o                         
  -1   7   3        587.40        556.03        10.68 o                         
   0   7   3        932.27        996.13        12.80 o                         
   1   7   3        958.91        896.98        11.78 o                         
   2   7   3        736.24        694.24        21.64 o                         
   3   7   3        469.00        453.40         7.33 o                         
   4   7   3       1247.46       1146.22        14.14 o                         
   5   7   3         37.42         37.94         2.67 o                         
   6   7   3       2574.23       2548.11        30.70 o                         
   7   7   3        397.03        390.02         8.24 o                         
   8   7   3        608.89        602.73        11.46 o                         
   9   7   3        121.67        133.33         9.49 o                         
  10   7   3         93.07         85.51         7.96 o                         
  11   7   3        277.77        276.26        13.93 o                         
  12   7   3        292.99        300.10        15.30 o                         
  13   7   3         32.94         29.93        12.89 o                         
 -13   8   3        137.02        115.24        22.97 o                         
 -12   8   3         13.59         10.57         6.86 o                         
 -11   8   3         50.51         36.02         7.57 o                         
 -10   8   3        295.34        290.87        11.06 o                         
  -9   8   3         96.62        107.24         8.02 o                         
  -8   8   3        163.35        170.28         7.16 o                         
  -7   8   3        359.15        351.28         9.67 o                         
  -6   8   3         87.72         95.57         7.76 o                         
  -5   8   3        294.73        310.31         6.77 o                         
  -4   8   3         16.72         16.30         2.27 o                         
  -3   8   3       2551.69       2498.27        29.56 o                         
  -2   8   3       5337.47       5116.71        57.92 o                         
  -1   8   3        841.34        869.81        13.32 o                         
   0   8   3       1381.20       1278.42        16.16 o                         
   1   8   3        173.82        180.62         4.07 o                         
   2   8   3        959.84        918.82        22.88 o                         
   3   8   3        321.63        307.81        11.76 o                         
   4   8   3          2.55          5.23         1.86 o                         
   5   8   3        393.43        397.51         6.75 o                         
   6   8   3        670.38        660.76        10.59 o                         
   7   8   3        731.90        704.17        12.26 o                         
   8   8   3        555.97        578.35        12.21 o                         
   9   8   3         29.44         27.35         5.71 o                         
  10   8   3        159.78        152.56         8.62 o                         
  11   8   3          7.00          3.35         7.37 o                         
  12   8   3          6.99         12.34         7.83 o                         
 -12   9   3         90.93         55.95         8.98 o                         
 -11   9   3         80.56        107.66         8.92 o                         
 -10   9   3        103.79        105.69         7.99 o                         
  -9   9   3        342.92        341.85        12.83 o                         
  -8   9   3         72.31         75.35         6.65 o                         
  -7   9   3        123.69        126.79         8.90 o                         
  -6   9   3         13.83         15.12         3.27 o                         
  -5   9   3        197.29        211.78         5.68 o                         
  -4   9   3       1393.71       1325.64        17.39 o                         
  -3   9   3       1645.80       1627.80        20.47 o                         
  -2   9   3        766.44        772.14        11.38 o                         
  -1   9   3       2714.24       2582.47        34.57 o                         
   0   9   3          9.94         31.85         2.62 o                         
   1   9   3       1077.77        993.18        13.41 o                         
   2   9   3        129.02        152.53         4.34 o                         
   3   9   3        399.19        376.34         7.71 o                         
   4   9   3        622.63        586.79         8.77 o                         
   5   9   3        155.19        162.41         4.30 o                         
   6   9   3         75.53         78.43         3.82 o                         
   7   9   3        726.50        740.05        13.92 o                         
   8   9   3        311.58        328.87         9.09 o                         
   9   9   3        377.35        416.48        10.87 o                         
  10   9   3         25.69         17.75         5.61 o                         
  11   9   3         70.96         79.29         8.86 o                         
  12   9   3         11.40         13.60         8.10 o                         
 -12  10   3         96.74         88.29        20.16 o                         
 -11  10   3        324.17        327.06        14.38 o                         
 -10  10   3        188.55        190.67        14.25 o                         
  -9  10   3          5.73         10.43         5.33 o                         
  -8  10   3        117.30        123.60         6.92 o                         
  -7  10   3         22.59         22.43         3.91 o                         
  -6  10   3        315.35        302.43         8.09 o                         
  -5  10   3        221.70        210.08         5.86 o                         
  -4  10   3        101.94         98.91         5.18 o                         
  -3  10   3       1106.82       1019.30        14.13 o                         
  -2  10   3        504.04        514.45        10.00 o                         
  -1  10   3        105.85         91.52         3.95 o                         
   0  10   3       1261.83       1227.80        17.17 o                         
   1  10   3        127.18        143.11         4.11 o                         
   2  10   3        167.70        194.83         4.86 o                         
   3  10   3        136.36        123.31         5.67 o                         
   4  10   3        765.85        708.96        10.25 o                         
   5  10   3        100.00         95.93         4.02 o                         
   6  10   3         53.06         63.05         3.95 o                         
   7  10   3        139.46        146.35         6.08 o                         
   8  10   3        282.16        301.05         9.72 o                         
   9  10   3         42.95         53.03         5.62 o                         
  10  10   3        180.55        192.93         9.60 o                         
  11  10   3         65.66         76.79        11.63 o                         
  12  10   3        158.98        170.19        13.17 o                         
 -12  11   3          2.14         -5.20        11.27 o                         
 -11  11   3        209.16        198.98        12.27 o                         
 -10  11   3          9.89          9.75         7.85 o                         
  -9  11   3         80.20         75.77         7.25 o                         
  -8  11   3         16.09         15.95         5.18 o                         
  -7  11   3         21.21         25.77         4.89 o                         
  -6  11   3        293.23        270.27         8.76 o                         
  -5  11   3         35.20         46.94         4.98 o                         
  -4  11   3        289.99        287.34         6.80 o                         
  -3  11   3        202.02        195.56         8.14 o                         
  -2  11   3        711.38        668.60        13.16 o                         
  -1  11   3       1017.46       1055.32        16.75 o                         
   0  11   3         83.24         87.16         3.72 o                         
   1  11   3        308.81        338.16         7.33 o                         
   2  11   3        412.81        353.55         7.01 o                         
   3  11   3        144.08        141.31         4.41 o                         
   4  11   3        190.08        180.68         5.07 o                         
   5  11   3        225.47        214.73         5.80 o                         
   6  11   3         43.71         50.95         4.28 o                         
   7  11   3        163.43        163.48         6.56 o                         
   8  11   3         26.26         35.44         5.30 o                         
   9  11   3         98.70        103.77         6.53 o                         
  10  11   3         18.44         16.45        10.33 o                         
  11  11   3        116.65        110.68        17.66 o                         
  12  11   3          6.27          8.09         9.71 o                         
 -11  12   3         61.92         87.65        16.56 o                         
 -10  12   3        353.55        353.17        23.27 o                         
  -9  12   3         15.23         14.07         7.17 o                         
  -8  12   3        118.74        129.99         8.32 o                         
  -7  12   3         44.02         50.07         5.92 o                         
  -6  12   3         98.94         90.75         6.15 o                         
  -5  12   3         87.37         75.66         5.12 o                         
  -4  12   3         20.10         25.27         3.52 o                         
  -3  12   3         40.27         47.15         4.35 o                         
  -2  12   3        635.42        656.86        13.43 o                         
  -1  12   3        110.95        107.87         4.67 o                         
   0  12   3        548.34        607.30        10.51 o                         
   1  12   3        434.20        486.46         9.15 o                         
   2  12   3        498.87        542.84         9.32 o                         
   3  12   3         13.20          8.14         2.43 o                         
   4  12   3        141.04        156.89         4.94 o                         
   5  12   3        367.38        334.45        10.00 o                         
   6  12   3         20.79         23.67         4.04 o                         
   7  12   3        263.77        281.62         9.49 o                         
   8  12   3        125.79        126.84         7.99 o                         
   9  12   3         65.48         85.40         7.57 o                         
  10  12   3        351.80        364.35        25.07 o                         
  11  12   3         59.26         39.62        15.18 o                         
 -11  13   3        390.25        360.72        29.07 o                         
 -10  13   3         21.01          6.29         7.70 o                         
  -9  13   3        434.99        453.44        23.36 o                         
  -8  13   3        131.01        137.63         8.84 o                         
  -7  13   3        145.10        150.00         7.78 o                         
  -6  13   3        232.81        230.85         8.83 o                         
  -5  13   3         91.40         85.73         5.50 o                         
  -4  13   3         62.73         66.56         5.20 o                         
  -3  13   3        405.38        394.59         9.44 o                         
  -2  13   3         24.65         31.11         3.70 o                         
  -1  13   3       1857.83       1837.79        27.18 o                         
   0  13   3        339.96        338.97         7.52 o                         
   1  13   3       1726.12       1726.97        23.97 o                         
   2  13   3         15.61         17.56         2.96 o                         
   3  13   3        720.71        721.66        11.72 o                         
   4  13   3        509.34        496.95         9.95 o                         
   5  13   3        218.35        213.41         7.29 o                         
   6  13   3         28.98         38.67         4.76 o                         
   7  13   3         62.95         71.69         6.31 o                         
   8  13   3         20.10         22.04         5.83 o                         
   9  13   3        173.87        193.91        17.03 o                         
  10  13   3         78.90         78.53        25.64 o                         
  11  13   3        192.16        147.24        39.38 o                         
 -10  14   3        354.14        326.35        21.22 o                         
  -9  14   3         44.22         35.02         8.16 o                         
  -8  14   3        510.16        532.99        18.72 o                         
  -7  14   3         58.34         57.01        12.11 o                         
  -6  14   3        210.98        209.03         9.90 o                         
  -5  14   3        116.70        117.71         6.87 o                         
  -4  14   3          7.72          6.41         4.68 o                         
  -3  14   3         20.92         25.35         4.05 o                         
  -2  14   3        961.96        965.86        17.10 o                         
  -1  14   3        152.62        163.01         6.77 o                         
   0  14   3       1118.75       1177.12        19.44 o                         
   1  14   3         25.30         28.22         4.08 o                         
   2  14   3       1427.93       1396.40        22.42 o                         
   3  14   3          7.98          3.98         3.28 o                         
   4  14   3         40.78         45.89         4.75 o                         
   5  14   3         93.50         85.45         6.59 o                         
   6  14   3         81.32         88.14         7.42 o                         
   7  14   3         98.15        106.48         8.17 o                         
   8  14   3        189.02        196.77        15.16 o                         
   9  14   3         24.26         23.48         7.69 o                         
  10  14   3        491.21        525.43        44.49 o                         
 -10  15   3         65.57         55.61        25.66 o                         
  -9  15   3        258.62        234.75        13.56 o                         
  -8  15   3          6.29         -0.22         5.70 o                         
  -7  15   3        446.83        443.29        14.87 o                         
  -6  15   3         50.46         52.54         7.39 o                         
  -5  15   3         56.03         65.54         6.72 o                         
  -4  15   3         23.31         32.77         7.01 o                         
  -3  15   3        129.89        129.42         6.22 o                         
  -2  15   3        105.71        101.33         5.58 o                         
  -1  15   3       1430.06       1452.85        23.43 o                         
   0  15   3         18.37         19.65         4.24 o                         
   1  15   3       1691.20       1713.71        26.63 o                         
   2  15   3         12.92          9.93         3.63 o                         
   3  15   3        575.79        602.83        12.84 o                         
   4  15   3         63.62         59.15         5.30 o                         
   5  15   3         92.23         87.08         6.65 o                         
   6  15   3        203.91        194.51         9.81 o                         
   7  15   3        166.64        158.79        10.45 o                         
   8  15   3         48.55         51.23        10.69 o                         
   9  15   3        119.56        131.26        10.97 o                         
  10  15   3         79.99        120.70        34.64 o                         
  -9  16   3         20.49         24.22         8.36 o                         
  -8  16   3        193.77        187.18        12.24 o                         
  -7  16   3         70.10         67.75         8.10 o                         
  -6  16   3        203.83        213.81        10.79 o                         
  -5  16   3         69.78         59.39         6.72 o                         
  -4  16   3         62.08         71.59         6.98 o                         
  -3  16   3          0.78         -1.26         3.48 o                         
  -2  16   3        421.70        421.21        10.71 o                         
  -1  16   3        211.78        217.80         7.66 o                         
   0  16   3        385.50        382.19        10.03 o                         
   1  16   3         36.92         40.42         5.24 o                         
   2  16   3        879.19        859.51        16.41 o                         
   3  16   3          0.10         -0.57         3.56 o                         
   4  16   3          8.60         11.40         6.44 o                         
   5  16   3          9.85          5.49         4.55 o                         
   6  16   3        109.74        100.24        11.73 o                         
   7  16   3         17.20          8.66         9.71 o                         
   8  16   3         34.63         28.58         7.83 o                         
   9  16   3          2.96          8.47         8.47 o                         
  -9  17   3        108.07        124.72        17.50 o                         
  -8  17   3         12.74         16.71         8.53 o                         
  -7  17   3         15.29          7.12         6.40 o                         
  -6  17   3         34.20         32.30         7.75 o                         
  -5  17   3         26.94         17.26         5.50 o                         
  -4  17   3          2.85          1.34         4.57 o                         
  -3  17   3        162.29        168.90         8.63 o                         
  -2  17   3         93.13         89.12         6.23 o                         
  -1  17   3         89.57         90.18         6.20 o                         
   0  17   3          3.27          2.71         3.69 o                         
   1  17   3        138.30        132.21         8.67 o                         
   2  17   3         38.10         36.82         5.47 o                         
   3  17   3        291.87        309.40         9.51 o                         
   4  17   3         10.38          6.87         4.83 o                         
   5  17   3         85.97         86.29         7.39 o                         
   6  17   3          7.71          4.35         5.65 o                         
   7  17   3          2.70         -1.17         5.32 o                         
   8  17   3         13.11         11.04         7.04 o                         
   9  17   3        112.85        135.74        16.06 o                         
  -8  18   3         11.55          5.13         9.42 o                         
  -7  18   3          1.68         -1.81         6.73 o                         
  -6  18   3         97.10         96.29        15.57 o                         
  -5  18   3          3.30         -4.76         4.76 o                         
  -4  18   3         49.30         44.22         6.79 o                         
  -3  18   3         89.40         95.84         7.70 o                         
  -2  18   3         81.14         67.04         6.19 o                         
  -1  18   3         37.83         45.32         5.52 o                         
   0  18   3          3.82          1.21         4.12 o                         
   1  18   3         36.30         28.08         5.57 o                         
   2  18   3        487.19        489.71        13.33 o                         
   3  18   3         84.46         87.08        10.40 o                         
   4  18   3         23.83         26.05         5.79 o                         
   5  18   3         25.93         21.37         5.75 o                         
   6  18   3         23.56         21.28         6.63 o                         
   7  18   3         11.31         -2.30         7.10 o                         
   8  18   3          6.91          3.32         7.08 o                         
  -7  19   3         84.71         87.30        19.84 o                         
  -6  19   3         66.82         64.60        12.33 o                         
  -5  19   3          3.74         -5.04         7.81 o                         
  -4  19   3         64.72         63.09         7.62 o                         
  -3  19   3        200.56        207.69         9.85 o                         
  -2  19   3         23.41         21.40         5.02 o                         
  -1  19   3         78.08         66.27         6.78 o                         
   0  19   3         54.37         45.14         6.25 o                         
   1  19   3        168.27        170.68         8.57 o                         
   2  19   3          3.07          4.36         4.64 o                         
   3  19   3        183.16        183.86        10.36 o                         
   4  19   3          8.76          6.66         5.46 o                         
   5  19   3         19.91         12.95         5.66 o                         
   6  19   3         31.63         17.43         6.72 o                         
   7  19   3         44.25         30.61         9.59 o                         
  -6  20   3         48.39         37.11         9.35 o                         
  -5  20   3          3.33          7.53         6.82 o                         
  -4  20   3        128.12        125.64         8.88 o                         
  -3  20   3         86.75        100.57         8.65 o                         
  -2  20   3        236.31        246.36        11.52 o                         
  -1  20   3         10.50          7.22         5.17 o                         
   0  20   3        212.84        211.65         9.65 o                         
   1  20   3          2.80          3.32         4.79 o                         
   2  20   3        248.00        257.00        10.51 o                         
   3  20   3         15.46         18.64         6.33 o                         
   4  20   3         24.15         21.46         6.65 o                         
   5  20   3         23.76         25.31         7.17 o                         
   6  20   3        113.94        102.90        13.54 o                         
  -5  21   3          3.59        -10.21        17.50 o                         
  -4  21   3        156.15        159.62        11.77 o                         
  -3  21   3        292.56        309.57        13.86 o                         
  -2  21   3         38.69         42.62         7.85 o                         
  -1  21   3        114.29        116.62        11.23 o                         
   0  21   3        138.43        121.52         8.54 o                         
   1  21   3        267.63        247.83        10.77 o                         
   2  21   3          4.84          4.25         5.30 o                         
   3  21   3         76.84         82.71         9.26 o                         
   4  21   3         32.09         37.65         7.78 o                         
   5  21   3         18.85          1.46        18.96 o                         
  -3  22   3        107.29        111.59        21.15 o                         
  -2  22   3        312.53        302.40        14.45 o                         
  -1  22   3         19.25         11.59         6.11 o                         
   0  22   3        142.99        141.35         9.42 o                         
   1  22   3          9.16          3.95         5.64 o                         
   2  22   3        288.74        305.44        14.15 o                         
   3  22   3         48.62         53.77        15.31 o                         
 -12   0   4        222.79        230.00        26.80 o                         
 -10   0   4       2095.56       2027.23        85.70 o                         
  -8   0   4        582.51        582.80        17.49 o                         
  -6   0   4       4516.24       4337.57       129.01 o                         
  -4   0   4        650.73        689.30        51.33 o                         
  -2   0   4        137.70        210.54         5.01 o                         
   0   0   4       3720.06       3822.51        62.36 o                         
   2   0   4         56.34         93.91         2.74 o                         
   4   0   4       3922.64       4363.54        87.03 o                         
   6   0   4        616.92        609.65        29.29 o                         
   8   0   4        820.12        757.07        27.08 o                         
  10   0   4        321.32        371.18        38.61 o                         
  12   0   4        878.73        877.28        35.18 o                         
 -13   1   4         86.53         74.44        11.70 o                         
 -12   1   4         22.77         29.35         8.55 o                         
 -11   1   4        192.48        190.61        12.00 o                         
 -10   1   4          2.86          1.26         5.35 o                         
  -9   1   4       1504.17       1398.13        29.88 o                         
  -8   1   4          9.68         11.89         4.13 o                         
  -7   1   4        465.05        452.80         9.99 o                         
  -6   1   4          5.07          6.96         2.20 o                         
  -5   1   4         58.22         57.53         2.21 o                         
  -4   1   4        417.78        436.40        13.98 o                         
  -3   1   4       1204.05       1300.08        30.20 o                         
  -2   1   4       1719.84       1956.24        23.45 o                         
  -1   1   4      20614.46      21067.83       227.07 o                         
   0   1   4       1135.65       1255.19        15.16 o                         
   1   1   4       3310.50       3163.60        71.42 o                         
   2   1   4       2812.33       2896.74        31.93 o                         
   3   1   4       5733.35       5962.93        65.15 o                         
   4   1   4       1957.13       2199.20        26.71 o                         
   5   1   4        322.02        337.34         6.83 o                         
   6   1   4          1.39          3.84         1.51 o                         
   7   1   4        483.68        566.05        11.24 o                         
   8   1   4         64.58         71.11         5.98 o                         
   9   1   4        676.00        674.07        16.12 o                         
  10   1   4          7.10         -0.69         4.29 o                         
  11   1   4         53.11         48.65         7.09 o                         
  12   1   4         25.66         27.46         7.97 o                         
  13   1   4        199.77        154.30        14.50 o                         
 -13   2   4          7.19          0.58         7.70 o                         
 -12   2   4         46.12         47.33        10.84 o                         
 -11   2   4         83.03         69.21         9.21 o                         
 -10   2   4       1000.14        921.49        21.11 o                         
  -9   2   4         26.69         36.90         6.07 o                         
  -8   2   4        253.69        269.02         8.25 o                         
  -7   2   4        866.13        820.15        13.99 o                         
  -6   2   4       1540.41       1500.37        21.46 o                         
  -5   2   4        844.65        823.86        11.69 o                         
  -4   2   4        162.15        173.93         7.50 o                         
  -3   2   4        344.27        390.64        19.04 o                         
  -2   2   4       1631.05       1574.02        18.14 o                         
  -1   2   4       1169.26       1278.56        14.02 o                         
   0   2   4       1109.69        965.29        12.06 o                         
   1   2   4       2884.13       2906.47        32.10 o                         
   2   2   4       2373.49       2247.10        22.72 o                         
   3   2   4       2702.83       2849.97        28.74 o                         
   4   2   4       1097.36       1114.86        12.32 o                         
   5   2   4        700.17        755.77        10.39 o                         
   6   2   4        446.73        470.66         9.90 o                         
   7   2   4       1002.73        945.48        16.98 o                         
   8   2   4        775.10        791.88        17.22 o                         
   9   2   4        189.96        177.72         8.56 o                         
  10   2   4        251.36        255.96        16.59 o                         
  11   2   4        265.72        252.03        10.29 o                         
  12   2   4        311.25        284.95        14.16 o                         
  13   2   4          9.34         10.39         8.37 o                         
 -13   3   4         39.95         51.42        10.69 o                         
 -12   3   4          8.84         13.56         7.64 o                         
 -11   3   4         42.88         47.45         7.70 o                         
 -10   3   4         25.01         40.38         6.86 o                         
  -9   3   4        760.26        718.46        17.26 o                         
  -8   3   4         44.06         44.52         5.81 o                         
  -7   3   4        130.06        138.87         4.73 o                         
  -6   3   4        530.93        523.33        11.80 o                         
  -5   3   4        303.97        332.42         5.51 o                         
  -4   3   4        313.64        296.63         9.69 o                         
  -3   3   4        449.03        494.65        30.84 o                         
  -2   3   4       1393.53       1464.17        19.56 o                         
  -1   3   4       4359.73       4080.72        47.42 o                         
   0   3   4        199.25        250.04         3.95 o                         
   1   3   4        702.12        600.56        17.00 o                         
   2   3   4        197.34        207.31         8.25 o                         
   3   3   4       3277.36       3266.21        34.48 o                         
   4   3   4       1562.54       1593.15        18.29 o                         
   5   3   4        161.22        159.89         3.95 o                         
   6   3   4        124.66        121.05         3.27 o                         
   7   3   4        322.67        350.07         7.90 o                         
   8   3   4         66.18         65.95         6.10 o                         
   9   3   4        200.72        220.96         9.38 o                         
  10   3   4        205.03        221.17        10.06 o                         
  11   3   4        137.85        144.11         8.48 o                         
  12   3   4         36.97         23.33         8.78 o                         
  13   3   4         89.19         78.71        12.94 o                         
 -13   4   4         37.39         33.06         9.70 o                         
 -12   4   4        190.98        178.49        12.32 o                         
 -11   4   4         26.42         14.74         6.21 o                         
 -10   4   4        295.03        281.72        11.34 o                         
  -9   4   4        178.51        170.17         8.52 o                         
  -8   4   4        626.99        611.37        15.48 o                         
  -7   4   4         10.97         14.69         3.00 o                         
  -6   4   4         55.94         59.48         4.61 o                         
  -5   4   4        397.29        386.36         6.86 o                         
  -4   4   4        142.99        122.10         2.67 o                         
  -3   4   4        452.64        564.94         8.22 o                         
  -2   4   4       3453.11       3455.34        45.74 o                         
  -1   4   4       1398.13       1445.28        15.92 o                         
   0   4   4       4410.34       4489.45        55.87 o                         
   1   4   4        564.30        562.24         7.38 o                         
   2   4   4       1226.57       1124.07        18.72 o                         
   3   4   4         58.03         81.04         3.71 o                         
   4   4   4        270.87        240.50         4.49 o                         
   5   4   4        833.22        846.48        10.22 o                         
   6   4   4        439.73        435.37         6.97 o                         
   7   4   4         11.61          5.92         2.45 o                         
   8   4   4        855.27        862.80        15.03 o                         
   9   4   4        175.72        162.83         8.32 o                         
  10   4   4        147.10        169.09         9.04 o                         
  11   4   4         16.77         22.10         7.34 o                         
  12   4   4        399.66        420.74        21.64 o                         
  13   4   4         31.96         23.22        10.03 o                         
 -13   5   4         47.27         46.97        11.61 o                         
 -12   5   4         38.17         31.10         8.00 o                         
 -11   5   4        245.56        249.52        11.64 o                         
 -10   5   4         10.95         14.29         5.60 o                         
  -9   5   4        569.69        554.60        13.95 o                         
  -8   5   4         35.51         46.98         6.21 o                         
  -7   5   4        267.26        259.53         9.28 o                         
  -6   5   4        133.25        133.05         4.63 o                         
  -5   5   4        315.72        335.24         6.44 o                         
  -4   5   4        884.57        847.77        11.30 o                         
  -3   5   4        364.51        334.01        12.51 o                         
  -2   5   4        568.72        604.58        31.31 o                         
  -1   5   4      11623.33      11871.51       135.69 o                         
   0   5   4       4547.86       5149.95        60.01 o                         
   1   5   4       3857.20       3715.74        41.39 o                         
   2   5   4       3276.28       3692.38        39.02 o                         
   3   5   4       1622.03       1606.72        18.15 o                         
   4   5   4        778.74        737.40         9.57 o                         
   5   5   4         42.28         48.07         3.52 o                         
   6   5   4         40.81         39.91         2.83 o                         
   7   5   4       1120.26       1088.97        15.21 o                         
   8   5   4        216.04        227.36         6.56 o                         
   9   5   4        363.08        395.79        12.34 o                         
  10   5   4         86.78         80.54         7.87 o                         
  11   5   4        936.56        943.05        25.70 o                         
  12   5   4          6.56         21.52        15.39 o                         
  13   5   4         75.69         68.20        12.51 o                         
 -13   6   4         17.02         12.95         9.07 o                         
 -12   6   4        197.36        178.88        11.35 o                         
 -11   6   4        148.71        143.32         9.79 o                         
 -10   6   4        815.65        758.00        19.23 o                         
  -9   6   4         19.05         26.96         5.89 o                         
  -8   6   4        575.55        542.16        12.48 o                         
  -7   6   4         66.90         65.49         4.55 o                         
  -6   6   4        107.43        106.59         4.39 o                         
  -5   6   4        573.25        560.03         9.37 o                         
  -4   6   4        733.85        746.53        10.69 o                         
  -3   6   4        118.98        106.21         3.14 o                         
  -2   6   4       5133.51       5173.22        60.69 o                         
  -1   6   4       1050.58       1033.56        17.45 o                         
   0   6   4       6972.89       7175.44        78.49 o                         
   1   6   4       2991.11       3154.86        42.21 o                         
   2   6   4       2339.76       2169.11        29.68 o                         
   3   6   4         75.19         89.28         2.68 o                         
   4   6   4         90.60         93.06         6.12 o                         
   5   6   4         76.12         76.59         5.19 o                         
   6   6   4        172.66        172.95         4.42 o                         
   7   6   4        185.19        192.12         5.37 o                         
   8   6   4        973.05        995.66        15.98 o                         
   9   6   4        123.57        115.18         6.95 o                         
  10   6   4        356.76        357.47        14.44 o                         
  11   6   4         26.47         30.02         7.80 o                         
  12   6   4        283.87        271.26        16.64 o                         
  13   6   4          4.83          7.28        11.51 o                         
 -13   7   4        125.26        100.20        20.97 o                         
 -12   7   4        193.41        192.49        16.99 o                         
 -11   7   4        533.26        491.26        16.10 o                         
 -10   7   4          2.10          0.58         4.59 o                         
  -9   7   4        870.27        844.92        20.56 o                         
  -8   7   4         22.61         28.76         4.60 o                         
  -7   7   4         19.29         25.19         4.10 o                         
  -6   7   4        275.82        265.02         6.94 o                         
  -5   7   4        350.60        328.74         7.30 o                         
  -4   7   4       1972.46       1955.91        23.76 o                         
  -3   7   4       1288.47       1352.51        18.00 o                         
  -2   7   4         29.99         27.82         2.50 o                         
  -1   7   4       5616.79       5742.04        82.64 o                         
   0   7   4         79.68        107.43         3.04 o                         
   1   7   4       1118.38        976.74        27.43 o                         
   2   7   4        166.26        131.44         3.12 o                         
   3   7   4       1027.49       1056.91        13.03 o                         
   4   7   4       1578.41       1539.08        18.18 o                         
   5   7   4        931.03        881.55        11.69 o                         
   6   7   4        167.38        178.71         4.88 o                         
   7   7   4         84.64         83.67         4.07 o                         
   8   7   4        172.07        177.18         6.12 o                         
   9   7   4        768.89        815.89        17.49 o                         
  10   7   4          1.14          3.62         5.56 o                         
  11   7   4        445.59        476.44        17.86 o                         
  12   7   4         29.07         27.44         8.71 o                         
  13   7   4         40.39         40.11        19.69 o                         
 -13   8   4        184.65        167.02        26.62 o                         
 -12   8   4         35.26         55.94         9.34 o                         
 -11   8   4         51.88         59.78        11.34 o                         
 -10   8   4        494.59        486.10        14.26 o                         
  -9   8   4         13.54         19.22         5.74 o                         
  -8   8   4         88.65         89.25         5.73 o                         
  -7   8   4        151.32        162.92         6.68 o                         
  -6   8   4        122.18        135.17         5.32 o                         
  -5   8   4       1301.24       1231.44        17.71 o                         
  -4   8   4        246.22        254.37         5.36 o                         
  -3   8   4       2986.42       2919.82        36.12 o                         
  -2   8   4        827.40        834.19        19.14 o                         
  -1   8   4        799.10        785.71        11.57 o                         
   0   8   4       5121.34       5361.35        59.76 o                         
   1   8   4        108.11        101.87         3.23 o                         
   2   8   4       2002.35       2195.45        30.45 o                         
   3   8   4       1286.28       1261.01        15.36 o                         
   4   8   4        292.50        293.50         5.51 o                         
   5   8   4        518.12        508.81         8.00 o                         
   6   8   4        366.40        375.26         7.41 o                         
   7   8   4        392.20        389.42         8.50 o                         
   8   8   4        341.08        354.53         8.60 o                         
   9   8   4         56.45         59.65         6.30 o                         
  10   8   4        214.32        226.44        10.77 o                         
  11   8   4         63.69         73.46        10.16 o                         
  12   8   4        279.39        291.60        15.51 o                         
 -12   9   4        136.58        139.78        18.11 o                         
 -11   9   4        327.20        322.92        12.63 o                         
 -10   9   4         29.38         29.68         6.99 o                         
  -9   9   4        373.40        362.38        13.28 o                         
  -8   9   4         29.15         36.26         5.67 o                         
  -7   9   4        984.01        931.58        18.30 o                         
  -6   9   4        328.99        349.03         8.68 o                         
  -5   9   4        451.37        422.60         8.40 o                         
  -4   9   4       2136.46       2094.20        27.40 o                         
  -3   9   4        219.81        198.33        14.92 o                         
  -2   9   4        688.48        684.10        11.69 o                         
  -1   9   4       1929.39       1895.74        26.30 o                         
   0   9   4          1.32          0.63         1.79 o                         
   1   9   4       1547.08       1475.62        18.67 o                         
   2   9   4       1497.26       1478.02        17.60 o                         
   3   9   4       1511.68       1427.51        17.30 o                         
   4   9   4        839.69        797.45        11.03 o                         
   5   9   4         66.15         65.02         3.10 o                         
   6   9   4        725.70        730.27        11.67 o                         
   7   9   4        131.71        131.48         8.53 o                         
   8   9   4          8.26          9.61         3.82 o                         
   9   9   4        432.86        442.31        11.23 o                         
  10   9   4         12.54         12.02         5.27 o                         
  11   9   4        269.00        279.51        14.31 o                         
  12   9   4        125.97        144.75        12.85 o                         
 -12  10   4          4.71         -5.29         9.32 o                         
 -11  10   4          9.27         14.27         7.57 o                         
 -10  10   4        103.47         96.59        11.00 o                         
  -9  10   4        164.37        164.07         9.76 o                         
  -8  10   4         28.28         38.32         5.37 o                         
  -7  10   4        397.93        394.08         9.78 o                         
  -6  10   4        389.28        387.81         9.37 o                         
  -5  10   4         76.99         77.72         4.02 o                         
  -4  10   4         38.81         48.64         3.21 o                         
  -3  10   4       1069.19       1044.08        16.65 o                         
  -2  10   4        149.31        150.44         5.51 o                         
  -1  10   4        823.84        736.88        12.44 o                         
   0  10   4       2319.10       2321.00        28.07 o                         
   1  10   4        597.99        555.87         8.99 o                         
   2  10   4        939.01       1026.07        14.22 o                         
   3  10   4       1447.94       1422.84        17.52 o                         
   4  10   4        191.82        186.01         4.58 o                         
   5  10   4        249.02        266.55         5.82 o                         
   6  10   4        246.50        257.18         6.39 o                         
   7  10   4        279.12        291.04         8.30 o                         
   8  10   4        211.81        216.57         7.71 o                         
   9  10   4         28.82         30.29         4.87 o                         
  10  10   4         65.03         53.07         7.70 o                         
  11  10   4         74.29         85.49        10.44 o                         
  12  10   4         34.17         39.65        13.32 o                         
 -12  11   4         66.89         98.46        26.26 o                         
 -11  11   4        107.55        115.54        10.89 o                         
 -10  11   4         23.66         30.52         9.43 o                         
  -9  11   4         21.27         33.62         6.62 o                         
  -8  11   4        400.56        399.21        12.94 o                         
  -7  11   4          1.47         -3.46         3.46 o                         
  -6  11   4        172.59        182.96         7.51 o                         
  -5  11   4         56.16         64.72         4.89 o                         
  -4  11   4        584.35        561.77        10.31 o                         
  -3  11   4        587.07        585.20        11.32 o                         
  -2  11   4        478.27        462.77        10.44 o                         
  -1  11   4         94.09         86.76         3.76 o                         
   0  11   4          2.79          3.75         2.31 o                         
   1  11   4         84.10         75.08         3.47 o                         
   2  11   4        165.34        170.20         4.80 o                         
   3  11   4        192.04        183.67         5.07 o                         
   4  11   4        103.16        111.28         4.26 o                         
   5  11   4        196.10        205.84         6.24 o                         
   6  11   4        626.71        654.11        12.98 o                         
   7  11   4          0.71          1.74         3.58 o                         
   8  11   4        251.37        262.12        10.46 o                         
   9  11   4        139.44        133.73         8.42 o                         
  10  11   4         37.26         43.58        10.31 o                         
  11  11   4         52.61         36.15        10.49 o                         
  12  11   4         65.36         52.51        18.60 o                         
 -11  12   4         28.94         23.04        10.36 o                         
 -10  12   4        192.80        179.11        13.47 o                         
  -9  12   4         91.18         87.25         8.07 o                         
  -8  12   4         16.22         16.74         6.31 o                         
  -7  12   4        530.34        527.97        13.42 o                         
  -6  12   4          2.43         -0.27         3.76 o                         
  -5  12   4        579.53        563.92        11.97 o                         
  -4  12   4        650.83        626.95        11.42 o                         
  -3  12   4       1291.22       1311.21        20.88 o                         
  -2  12   4        568.61        562.58        12.19 o                         
  -1  12   4        229.34        236.74         6.62 o                         
   0  12   4        266.55        277.18         6.55 o                         
   1  12   4        163.94        149.43         4.67 o                         
   2  12   4        134.60        127.72         4.48 o                         
   3  12   4        443.63        466.90         8.68 o                         
   4  12   4        189.79        188.50         5.45 o                         
   5  12   4       1374.69       1403.86        20.97 o                         
   6  12   4         18.55         17.59         3.97 o                         
   7  12   4        647.26        650.83        15.01 o                         
   8  12   4        125.48        123.04         7.95 o                         
   9  12   4        209.60        221.00        10.83 o                         
  10  12   4         88.89         95.21        12.21 o                         
  11  12   4          8.12         14.44         9.51 o                         
 -11  13   4         61.19         54.11        12.92 o                         
 -10  13   4          6.67         -2.50         8.07 o                         
  -9  13   4         30.11         30.28         6.98 o                         
  -8  13   4        298.95        299.77        12.09 o                         
  -7  13   4         78.51         80.06         6.87 o                         
  -6  13   4        834.87        835.60        17.90 o                         
  -5  13   4         15.79         17.69         4.23 o                         
  -4  13   4        344.95        346.78         9.25 o                         
  -3  13   4        419.77        414.30         9.71 o                         
  -2  13   4       1150.98       1136.82        18.67 o                         
  -1  13   4        176.33        178.93         6.09 o                         
   0  13   4        227.49        231.15         6.27 o                         
   1  13   4        180.05        203.97         5.95 o                         
   2  13   4        755.26        751.69        12.08 o                         
   3  13   4        267.59        261.31         6.45 o                         
   4  13   4        929.41        955.62        14.58 o                         
   5  13   4         28.77         40.34         4.65 o                         
   6  13   4       1452.68       1447.72        23.78 o                         
   7  13   4         89.11         91.95         6.88 o                         
   8  13   4        218.95        224.24        10.26 o                         
   9  13   4        128.32        137.33         9.21 o                         
  10  13   4         14.32         -1.09        10.95 o                         
  11  13   4        152.79        190.00        29.90 o                         
 -10  14   4         14.20          1.53        10.30 o                         
  -9  14   4        225.73        216.07        12.75 o                         
  -8  14   4         22.91         26.61         6.95 o                         
  -7  14   4        371.29        398.75        12.50 o                         
  -6  14   4         33.17         28.05         5.54 o                         
  -5  14   4        938.00        951.07        19.44 o                         
  -4  14   4        475.17        495.28        15.25 o                         
  -3  14   4        614.56        602.44        12.56 o                         
  -2  14   4         43.05         45.06         4.22 o                         
  -1  14   4        112.85        101.50         5.17 o                         
   0  14   4        315.91        312.99         8.24 o                         
   1  14   4        308.72        289.45         7.29 o                         
   2  14   4         45.00         56.55         4.26 o                         
   3  14   4        529.86        534.36         9.90 o                         
   4  14   4         69.91         65.46         4.66 o                         
   5  14   4       1203.20       1161.15        20.27 o                         
   6  14   4         54.78         52.68         5.35 o                         
   7  14   4        127.89        126.73         8.51 o                         
   8  14   4         80.57         83.32         9.37 o                         
   9  14   4         78.77         83.52         9.74 o                         
  10  14   4         39.98         40.71        31.00 o                         
 -10  15   4         20.19         18.50        14.63 o                         
  -9  15   4          0.53          6.53         8.05 o                         
  -8  15   4        479.45        486.27        18.49 o                         
  -7  15   4         30.86         29.65         7.10 o                         
  -6  15   4        597.17        580.48        16.72 o                         
  -5  15   4         73.61         85.36         7.27 o                         
  -4  15   4        831.04        881.83        18.75 o                         
  -3  15   4         28.75         23.76         4.25 o                         
  -2  15   4        594.15        604.25        12.86 o                         
  -1  15   4          6.75          4.97         3.78 o                         
   0  15   4        143.97        144.52         6.81 o                         
   1  15   4         25.37         29.95         4.39 o                         
   2  15   4        560.33        557.01        12.14 o                         
   3  15   4        146.46        149.41         6.55 o                         
   4  15   4       1093.82       1135.08        19.89 o                         
   5  15   4         62.01         75.89         6.94 o                         
   6  15   4        365.76        361.86        11.42 o                         
   7  15   4         36.29         38.08         8.62 o                         
   8  15   4         81.63         88.27        13.10 o                         
   9  15   4          2.70          2.82         7.07 o                         
  10  15   4         55.67         73.49        17.91 o                         
  -9  16   4         11.51         10.55         7.90 o                         
  -8  16   4          6.56         10.17         7.16 o                         
  -7  16   4        134.96        138.51         9.60 o                         
  -6  16   4        151.23        149.14        12.36 o                         
  -5  16   4        677.13        685.35        18.20 o                         
  -4  16   4          2.11         -2.62         4.27 o                         
  -3  16   4        730.24        736.92        15.50 o                         
  -2  16   4        109.90        121.19         8.09 o                         
  -1  16   4         95.36         99.15         5.96 o                         
   0  16   4         72.11         77.21         6.07 o                         
   1  16   4         63.48         71.99         6.05 o                         
   2  16   4        164.54        161.82         6.97 o                         
   3  16   4        735.46        731.58        14.97 o                         
   4  16   4          0.34         -3.93         3.93 o                         
   5  16   4       1444.08       1460.67        27.25 o                         
   6  16   4         23.50         19.98         6.17 o                         
   7  16   4        273.37        282.50        12.33 o                         
   8  16   4         16.51         23.71         7.67 o                         
   9  16   4         72.97         63.58        11.03 o                         
  -9  17   4          0.18         -2.55         9.85 o                         
  -8  17   4         83.68         91.76        13.62 o                         
  -7  17   4         49.89         60.29        10.53 o                         
  -6  17   4        316.60        305.15        17.80 o                         
  -5  17   4          2.07         -0.10         4.48 o                         
  -4  17   4        363.80        373.84        12.08 o                         
  -3  17   4         57.83         54.99         5.92 o                         
  -2  17   4        370.33        371.23        10.41 o                         
  -1  17   4         17.42         13.20         4.36 o                         
   0  17   4         57.67         63.34         6.82 o                         
   1  17   4         39.68         39.19         5.61 o                         
   2  17   4        107.64        107.67         7.01 o                         
   3  17   4        228.06        238.09         8.50 o                         
   4  17   4        140.88        135.12         8.06 o                         
   5  17   4         16.88         27.95         5.86 o                         
   6  17   4        640.56        658.85        18.66 o                         
   7  17   4         36.13         34.73         7.39 o                         
   8  17   4         25.14         32.03         9.57 o                         
   9  17   4          0.80          4.31         8.22 o                         
  -8  18   4          3.41         -4.17         8.34 o                         
  -7  18   4        275.39        264.30        14.86 o                         
  -6  18   4         67.23         52.96         8.41 o                         
  -5  18   4        170.85        168.72         9.23 o                         
  -4  18   4          2.78          0.12         4.76 o                         
  -3  18   4        128.57        130.24         8.08 o                         
  -2  18   4        133.08        141.24         7.34 o                         
  -1  18   4          5.73          6.42         4.33 o                         
   0  18   4         47.38         47.21         7.29 o                         
   1  18   4          4.38          2.43         4.47 o                         
   2  18   4         39.66         34.70         5.56 o                         
   3  18   4         27.71         23.24         5.31 o                         
   4  18   4          4.55          8.42         5.05 o                         
   5  18   4        233.88        235.36        10.32 o                         
   6  18   4         11.85          6.60         6.12 o                         
   7  18   4         76.74         69.68         8.91 o                         
   8  18   4          4.63          6.28         7.89 o                         
  -7  19   4         19.85         13.02         7.85 o                         
  -6  19   4         67.03         64.03         8.96 o                         
  -5  19   4        125.70        137.48        11.41 o                         
  -4  19   4        154.34        130.59         9.67 o                         
  -3  19   4         23.71         32.94         6.53 o                         
  -2  19   4          6.79          1.76         4.41 o                         
  -1  19   4         33.19         34.71         5.67 o                         
   0  19   4         10.18          8.16         5.03 o                         
   1  19   4         50.69         39.48         6.25 o                         
   2  19   4         46.97         37.91         6.13 o                         
   3  19   4        113.77        121.03         9.19 o                         
   4  19   4         96.66         96.68         8.86 o                         
   5  19   4         15.33         15.23         6.18 o                         
   6  19   4        305.57        307.89        13.66 o                         
   7  19   4          8.00          4.14         7.38 o                         
  -6  20   4         34.31         35.43        12.04 o                         
  -5  20   4        214.89        206.51        12.83 o                         
  -4  20   4         37.34         28.79         6.79 o                         
  -3  20   4        442.75        473.46        15.03 o                         
  -2  20   4          8.98          9.96         5.04 o                         
  -1  20   4          4.80          0.32         4.77 o                         
   0  20   4        210.98        219.37        10.17 o                         
   1  20   4          6.05          3.23         4.83 o                         
   2  20   4         54.19         49.29         6.65 o                         
   3  20   4        164.54        160.18        13.83 o                         
   4  20   4        160.01        165.08        10.48 o                         
   5  20   4        281.94        285.90        12.96 o                         
   6  20   4          4.48          2.78         9.85 o                         
  -5  21   4         19.52         24.43        20.42 o                         
  -4  21   4        305.19        316.79        14.15 o                         
  -3  21   4         80.20         78.36         9.50 o                         
  -2  21   4        223.55        247.35        12.48 o                         
  -1  21   4         46.94         36.85         7.61 o                         
   0  21   4          2.71          0.88         4.98 o                         
   1  21   4         37.04         30.83         6.33 o                         
   2  21   4         58.76         44.74         7.00 o                         
   3  21   4         41.87         37.07         7.74 o                         
   4  21   4        209.83        220.74        12.18 o                         
   5  21   4         16.66          2.55        18.60 o                         
  -2  22   4         77.38         59.05        14.17 o                         
  -1  22   4         45.92         33.91         6.86 o                         
   0  22   4         26.96         30.57         6.71 o                         
   1  22   4         99.30         81.69         8.24 o                         
   2  22   4         45.70         51.31        14.53 o                         
 -13   0   5        458.22        451.76        27.93 o                         
 -11   0   5         60.12         68.40        16.23 o                         
  -9   0   5        620.90        633.54        26.88 o                         
  -7   0   5       1848.24       1841.88        42.35 o                         
  -5   0   5       8675.67       8130.01       162.44 o                         
  -3   0   5       3206.79       3153.03        52.92 o                         
  -1   0   5       4580.33       5112.36        74.69 o                         
   1   0   5       5594.18       5787.65        94.22 o                         
   3   0   5       9726.84       9793.34       188.96 o                         
   5   0   5       3539.26       3292.63        49.91 o                         
   7   0   5       2047.08       2165.79        40.85 o                         
   9   0   5        234.03        245.08        17.45 o                         
  11   0   5          8.07         14.55         9.85 o                         
  13   0   5         65.64         89.19        16.25 o                         
 -13   1   5         57.75         50.29        10.69 o                         
 -12   1   5         46.73         36.00         8.97 o                         
 -11   1   5          8.11          1.78         6.54 o                         
 -10   1   5          0.91          2.81         5.17 o                         
  -9   1   5         13.19         11.65         4.49 o                         
  -8   1   5        749.72        730.49        14.46 o                         
  -7   1   5        129.80        141.32         5.70 o                         
  -6   1   5       4102.45       4018.24        57.11 o                         
  -5   1   5         51.77         45.23         3.29 o                         
  -4   1   5       5323.57       5361.07        68.03 o                         
  -3   1   5        262.55        263.04         4.98 o                         
  -2   1   5       3276.40       3425.59        37.89 o                         
  -1   1   5        914.87        898.54        10.92 o                         
   0   1   5       3634.39       3858.73        44.75 o                         
   1   1   5        213.29        229.78         3.64 o                         
   2   1   5       1287.83       1231.81        15.32 o                         
   3   1   5        247.39        261.85         4.82 o                         
   4   1   5       1065.70        969.51        22.21 o                         
   5   1   5        166.70        184.33         4.67 o                         
   6   1   5       2338.63       2364.93        27.69 o                         
   7   1   5        884.06        861.54        16.75 o                         
   8   1   5        677.85        645.62        13.81 o                         
   9   1   5         45.90         45.45         6.20 o                         
  10   1   5          7.31         15.85         5.12 o                         
  11   1   5         29.18         25.16         7.38 o                         
  12   1   5         59.92         57.57        11.69 o                         
  13   1   5          7.04         11.41         8.57 o                         
 -13   2   5        256.65        264.04        15.82 o                         
 -12   2   5          2.55         -0.04         6.97 o                         
 -11   2   5         94.80         96.73         9.64 o                         
 -10   2   5         44.18         47.37         7.14 o                         
  -9   2   5         22.86         37.76         6.14 o                         
  -8   2   5        102.47        110.88         5.94 o                         
  -7   2   5        560.73        566.48        17.20 o                         
  -6   2   5        507.70        511.57         9.31 o                         
  -5   2   5       5718.92       5542.98        63.55 o                         
  -4   2   5       1562.32       1679.56        24.04 o                         
  -3   2   5       4770.75       4774.61        55.64 o                         
  -2   2   5       3785.47       3987.22        39.67 o                         
  -1   2   5       6789.85       7303.46        71.48 o                         
   0   2   5        240.87        226.62         3.84 o                         
   1   2   5        838.40        909.84        26.67 o                         
   2   2   5        503.84        518.03        14.58 o                         
   3   2   5       3306.65       3141.77        33.27 o                         
   4   2   5        303.86        308.27        10.07 o                         
   5   2   5       4924.22       4830.42        57.11 o                         
   6   2   5        766.32        873.82        12.60 o                         
   7   2   5       3200.11       3218.48        46.49 o                         
   8   2   5        304.40        311.10        10.20 o                         
   9   2   5        152.14        148.99        10.33 o                         
  10   2   5          5.63          3.86         4.57 o                         
  11   2   5         35.37         46.78         8.32 o                         
  12   2   5         19.37         23.41         7.95 o                         
  13   2   5        218.64        232.38        16.33 o                         
 -13   3   5        163.73        151.06        13.54 o                         
 -12   3   5         29.85         43.17        10.62 o                         
 -11   3   5         48.05         43.73         9.70 o                         
 -10   3   5         19.53         15.78         5.93 o                         
  -9   3   5        222.74        214.20         9.40 o                         
  -8   3   5        149.21        159.06         9.85 o                         
  -7   3   5        263.57        275.01         6.98 o                         
  -6   3   5       3178.52       3058.78        37.83 o                         
  -5   3   5        114.32        126.39         4.67 o                         
  -4   3   5       2881.63       2680.82        30.71 o                         
  -3   3   5       5692.68       6241.48       111.70 o                         
  -2   3   5       9538.81       9965.55       122.35 o                         
  -1   3   5       2374.53       2466.45        29.40 o                         
   0   3   5         65.35         89.72         2.98 o                         
   1   3   5       1268.64       1369.19        15.14 o                         
   2   3   5       2151.95       2160.63        28.59 o                         
   3   3   5       1140.27       1234.72        27.83 o                         
   4   3   5       7214.42       7002.85        72.62 o                         
   5   3   5        784.89        775.31        11.20 o                         
   6   3   5       2953.09       3082.88        38.13 o                         
   7   3   5       1315.15       1310.65        19.63 o                         
   8   3   5        769.45        746.51        16.73 o                         
   9   3   5         44.97         57.33         6.79 o                         
  10   3   5         14.88         20.24         4.93 o                         
  11   3   5          6.78         -2.85         5.84 o                         
  12   3   5         90.58         98.97        12.12 o                         
  13   3   5         27.44         27.26        10.59 o                         
 -13   4   5         18.42         27.72         9.41 o                         
 -12   4   5         11.10          1.80         7.41 o                         
 -11   4   5         61.79         52.27         8.10 o                         
 -10   4   5         41.96         37.22         6.80 o                         
  -9   4   5        337.22        291.25        11.97 o                         
  -8   4   5        353.29        367.91        11.69 o                         
  -7   4   5        342.98        341.06         8.75 o                         
  -6   4   5         15.48         21.64         2.57 o                         
  -5   4   5       2263.44       2179.48        25.72 o                         
  -4   4   5        134.37        137.04         7.79 o                         
  -3   4   5       1720.31       1552.13        28.12 o                         
  -2   4   5       2257.78       2351.42        26.88 o                         
  -1   4   5         43.84         44.17         1.83 o                         
   0   4   5        138.66        112.69         2.55 o                         
   1   4   5         56.84         55.70         1.80 o                         
   2   4   5        593.90        657.68        11.80 o                         
   3   4   5       4657.59       4444.30        52.28 o                         
   4   4   5       1086.92       1162.35        13.79 o                         
   5   4   5       1821.12       1813.94        20.72 o                         
   6   4   5         63.46         60.14         3.21 o                         
   7   4   5        974.47        978.04        13.89 o                         
   8   4   5        174.69        193.13         6.97 o                         
   9   4   5         48.82         60.97         6.54 o                         
  10   4   5         35.93         48.15         7.15 o                         
  11   4   5         11.70         16.50         6.34 o                         
  12   4   5         49.91         31.90        10.10 o                         
  13   4   5        124.61        113.98        19.56 o                         
 -13   5   5         39.21         43.67        11.78 o                         
 -12   5   5         24.46         19.71         7.23 o                         
 -11   5   5         53.78         67.66         8.72 o                         
 -10   5   5         20.33         23.28         6.25 o                         
  -9   5   5        336.82        312.63        10.46 o                         
  -8   5   5        560.71        517.91        14.27 o                         
  -7   5   5        411.73        414.58        10.01 o                         
  -6   5   5       1757.96       1682.20        32.14 o                         
  -5   5   5       1596.78       1480.98        18.49 o                         
  -4   5   5       1222.58       1162.49        39.59 o                         
  -3   5   5        576.19        552.84        33.08 o                         
  -2   5   5       1786.15       1673.98        19.83 o                         
  -1   5   5        923.68        860.89        10.80 o                         
   0   5   5       4054.36       4374.61        59.51 o                         
   1   5   5       1070.86       1025.14        12.61 o                         
   2   5   5        485.25        446.67        12.80 o                         
   3   5   5       4149.77       4005.64        44.79 o                         
   4   5   5       6180.46       5941.78        73.82 o                         
   5   5   5       2459.88       2456.44        26.05 o                         
   6   5   5        346.25        362.38        10.98 o                         
   7   5   5        369.19        364.48         7.32 o                         
   8   5   5        347.40        376.80         9.85 o                         
   9   5   5         47.42         62.77         7.01 o                         
  10   5   5        166.55        182.14         9.60 o                         
  11   5   5        321.30        347.72        29.74 o                         
  12   5   5        122.93        133.69        13.05 o                         
  13   5   5        313.79        294.29        18.25 o                         
 -13   6   5         31.77         29.49        10.89 o                         
 -12   6   5         96.23         91.86        13.74 o                         
 -11   6   5         73.56         70.09        11.19 o                         
 -10   6   5        117.95        125.26        16.03 o                         
  -9   6   5        102.19        108.36         7.87 o                         
  -8   6   5       1270.88       1243.48        30.07 o                         
  -7   6   5        775.43        739.84        14.88 o                         
  -6   6   5         65.22         62.58         3.75 o                         
  -5   6   5       1070.98       1001.55        14.49 o                         
  -4   6   5        337.28        314.89        14.89 o                         
  -3   6   5        362.14        338.29        16.57 o                         
  -2   6   5       1268.84       1297.19        16.07 o                         
  -1   6   5        157.02        137.07         5.86 o                         
   0   6   5       5413.71       5749.80        63.39 o                         
   1   6   5       1058.68       1010.93        12.89 o                         
   2   6   5       1074.49       1109.45        13.21 o                         
   3   6   5       1834.05       1754.22        19.99 o                         
   4   6   5       2363.95       2348.17        26.25 o                         
   5   6   5        773.99        749.20        10.23 o                         
   6   6   5         23.18         30.95         2.84 o                         
   7   6   5        914.33        931.83        13.75 o                         
   8   6   5        434.03        470.42         9.83 o                         
   9   6   5         18.81         26.22         5.82 o                         
  10   6   5         68.10         84.78         7.94 o                         
  11   6   5         10.70         21.71         7.30 o                         
  12   6   5        164.18        177.40        29.35 o                         
  13   6   5        173.07        158.92        15.13 o                         
 -13   7   5         41.88         13.02        12.62 o                         
 -12   7   5        111.22         94.66        10.89 o                         
 -11   7   5        364.02        352.24        13.91 o                         
 -10   7   5         30.18         35.37         6.41 o                         
  -9   7   5        531.86        500.79        15.20 o                         
  -8   7   5        166.71        151.97         6.63 o                         
  -7   7   5        166.12        165.48         6.53 o                         
  -6   7   5       1027.82        981.52        16.35 o                         
  -5   7   5        208.56        181.89         4.97 o                         
  -4   7   5        103.89         98.26         5.85 o                         
  -3   7   5        142.89        151.47         4.03 o                         
  -2   7   5       1046.68       1060.45        14.47 o                         
  -1   7   5       1889.48       1776.49        22.61 o                         
   0   7   5       1271.16       1307.78        16.33 o                         
   1   7   5       1043.64        935.91        12.38 o                         
   2   7   5        282.76        256.57         6.28 o                         
   3   7   5        176.27        181.69         4.00 o                         
   4   7   5        681.07        696.14         9.67 o                         
   5   7   5        358.20        348.60         6.18 o                         
   6   7   5        538.70        538.99         8.59 o                         
   7   7   5        362.33        368.73         7.62 o                         
   8   7   5         97.07         99.28         5.08 o                         
   9   7   5         86.83        101.40         6.34 o                         
  10   7   5         96.98        108.06        12.13 o                         
  11   7   5         99.33        119.93        10.67 o                         
  12   7   5         40.61         45.53        12.73 o                         
 -12   8   5         28.52         31.06         8.09 o                         
 -11   8   5         91.65         83.57         9.30 o                         
 -10   8   5        414.31        384.37        12.70 o                         
  -9   8   5         38.92         38.29         6.62 o                         
  -8   8   5        145.22        160.73         7.06 o                         
  -7   8   5        833.08        766.52        18.94 o                         
  -6   8   5        112.41        104.38         4.94 o                         
  -5   8   5        753.66        717.78        11.77 o                         
  -4   8   5         43.84         50.09         2.90 o                         
  -3   8   5        754.60        763.90        11.56 o                         
  -2   8   5       1587.17       1559.13        21.90 o                         
  -1   8   5       1178.18       1088.08        15.09 o                         
   0   8   5       4717.06       4627.14        52.10 o                         
   1   8   5        395.15        386.44         6.63 o                         
   2   8   5        847.16        810.97        10.62 o                         
   3   8   5        323.99        301.46         5.72 o                         
   4   8   5         48.03         60.46         3.28 o                         
   5   8   5         97.05         96.64         4.58 o                         
   6   8   5         15.30         19.02         3.21 o                         
   7   8   5        276.52        264.04         6.60 o                         
   8   8   5        624.11        628.55        12.12 o                         
   9   8   5         50.59         61.52         6.39 o                         
  10   8   5        164.01        168.34        11.95 o                         
  11   8   5         28.42         33.67         8.27 o                         
  12   8   5         31.72         31.29        10.03 o                         
 -12   9   5         55.39         63.28        10.99 o                         
 -11   9   5        253.78        243.23        12.64 o                         
 -10   9   5        116.18        116.63         9.61 o                         
  -9   9   5        427.70        433.41        14.52 o                         
  -8   9   5         42.67         58.98         6.05 o                         
  -7   9   5         44.71         53.25         5.49 o                         
  -6   9   5        145.55        138.63         5.66 o                         
  -5   9   5         24.89         27.35         3.79 o                         
  -4   9   5        158.75        164.29         4.50 o                         
  -3   9   5         46.85         50.50         3.07 o                         
  -2   9   5       1087.40       1058.27        18.27 o                         
  -1   9   5       4314.80       4132.26        49.97 o                         
   0   9   5         73.17         63.11         3.05 o                         
   1   9   5       1755.07       1711.30        21.31 o                         
   2   9   5        138.43        129.31         7.10 o                         
   3   9   5        283.62        294.91         5.58 o                         
   4   9   5        385.36        392.46         6.83 o                         
   5   9   5          5.41          7.26         2.17 o                         
   6   9   5        608.36        596.32        10.26 o                         
   7   9   5        190.89        197.17         5.84 o                         
   8   9   5        289.80        291.05         8.68 o                         
   9   9   5        541.13        564.31        12.83 o                         
  10   9   5        134.97        136.65        10.55 o                         
  11   9   5         92.78        104.93        10.45 o                         
  12   9   5          8.06         17.81         9.57 o                         
 -12  10   5         47.71         38.25        10.85 o                         
 -11  10   5        152.36        145.36        11.19 o                         
 -10  10   5        555.75        552.30        30.84 o                         
  -9  10   5          2.10          2.84         6.27 o                         
  -8  10   5        328.56        338.60        11.76 o                         
  -7  10   5         86.56         91.97         6.25 o                         
  -6  10   5          9.01          8.67         3.21 o                         
  -5  10   5        163.99        159.02         5.86 o                         
  -4  10   5         46.86         52.45         3.61 o                         
  -3  10   5       1002.84        950.52        25.06 o                         
  -2  10   5        198.16        198.18         6.38 o                         
  -1  10   5       2789.20       2682.86        36.29 o                         
   0  10   5       3093.90       3041.75        35.87 o                         
   1  10   5        388.88        334.93        18.73 o                         
   2  10   5         96.11        110.77         4.00 o                         
   3  10   5        179.54        170.33         4.80 o                         
   4  10   5         96.27         88.18         3.82 o                         
   5  10   5         65.68         67.34         3.49 o                         
   6  10   5          1.78          4.87         2.67 o                         
   7  10   5        679.94        663.41        12.43 o                         
   8  10   5        397.02        405.60        12.06 o                         
   9  10   5         13.37         15.52         4.80 o                         
  10  10   5        186.55        195.50        14.44 o                         
  11  10   5         22.81         25.04         9.66 o                         
  12  10   5        252.64        278.61        29.90 o                         
 -11  11   5        136.45        112.52        15.92 o                         
 -10  11   5         11.17         -0.49         7.58 o                         
  -9  11   5        487.80        528.24        16.03 o                         
  -8  11   5         38.23         47.52         6.82 o                         
  -7  11   5         84.94         79.99         6.14 o                         
  -6  11   5        138.44        122.15         6.60 o                         
  -5  11   5        236.52        221.83         7.04 o                         
  -4  11   5        165.63        176.89         5.61 o                         
  -3  11   5         34.80         42.42         4.31 o                         
  -2  11   5       1191.94       1162.85        20.10 o                         
  -1  11   5       3252.09       3111.86        39.10 o                         
   0  11   5        100.19        100.25         3.82 o                         
   1  11   5       1242.78       1255.78        17.04 o                         
   2  11   5        178.24        163.40         8.01 o                         
   3  11   5         79.88         90.15         3.94 o                         
   4  11   5        199.85        211.62         5.62 o                         
   5  11   5         30.13         39.94         4.09 o                         
   6  11   5        467.00        476.12        10.02 o                         
   7  11   5         98.69        107.97         6.49 o                         
   8  11   5          5.08          6.33         4.56 o                         
   9  11   5        336.13        352.26        12.66 o                         
  10  11   5          6.05         13.31         8.09 o                         
  11  11   5        128.04        133.84        15.56 o                         
 -11  12   5         14.67          7.53         7.69 o                         
 -10  12   5        301.29        294.27        19.38 o                         
  -9  12   5        114.12        121.55         8.81 o                         
  -8  12   5        171.24        173.93         9.43 o                         
  -7  12   5        101.23        110.58         7.05 o                         
  -6  12   5          3.82          1.80         3.94 o                         
  -5  12   5         82.80         80.62         5.29 o                         
  -4  12   5         31.57         33.46         4.20 o                         
  -3  12   5          8.39          3.43         3.29 o                         
  -2  12   5        503.47        486.48        11.21 o                         
  -1  12   5        116.68        107.68         7.22 o                         
   0  12   5        677.55        607.36        10.66 o                         
   1  12   5        797.96        718.19        11.41 o                         
   2  12   5        312.82        316.34         6.93 o                         
   3  12   5         24.20         38.86         3.55 o                         
   4  12   5         58.50         66.61         3.98 o                         
   5  12   5         35.85         37.65         4.11 o                         
   6  12   5         19.58         17.94         4.06 o                         
   7  12   5        180.52        184.50         8.02 o                         
   8  12   5         99.57        114.44         8.15 o                         
   9  12   5         58.41         58.67         7.65 o                         
  10  12   5        269.32        287.23        23.58 o                         
  11  12   5         18.63         19.35        10.00 o                         
 -11  13   5         23.12         21.55        16.23 o                         
 -10  13   5         20.57          2.89        10.04 o                         
  -9  13   5        431.30        431.34        17.61 o                         
  -8  13   5        290.53        289.35        11.97 o                         
  -7  13   5         39.54         37.49         8.62 o                         
  -6  13   5         85.45         80.97         6.61 o                         
  -5  13   5         37.47         43.47         7.85 o                         
  -4  13   5         45.87         51.20         5.48 o                         
  -3  13   5         50.04         73.72         5.33 o                         
  -2  13   5          5.03          5.77         3.00 o                         
  -1  13   5        339.07        326.88         8.27 o                         
   0  13   5       1170.45       1093.46        18.28 o                         
   1  13   5        819.57        756.36        12.13 o                         
   2  13   5         12.19         10.10         2.80 o                         
   3  13   5         50.19         61.80         4.20 o                         
   4  13   5        142.17        141.54         5.13 o                         
   5  13   5         10.81          1.97         3.42 o                         
   6  13   5         19.65         20.23         4.27 o                         
   7  13   5         68.28         67.26         6.28 o                         
   8  13   5         60.35         74.42         7.90 o                         
   9  13   5        305.55        325.21        17.26 o                         
  10  13   5         11.34         13.80         8.45 o                         
  11  13   5         99.88         78.77        22.61 o                         
 -10  14   5        114.89         75.75        15.67 o                         
  -9  14   5         59.97         62.06         9.82 o                         
  -8  14   5        340.15        365.17        13.71 o                         
  -7  14   5         22.50         20.61         5.72 o                         
  -6  14   5         38.41         35.89         5.95 o                         
  -5  14   5          7.95          5.31         4.25 o                         
  -4  14   5         11.55         10.90         4.46 o                         
  -3  14   5         15.16         10.44         3.69 o                         
  -2  14   5        683.88        718.05        13.84 o                         
  -1  14   5        214.30        212.23         6.92 o                         
   0  14   5        586.67        575.53        11.89 o                         
   1  14   5         28.35         26.28         3.62 o                         
   2  14   5        469.12        471.51         9.26 o                         
   3  14   5          2.49          1.41         2.68 o                         
   4  14   5         48.75         58.82         4.45 o                         
   5  14   5          1.36          1.77         3.54 o                         
   6  14   5        264.26        295.40         9.12 o                         
   7  14   5          3.85          2.40         4.32 o                         
   8  14   5        201.95        209.67        12.05 o                         
   9  14   5         12.76          2.87         9.64 o                         
  10  14   5        223.70        257.31        42.12 o                         
  -9  15   5        104.83         94.47        10.42 o                         
  -8  15   5          0.73          1.11         6.19 o                         
  -7  15   5        137.71        144.68         9.87 o                         
  -6  15   5         10.47          8.92         5.62 o                         
  -5  15   5         19.97         23.56         5.32 o                         
  -4  15   5         34.10         45.99         6.04 o                         
  -3  15   5        120.89        120.71         6.14 o                         
  -2  15   5         18.55         14.64         4.10 o                         
  -1  15   5        284.78        288.99         9.30 o                         
   0  15   5         48.45         51.53         5.66 o                         
   1  15   5       1077.28       1090.55        20.79 o                         
   2  15   5         59.10         55.89         5.68 o                         
   3  15   5         36.47         39.49         5.03 o                         
   4  15   5         59.48         60.45         5.51 o                         
   5  15   5         93.22        103.01         7.11 o                         
   6  15   5         80.73         96.00         7.14 o                         
   7  15   5        242.75        238.84        13.56 o                         
   8  15   5          0.53          3.48         6.92 o                         
   9  15   5        114.34        132.15        15.59 o                         
  10  15   5         30.18         86.43        24.43 o                         
  -9  16   5         59.29         66.71        13.05 o                         
  -8  16   5        215.81        209.77        13.12 o                         
  -7  16   5         21.16         28.44         7.99 o                         
  -6  16   5        151.67        142.41         9.61 o                         
  -5  16   5         29.04         25.65         5.56 o                         
  -4  16   5         20.47         20.93         5.23 o                         
  -3  16   5         86.64         97.42         6.18 o                         
  -2  16   5        157.48        158.48         8.20 o                         
  -1  16   5         13.92         14.86         4.53 o                         
   0  16   5        201.72        212.25         8.43 o                         
   1  16   5         49.15         56.21         5.92 o                         
   2  16   5        272.27        278.48         9.50 o                         
   3  16   5         11.38          4.70         4.00 o                         
   4  16   5         66.27         73.87         6.81 o                         
   5  16   5        191.04        175.92         8.64 o                         
   6  16   5        116.76        120.59         8.00 o                         
   7  16   5         15.79         16.06         6.23 o                         
   8  16   5        156.21        175.99        24.29 o                         
   9  16   5          7.30          8.86         7.82 o                         
  -9  17   5        127.26        131.28        17.87 o                         
  -8  17   5         62.85         69.27        12.63 o                         
  -7  17   5        100.24        102.64        12.22 o                         
  -6  17   5          1.07         -0.59         5.87 o                         
  -5  17   5          5.20         -2.70         4.65 o                         
  -4  17   5          0.34         -4.34         4.34 o                         
  -3  17   5        274.26        283.27         9.28 o                         
  -2  17   5        103.20        104.85         6.62 o                         
  -1  17   5        228.90        223.21         8.25 o                         
   0  17   5        114.33        115.15         7.11 o                         
   1  17   5        522.26        522.89        13.63 o                         
   2  17   5        213.05        226.39         9.02 o                         
   3  17   5        140.21        144.07         7.77 o                         
   4  17   5          0.06          4.37         4.75 o                         
   5  17   5          2.68         -3.16         4.47 o                         
   6  17   5          6.07          1.97         5.85 o                         
   7  17   5         30.60         21.93         6.72 o                         
   8  17   5         11.96          3.01        13.17 o                         
   9  17   5        194.22        226.10        24.07 o                         
  -8  18   5        116.28        122.90        17.50 o                         
  -7  18   5         33.18         26.43        10.69 o                         
  -6  18   5        131.10        130.00        10.26 o                         
  -5  18   5          9.45          9.99         5.51 o                         
  -4  18   5        104.89        120.71         8.17 o                         
  -3  18   5         22.69         27.10         6.05 o                         
  -2  18   5        278.82        290.38         9.73 o                         
  -1  18   5        129.47        140.22         8.35 o                         
   0  18   5        270.92        293.78         9.62 o                         
   1  18   5         24.67         21.96         5.17 o                         
   2  18   5        356.55        339.86        11.32 o                         
   3  18   5         72.41         59.39         6.71 o                         
   4  18   5         78.18         81.78         8.13 o                         
   5  18   5         20.63         14.29         5.74 o                         
   6  18   5         18.18          5.40         5.96 o                         
   7  18   5          4.29         -0.42         6.63 o                         
   8  18   5         69.77         64.73        12.77 o                         
  -7  19   5        305.12        315.73        28.26 o                         
  -6  19   5         72.52         57.80         9.15 o                         
  -5  19   5          0.27         -5.08         5.81 o                         
  -4  19   5         10.01          3.06         5.33 o                         
  -3  19   5         78.82         78.58         8.01 o                         
  -2  19   5         13.98         13.85         4.88 o                         
  -1  19   5        355.54        384.58        13.54 o                         
   0  19   5         39.79         34.75         5.92 o                         
   1  19   5        366.77        382.93        12.43 o                         
   2  19   5          2.93          2.16         4.85 o                         
   3  19   5        103.75         93.57         9.13 o                         
   4  19   5          7.53          5.13         5.89 o                         
   5  19   5          2.05         11.15         6.01 o                         
   6  19   5         94.98         90.76         9.60 o                         
   7  19   5         91.88         74.43        13.20 o                         
  -6  20   5         16.15         26.62        18.23 o                         
  -5  20   5         44.94         28.84         7.98 o                         
  -4  20   5         52.74         53.03         7.59 o                         
  -3  20   5         47.90         50.30         7.58 o                         
  -2  20   5        132.62        130.36         7.86 o                         
  -1  20   5          2.25          8.00         5.25 o                         
   0  20   5        391.83        420.99        13.31 o                         
   1  20   5          2.98          0.84         4.77 o                         
   2  20   5        173.17        157.48         9.04 o                         
   3  20   5          7.58          6.27         5.96 o                         
   4  20   5         61.61         42.73         7.67 o                         
   5  20   5         42.31         46.94         8.03 o                         
   6  20   5          6.11         17.50        17.50 o                         
  -4  21   5         82.08         84.23         8.89 o                         
  -3  21   5        123.60        129.01         9.40 o                         
  -2  21   5          0.90          5.80         6.17 o                         
  -1  21   5        184.29        173.60         9.63 o                         
   0  21   5          3.28          5.59         5.41 o                         
   1  21   5        201.94        211.75        10.38 o                         
   2  21   5          2.75          2.98         5.29 o                         
   3  21   5         55.70         43.87         8.08 o                         
   4  21   5         16.43          9.92         6.48 o                         
  -2  22   5        131.69         98.83        22.97 o                         
  -1  22   5          2.22          6.13         6.87 o                         
   0  22   5        131.50         97.20         8.96 o                         
   1  22   5         15.83         18.36         7.65 o                         
   2  22   5        142.46        176.87        29.54 o                         
 -12   0   6        134.75        148.45        17.43 o                         
 -10   0   6        609.83        609.74        37.93 o                         
  -8   0   6        835.29        811.02        27.41 o                         
  -6   0   6        245.29        249.71         7.48 o                         
  -4   0   6         72.25         65.97         3.15 o                         
  -2   0   6       2112.14       2127.49        32.54 o                         
   0   0   6       2490.83       2553.49        42.62 o                         
   2   0   6        342.25        290.29         6.91 o                         
   4   0   6        540.02        475.07        10.53 o                         
   6   0   6         34.14         42.06         3.61 o                         
   8   0   6       1416.82       1345.10        32.76 o                         
  10   0   6         88.07         90.10        14.40 o                         
  12   0   6        668.82        751.01        33.73 o                         
 -13   1   6         69.22         65.34        14.90 o                         
 -12   1   6         92.74        100.19        12.15 o                         
 -11   1   6        239.80        220.14        13.08 o                         
 -10   1   6        169.47        145.97        10.57 o                         
  -9   1   6        453.78        449.43        13.01 o                         
  -8   1   6         75.87         66.24         5.60 o                         
  -7   1   6       1142.73       1122.04        19.12 o                         
  -6   1   6        539.96        554.07         9.33 o                         
  -5   1   6        666.63        680.98         9.72 o                         
  -4   1   6         33.30         38.63         1.90 o                         
  -3   1   6        141.00        133.43         4.51 o                         
  -2   1   6       4240.15       4792.66        54.79 o                         
  -1   1   6      13243.94      13378.74       143.88 o                         
   0   1   6        481.93        548.10         7.55 o                         
   1   1   6       2621.86       2473.92        31.51 o                         
   2   1   6        624.48        640.44        13.89 o                         
   3   1   6       1133.83        999.97        13.68 o                         
   4   1   6         10.81         11.14         2.04 o                         
   5   1   6         86.09         84.35         4.79 o                         
   6   1   6         73.85         80.02         3.90 o                         
   7   1   6        906.66        895.22        13.58 o                         
   8   1   6          9.63          9.99         4.05 o                         
   9   1   6        615.59        620.48        14.21 o                         
  10   1   6         74.27         92.52         8.80 o                         
  11   1   6        424.94        469.00        28.27 o                         
  12   1   6         12.38          3.17         6.90 o                         
  13   1   6         72.67         74.59        10.96 o                         
 -13   2   6         11.34          6.64         8.38 o                         
 -12   2   6         64.08         70.66        10.84 o                         
 -11   2   6        336.85        325.97        14.82 o                         
 -10   2   6        599.66        587.38        16.21 o                         
  -9   2   6         51.45         61.56         6.97 o                         
  -8   2   6        226.67        233.11         9.08 o                         
  -7   2   6         39.58         44.02         3.39 o                         
  -6   2   6          2.67          6.32         2.19 o                         
  -5   2   6          2.45          3.87         1.41 o                         
  -4   2   6        124.26        138.21         3.25 o                         
  -3   2   6         89.72         92.78         4.45 o                         
  -2   2   6       6216.96       6419.66        63.26 o                         
  -1   2   6       3542.30       3967.12        40.78 o                         
   0   2   6       2320.76       2168.83        25.96 o                         
   1   2   6        490.00        540.24        16.14 o                         
   2   2   6       3221.48       3112.54        34.66 o                         
   3   2   6        732.28        670.33        10.63 o                         
   4   2   6        496.78        462.23         6.91 o                         
   5   2   6         17.57         19.79         2.42 o                         
   6   2   6          8.11         13.67         2.43 o                         
   7   2   6         20.52         39.92         3.55 o                         
   8   2   6       1024.58       1019.12        20.80 o                         
   9   2   6        261.86        263.12         9.14 o                         
  10   2   6        160.37        175.84        13.34 o                         
  11   2   6        637.52        648.13        20.26 o                         
  12   2   6        201.17        209.70        12.98 o                         
  13   2   6         11.65          8.80         8.67 o                         
 -13   3   6        153.67        133.57        13.28 o                         
 -12   3   6          2.81          5.66         8.16 o                         
 -11   3   6        237.13        222.59        11.15 o                         
 -10   3   6         19.63         11.43         5.80 o                         
  -9   3   6        823.52        811.78        19.01 o                         
  -8   3   6         74.81         75.06         6.33 o                         
  -7   3   6        479.50        493.51        10.93 o                         
  -6   3   6        148.82        141.11         4.24 o                         
  -5   3   6         18.17         27.26         2.21 o                         
  -4   3   6        329.27        348.48         9.53 o                         
  -3   3   6        216.82        195.43         4.84 o                         
  -2   3   6       1041.22       1286.15        16.44 o                         
  -1   3   6       4119.32       4008.80        46.99 o                         
   0   3   6       1399.32       1549.73        19.08 o                         
   1   3   6       1678.99       1519.88        17.74 o                         
   2   3   6        403.14        448.89         6.07 o                         
   3   3   6        718.27        728.75         9.08 o                         
   4   3   6         63.56         72.26         2.50 o                         
   5   3   6          4.04          4.01         1.72 o                         
   6   3   6        630.09        621.66        10.90 o                         
   7   3   6        772.85        806.52        13.61 o                         
   8   3   6         25.34         36.00         5.31 o                         
   9   3   6        955.65        993.18        23.88 o                         
  10   3   6         38.17         41.19         6.90 o                         
  11   3   6        335.24        333.16        14.62 o                         
  12   3   6          4.67          9.37         7.21 o                         
  13   3   6         72.56         49.10        18.00 o                         
 -13   4   6         71.22         46.24        10.56 o                         
 -12   4   6        122.88        108.19        11.28 o                         
 -11   4   6         55.02         59.21         8.41 o                         
 -10   4   6        648.83        636.75        17.27 o                         
  -9   4   6        134.88        130.30         9.49 o                         
  -8   4   6        854.10        843.95        19.32 o                         
  -7   4   6         55.59         67.61         4.47 o                         
  -6   4   6        372.14        363.80         8.90 o                         
  -5   4   6        775.23        803.84        11.05 o                         
  -4   4   6        209.29        183.25         4.10 o                         
  -3   4   6        295.35        278.62         5.10 o                         
  -2   4   6       4127.42       4021.53        51.04 o                         
  -1   4   6         30.82         41.68         1.91 o                         
   0   4   6      11251.66      10978.64       125.62 o                         
   1   4   6         80.83         90.98         2.38 o                         
   2   4   6       3858.28       3654.20        38.53 o                         
   3   4   6        116.74        126.42         2.89 o                         
   4   4   6        515.76        469.09         7.01 o                         
   5   4   6        101.81        104.05         5.02 o                         
   6   4   6        289.04        282.75         6.32 o                         
   7   4   6        307.16        333.64         7.79 o                         
   8   4   6       1461.40       1495.89        24.99 o                         
   9   4   6         27.46         32.68         5.96 o                         
  10   4   6        573.67        613.87        18.63 o                         
  11   4   6         26.34         41.95         8.46 o                         
  12   4   6        130.66        128.99        12.78 o                         
  13   4   6         11.52          4.55         8.50 o                         
 -13   5   6         85.34         69.95        13.28 o                         
 -12   5   6        114.11        117.16        10.21 o                         
 -11   5   6         88.27         87.09         9.18 o                         
 -10   5   6         20.59         16.46         6.11 o                         
  -9   5   6        335.26        314.97        10.62 o                         
  -8   5   6        100.27         91.40         6.85 o                         
  -7   5   6        169.11        183.68         6.58 o                         
  -6   5   6        117.87        110.68         4.49 o                         
  -5   5   6        166.87        173.81         4.10 o                         
  -4   5   6        565.37        582.99        10.93 o                         
  -3   5   6        411.11        404.22         6.80 o                         
  -2   5   6         23.18         21.62         1.87 o                         
  -1   5   6       3882.59       3937.53        50.50 o                         
   0   5   6        353.78        414.54         6.72 o                         
   1   5   6       2326.01       2222.73        27.26 o                         
   2   5   6          3.32          5.91         1.60 o                         
   3   5   6        661.70        656.67         9.21 o                         
   4   5   6        186.86        191.36         4.04 o                         
   5   5   6         49.55         53.22         3.03 o                         
   6   5   6         96.78        106.59         3.59 o                         
   7   5   6        283.34        297.45         6.99 o                         
   8   5   6         65.62         77.97         5.56 o                         
   9   5   6        360.89        364.64        12.07 o                         
  10   5   6         22.82         29.75         6.51 o                         
  11   5   6        226.94        249.88        15.23 o                         
  12   5   6         22.48         23.66         9.15 o                         
  13   5   6         64.16         62.01        13.15 o                         
 -13   6   6          8.47         12.40        15.32 o                         
 -12   6   6         56.56         38.44         8.22 o                         
 -11   6   6          3.80         -1.31         5.85 o                         
 -10   6   6        617.65        582.45        23.60 o                         
  -9   6   6          0.09         -3.58         4.40 o                         
  -8   6   6        226.42        225.95         7.93 o                         
  -7   6   6         95.28         87.94         5.09 o                         
  -6   6   6        250.94        236.65         6.51 o                         
  -5   6   6       1306.79       1196.59        15.70 o                         
  -4   6   6        415.19        462.75         7.86 o                         
  -3   6   6         96.97         73.23         3.89 o                         
  -2   6   6        344.86        331.29         5.95 o                         
  -1   6   6        206.48        215.68         4.42 o                         
   0   6   6       1052.32        990.11        12.75 o                         
   1   6   6         26.33         32.95         1.79 o                         
   2   6   6        589.24        570.15         9.82 o                         
   3   6   6        549.20        479.72         7.47 o                         
   4   6   6        342.95        355.50         6.02 o                         
   5   6   6        291.07        286.02         5.76 o                         
   6   6   6         50.18         54.88         3.15 o                         
   7   6   6        139.45        154.03         5.00 o                         
   8   6   6        467.87        496.07        10.96 o                         
   9   6   6          0.19         -0.28         4.42 o                         
  10   6   6        354.21        404.23        13.56 o                         
  11   6   6         24.41         33.46         8.67 o                         
  12   6   6         49.73         48.26        10.77 o                         
  13   6   6          6.39         20.06        17.50 o                         
 -13   7   6         57.67         60.90        20.79 o                         
 -12   7   6         48.71         43.40         8.81 o                         
 -11   7   6        142.32        126.93        10.03 o                         
 -10   7   6          2.44          1.79         4.92 o                         
  -9   7   6        564.80        553.81        16.11 o                         
  -8   7   6         33.48         46.65         5.17 o                         
  -7   7   6        186.18        179.20         6.89 o                         
  -6   7   6        886.74        836.98        14.60 o                         
  -5   7   6        131.22        124.73         4.31 o                         
  -4   7   6        305.29        329.01         7.48 o                         
  -3   7   6        564.98        544.46         8.89 o                         
  -2   7   6        698.26        701.36         9.93 o                         
  -1   7   6       3508.20       3381.60        40.91 o                         
   0   7   6          0.93          2.01         1.56 o                         
   1   7   6       1268.86       1164.45        15.27 o                         
   2   7   6       1148.71       1233.77        14.80 o                         
   3   7   6        954.42        963.94        12.27 o                         
   4   7   6       1265.93       1235.50        15.30 o                         
   5   7   6        239.05        236.52         5.04 o                         
   6   7   6        795.40        824.77        12.79 o                         
   7   7   6         23.52         33.07         3.49 o                         
   8   7   6        268.85        273.79         7.67 o                         
   9   7   6        405.32        423.36        13.23 o                         
  10   7   6          7.40          5.67         5.82 o                         
  11   7   6         53.28         58.66        10.77 o                         
  12   7   6         31.18         40.55        10.51 o                         
 -12   8   6         20.12         17.47         8.01 o                         
 -11   8   6         55.66         42.69        11.60 o                         
 -10   8   6        267.17        265.24        12.16 o                         
  -9   8   6         13.44         13.89         5.77 o                         
  -8   8   6        265.54        272.20         9.14 o                         
  -7   8   6        390.71        378.65        11.25 o                         
  -6   8   6        493.82        471.00        11.11 o                         
  -5   8   6        522.44        484.77         9.09 o                         
  -4   8   6        316.58        310.99         6.96 o                         
  -3   8   6         98.81         99.31         3.55 o                         
  -2   8   6        345.29        327.41        21.27 o                         
  -1   8   6       2726.47       2788.88        34.49 o                         
   0   8   6       2594.52       2596.24        30.49 o                         
   1   8   6        496.97        455.82        14.07 o                         
   2   8   6       2752.19       2877.24        32.59 o                         
   3   8   6        446.16        454.92         7.19 o                         
   4   8   6         47.00         53.59         2.95 o                         
   5   8   6        442.25        439.26         7.45 o                         
   6   8   6        486.55        483.33         8.33 o                         
   7   8   6        374.78        377.18         7.99 o                         
   8   8   6        162.29        171.11         6.24 o                         
   9   8   6        102.13        100.32         7.73 o                         
  10   8   6        161.66        160.12        10.77 o                         
  11   8   6        100.78         74.65        11.64 o                         
  12   8   6        142.21        165.13        13.87 o                         
 -12   9   6         15.85          9.66         9.09 o                         
 -11   9   6        196.69        225.39        12.98 o                         
 -10   9   6         16.53         21.74         7.96 o                         
  -9   9   6        373.02        377.56        13.64 o                         
  -8   9   6        270.52        275.26         9.43 o                         
  -7   9   6       1339.21       1266.83        23.03 o                         
  -6   9   6        617.37        633.44        12.60 o                         
  -5   9   6         40.91         48.75         3.69 o                         
  -4   9   6         71.54         84.96         4.15 o                         
  -3   9   6        779.24        752.39        13.29 o                         
  -2   9   6        267.22        258.13        10.55 o                         
  -1   9   6       1714.25       1685.50        22.40 o                         
   0   9   6        398.85        403.23         7.11 o                         
   1   9   6       2220.28       2140.61        26.01 o                         
   2   9   6       1466.54       1469.03        19.48 o                         
   3   9   6       1905.14       1787.83        21.15 o                         
   4   9   6        410.94        429.63         7.28 o                         
   5   9   6        313.62        290.04         5.98 o                         
   6   9   6        530.15        527.11         9.57 o                         
   7   9   6        167.75        174.17         6.12 o                         
   8   9   6        250.90        249.71         8.13 o                         
   9   9   6        188.62        204.00         9.24 o                         
  10   9   6          2.08          4.75         6.20 o                         
  11   9   6        351.46        395.58        19.21 o                         
  12   9   6         97.60        125.86        45.77 o                         
 -12  10   6        120.66        163.01        31.00 o                         
 -11  10   6         40.72         46.34         8.86 o                         
 -10  10   6         85.22         98.77        11.68 o                         
  -9  10   6         73.58         71.40        11.72 o                         
  -8  10   6        394.63        404.45        13.03 o                         
  -7  10   6       1177.53       1153.48        24.25 o                         
  -6  10   6        135.31        124.72         6.48 o                         
  -5  10   6       1065.75       1061.95        17.81 o                         
  -4  10   6        161.48        153.02         5.04 o                         
  -3  10   6        518.57        431.39        11.19 o                         
  -2  10   6        324.35        268.53         9.09 o                         
  -1  10   6        468.50        440.86         7.73 o                         
   0  10   6       2052.57       2131.08        26.18 o                         
   1  10   6        872.52        823.91        12.94 o                         
   2  10   6       2291.53       2363.41        28.78 o                         
   3  10   6       2637.52       2433.89        29.70 o                         
   4  10   6         58.40         61.46         3.67 o                         
   5  10   6        980.85       1025.83        14.96 o                         
   6  10   6        288.68        282.01         7.39 o                         
   7  10   6        323.98        337.46         9.18 o                         
   8  10   6        193.59        196.93         9.15 o                         
   9  10   6        213.98        223.20        10.96 o                         
  10  10   6        225.94        219.23        14.98 o                         
  11  10   6        182.73        182.91        18.27 o                         
  12  10   6        150.98        145.87        23.70 o                         
 -11  11   6        158.96        169.72        12.19 o                         
 -10  11   6         94.72         88.96        11.87 o                         
  -9  11   6        177.87        173.99        12.50 o                         
  -8  11   6        361.27        390.14        13.10 o                         
  -7  11   6         60.55         68.45         6.73 o                         
  -6  11   6        831.65        835.75        17.35 o                         
  -5  11   6        173.58        190.79         6.69 o                         
  -4  11   6       1138.89       1139.20        17.42 o                         
  -3  11   6        469.59        482.73        12.83 o                         
  -2  11   6        463.64        412.79        12.29 o                         
  -1  11   6       1340.87       1365.63        20.98 o                         
   0  11   6        495.66        504.95         8.75 o                         
   1  11   6       1722.39       1669.46        21.60 o                         
   2  11   6       1230.05       1127.38        15.83 o                         
   3  11   6        392.42        406.46         7.91 o                         
   4  11   6        567.49        587.06        10.17 o                         
   5  11   6         21.44         26.41         3.78 o                         
   6  11   6        154.41        162.30         7.21 o                         
   7  11   6         28.78         31.14         4.97 o                         
   8  11   6        304.03        320.05        11.75 o                         
   9  11   6         67.45         83.27         8.77 o                         
  10  11   6         12.65         19.40         8.78 o                         
  11  11   6        101.44         62.19        14.33 o                         
 -11  12   6        174.82        167.03        14.45 o                         
 -10  12   6        141.84        128.63        14.69 o                         
  -9  12   6         66.02         61.70         8.69 o                         
  -8  12   6        348.99        375.20        14.04 o                         
  -7  12   6        368.14        361.50        12.60 o                         
  -6  12   6         12.10          8.07         4.43 o                         
  -5  12   6        633.48        662.39        13.47 o                         
  -4  12   6        320.87        311.84         8.26 o                         
  -3  12   6        853.68        821.28        16.07 o                         
  -2  12   6        518.09        487.86        11.33 o                         
  -1  12   6        544.10        518.16        10.71 o                         
   0  12   6        450.99        453.12         8.41 o                         
   1  12   6        138.65        135.72         4.71 o                         
   2  12   6        814.62        771.28        12.22 o                         
   3  12   6        677.56        666.95        11.20 o                         
   4  12   6        506.25        489.60         9.30 o                         
   5  12   6        577.13        598.77        11.71 o                         
   6  12   6         19.46         25.56         4.07 o                         
   7  12   6        418.08        442.56        12.13 o                         
   8  12   6        254.16        264.99        12.02 o                         
   9  12   6        180.12        181.81        10.70 o                         
  10  12   6        240.69        258.57        16.56 o                         
  11  12   6         22.52         27.84        12.41 o                         
 -11  13   6         29.48         41.94        20.06 o                         
 -10  13   6         18.81         10.18         8.71 o                         
  -9  13   6          1.36          0.94         5.55 o                         
  -8  13   6         71.41         79.04         8.52 o                         
  -7  13   6         30.98         37.48         6.72 o                         
  -6  13   6        817.68        852.60        18.43 o                         
  -5  13   6         35.42         42.58         5.69 o                         
  -4  13   6        484.25        488.23        13.57 o                         
  -3  13   6         56.08         62.09         5.26 o                         
  -2  13   6        692.08        701.14        13.49 o                         
  -1  13   6         89.79         94.28         4.98 o                         
   0  13   6        134.86        139.62         5.68 o                         
   1  13   6         99.52         95.11         4.34 o                         
   2  13   6        362.01        345.72         7.63 o                         
   3  13   6         28.63         37.23         3.70 o                         
   4  13   6        385.36        379.53         8.24 o                         
   5  13   6         21.81         24.20         4.08 o                         
   6  13   6        380.93        405.30        10.56 o                         
   7  13   6          4.34          6.73         4.14 o                         
   8  13   6        259.60        265.88        12.34 o                         
   9  13   6          1.21          2.12         5.58 o                         
  10  13   6          2.39         12.77         8.00 o                         
  11  13   6         58.62         16.78        14.59 o                         
 -10  14   6          1.20         -8.01         8.01 o                         
  -9  14   6         25.55         31.91         7.25 o                         
  -8  14   6          3.34          7.06         5.90 o                         
  -7  14   6        160.26        160.96         9.61 o                         
  -6  14   6         19.68         21.93         6.03 o                         
  -5  14   6        220.14        226.11         8.97 o                         
  -4  14   6         94.21         88.77         6.52 o                         
  -3  14   6        510.44        518.32        12.68 o                         
  -2  14   6         62.12         73.19         5.06 o                         
  -1  14   6          7.96          6.67         3.33 o                         
   0  14   6         28.98         32.99         4.19 o                         
   1  14   6         18.70         20.98         3.57 o                         
   2  14   6        118.36        121.92         4.94 o                         
   3  14   6        321.43        321.87         7.75 o                         
   4  14   6         15.98         14.42         3.29 o                         
   5  14   6        320.24        315.21         9.30 o                         
   6  14   6         40.89         40.16         5.22 o                         
   7  14   6        296.50        279.86        10.12 o                         
   8  14   6         19.61         20.32         7.50 o                         
   9  14   6          5.99         12.73         7.01 o                         
  10  14   6          4.27         10.39        11.65 o                         
  -9  15   6          4.17         -0.45         6.58 o                         
  -8  15   6        105.68         91.22        14.63 o                         
  -7  15   6         90.38         84.00         9.93 o                         
  -6  15   6        400.63        405.87        14.11 o                         
  -5  15   6         18.18         16.64         5.13 o                         
  -4  15   6        593.52        628.08        15.24 o                         
  -3  15   6          4.43          1.69         3.30 o                         
  -2  15   6        394.57        414.20        10.74 o                         
  -1  15   6         15.34         18.34         3.98 o                         
   0  15   6         67.56         69.14         5.18 o                         
   1  15   6        109.28        120.14         5.82 o                         
   2  15   6        119.14        128.51         6.45 o                         
   3  15   6          9.35          6.07         3.09 o                         
   4  15   6        463.80        456.95        10.33 o                         
   5  15   6         58.22         60.83         7.18 o                         
   6  15   6        378.65        388.31        12.00 o                         
   7  15   6         11.02         12.77         7.95 o                         
   8  15   6        185.29        192.99        25.63 o                         
   9  15   6         16.64         12.53         7.94 o                         
  10  15   6         57.26         83.51        23.70 o                         
  -9  16   6         10.81         14.30         7.95 o                         
  -8  16   6        121.96        115.39        17.69 o                         
  -7  16   6        165.24        169.86        11.98 o                         
  -6  16   6        123.78        147.69         9.66 o                         
  -5  16   6        198.03        195.17        10.55 o                         
  -4  16   6         14.97         17.76         5.18 o                         
  -3  16   6        646.22        657.30        14.25 o                         
  -2  16   6          3.99          5.37         3.97 o                         
  -1  16   6         59.75         64.48         6.14 o                         
   0  16   6        247.82        243.61         9.09 o                         
   1  16   6          8.20          1.89         3.95 o                         
   2  16   6         28.94         28.40         5.21 o                         
   3  16   6        124.76        107.98         6.77 o                         
   4  16   6          2.02          0.52         4.43 o                         
   5  16   6        717.78        745.21        17.41 o                         
   6  16   6         72.89         84.44         7.31 o                         
   7  16   6        650.38        644.88        20.08 o                         
   8  16   6         17.43         10.46         8.88 o                         
   9  16   6         46.10         50.76        11.76 o                         
  -8  17   6         42.34         31.55         8.93 o                         
  -7  17   6         11.93         10.15         7.19 o                         
  -6  17   6        546.79        562.52        17.64 o                         
  -5  17   6         25.01         22.51         6.08 o                         
  -4  17   6        508.02        528.39        15.54 o                         
  -3  17   6         50.58         56.05         5.98 o                         
  -2  17   6        478.62        515.86        12.68 o                         
  -1  17   6          8.96         11.48         4.69 o                         
   0  17   6         42.49         43.97         5.95 o                         
   1  17   6         38.19         39.31         5.88 o                         
   2  17   6        167.08        173.13         8.33 o                         
   3  17   6        138.04        146.57         7.83 o                         
   4  17   6        134.10        126.47         7.96 o                         
   5  17   6          8.46         11.32         5.39 o                         
   6  17   6        806.49        813.83        21.36 o                         
   7  17   6         23.15         17.92         6.96 o                         
   8  17   6         69.94         65.55        11.43 o                         
  -7  18   6        443.91        483.46        19.79 o                         
  -6  18   6         26.94         24.82         7.31 o                         
  -5  18   6        656.37        690.84        22.54 o                         
  -4  18   6         10.45          9.11         5.49 o                         
  -3  18   6        688.35        693.81        17.43 o                         
  -2  18   6         30.44         28.72         5.37 o                         
  -1  18   6         62.72         67.27         6.36 o                         
   0  18   6         71.23         65.85         6.95 o                         
   1  18   6        357.42        347.70        11.58 o                         
   2  18   6         82.36         88.54         7.42 o                         
   3  18   6        203.37        225.74         9.66 o                         
   4  18   6         13.46          6.85         5.54 o                         
   5  18   6        715.95        708.33        18.02 o                         
   6  18   6          4.16          0.36         7.68 o                         
   7  18   6        169.76        165.59        11.74 o                         
   8  18   6          6.91         18.60        16.41 o                         
  -6  19   6        252.81        283.32        16.51 o                         
  -5  19   6         74.17         44.16         9.01 o                         
  -4  19   6        420.72        436.17        17.37 o                         
  -3  19   6         29.59         27.52         6.27 o                         
  -2  19   6         85.48         73.27         6.93 o                         
  -1  19   6          7.60          5.21         4.52 o                         
   0  19   6         50.79         53.43         6.30 o                         
   1  19   6         42.66         44.45         8.02 o                         
   2  19   6        265.05        253.85        10.41 o                         
   3  19   6        106.02        111.55         9.17 o                         
   4  19   6        245.16        259.37        12.11 o                         
   5  19   6         41.96         38.34         7.71 o                         
   6  19   6        321.57        319.65        37.95 o                         
   7  19   6         28.60         17.18        11.01 o                         
  -5  20   6        182.22        160.22        11.42 o                         
  -4  20   6         41.35         33.09         9.70 o                         
  -3  20   6        232.01        220.76        10.66 o                         
  -2  20   6         83.57         97.81         7.72 o                         
  -1  20   6         27.02         22.15         5.94 o                         
   0  20   6          4.94          4.93         5.08 o                         
   1  20   6         21.77         14.73         5.49 o                         
   2  20   6         59.82         46.31         6.71 o                         
   3  20   6         98.92         88.31         9.23 o                         
   4  20   6         16.78         21.05         6.89 o                         
   5  20   6        235.32        243.62        13.36 o                         
  -4  21   6         76.88         65.64        15.86 o                         
  -3  21   6         18.57         12.89         6.34 o                         
  -2  21   6        111.63         89.72         9.57 o                         
  -1  21   6         79.69         88.12         8.26 o                         
   0  21   6          0.22          5.00         5.64 o                         
   1  21   6         58.57         56.04         9.79 o                         
   2  21   6         23.14         20.26         6.14 o                         
   3  21   6         25.43         14.15         7.01 o                         
   4  21   6        137.04        139.39        14.67 o                         
  -1  22   6         58.22         41.08        12.28 o                         
   0  22   6         19.33         21.41        14.04 o                         
   1  22   6         17.60         15.01        10.85 o                         
   2  22   6          3.48         28.44        18.96 o                         
 -13   0   7        130.73        126.45        18.78 o                         
 -11   0   7        114.92        108.82        15.33 o                         
  -9   0   7          4.53         -2.64         5.83 o                         
  -7   0   7        831.42        818.95        22.98 o                         
  -5   0   7       4092.47       4066.93        79.11 o                         
  -3   0   7       6372.63       6553.26       107.83 o                         
  -1   0   7        520.28        561.54        11.39 o                         
   1   0   7        518.49        451.88         9.65 o                         
   3   0   7       7428.02       7200.44       111.06 o                         
   5   0   7       2095.79       2083.29        37.17 o                         
   7   0   7       1358.76       1408.82        24.36 o                         
   9   0   7         17.93         16.93         8.37 o                         
  11   0   7        164.00        198.39        32.64 o                         
  13   0   7         22.41         15.81        12.61 o                         
 -13   1   7          0.41         -7.12         7.12 o                         
 -12   1   7         33.71         38.80         9.20 o                         
 -11   1   7         90.01        108.81        10.74 o                         
 -10   1   7         15.57         25.01         7.32 o                         
  -9   1   7         18.86         13.40         5.00 o                         
  -8   1   7         81.96         86.92         5.63 o                         
  -7   1   7         42.04         48.49         4.60 o                         
  -6   1   7       3508.37       3483.66        50.09 o                         
  -5   1   7          9.09         17.24         1.95 o                         
  -4   1   7       2065.76       1952.68        24.26 o                         
  -3   1   7        384.75        419.99         7.11 o                         
  -2   1   7       3026.24       2870.81        32.38 o                         
  -1   1   7        588.31        705.77         9.74 o                         
   0   1   7        509.02        481.49         6.56 o                         
   1   1   7        449.96        460.04         6.42 o                         
   2   1   7        907.80        817.02        14.87 o                         
   3   1   7         84.58         99.50         3.29 o                         
   4   1   7       2496.12       2325.34        28.54 o                         
   5   1   7         69.49         81.20         3.09 o                         
   6   1   7        819.75        816.46        15.22 o                         
   7   1   7         29.72         27.83         2.68 o                         
   8   1   7        593.42        600.88        13.20 o                         
   9   1   7         91.59         88.51         7.95 o                         
  10   1   7          2.70          1.67         5.55 o                         
  11   1   7         19.71         23.69         7.48 o                         
  12   1   7         75.18         75.80        10.57 o                         
  13   1   7          2.84          2.72         7.31 o                         
 -13   2   7        258.53        229.59        17.49 o                         
 -12   2   7         40.02         29.32         8.77 o                         
 -11   2   7         56.95         58.30         9.33 o                         
 -10   2   7        119.20        130.13         8.88 o                         
  -9   2   7         19.99         23.89         5.66 o                         
  -8   2   7        164.18        146.20         7.73 o                         
  -7   2   7        606.78        604.05        11.10 o                         
  -6   2   7        100.54         94.56         4.01 o                         
  -5   2   7       2613.64       2581.54        28.29 o                         
  -4   2   7          0.64          7.20         2.05 o                         
  -3   2   7       1355.94       1372.18        16.63 o                         
  -2   2   7        290.58        312.71         4.53 o                         
  -1   2   7       2595.70       2782.63        33.24 o                         
   0   2   7        183.15        146.74         3.11 o                         
   1   2   7        366.29        401.63        11.65 o                         
   2   2   7         41.76         45.79         2.09 o                         
   3   2   7       1628.01       1510.31        19.17 o                         
   4   2   7          0.25          3.87         1.64 o                         
   5   2   7       1163.47       1102.15        15.27 o                         
   6   2   7        149.33        139.44         4.37 o                         
   7   2   7       2399.23       2315.84        32.05 o                         
   8   2   7        260.67        269.10         8.68 o                         
   9   2   7        158.52        166.62         8.65 o                         
  10   2   7         14.94         14.42         6.25 o                         
  11   2   7          9.43         10.91         7.20 o                         
  12   2   7         10.92          4.48         7.07 o                         
  13   2   7         98.18         97.59        13.61 o                         
 -13   3   7          9.02          1.64         7.87 o                         
 -12   3   7        160.69        156.78        14.11 o                         
 -11   3   7        304.73        266.58        13.79 o                         
 -10   3   7         68.46         68.47         8.01 o                         
  -9   3   7        120.16        129.85         9.63 o                         
  -8   3   7        214.22        236.60        20.48 o                         
  -7   3   7         21.66         25.07         3.65 o                         
  -6   3   7       4627.22       4514.04        63.15 o                         
  -5   3   7        380.06        361.72         6.32 o                         
  -4   3   7       2139.81       1996.29        27.16 o                         
  -3   3   7        251.97        305.19         6.64 o                         
  -2   3   7       4747.68       4599.63        50.86 o                         
  -1   3   7       5648.23       6174.88        78.43 o                         
   0   3   7       1283.43       1291.65        16.39 o                         
   1   3   7        776.50        829.08        22.93 o                         
   2   3   7        945.54        822.30        15.05 o                         
   3   3   7        968.19        937.88        11.35 o                         
   4   3   7       2671.81       2563.48        28.06 o                         
   5   3   7        216.40        211.57         4.69 o                         
   6   3   7       2404.76       2391.56        32.68 o                         
   7   3   7          5.67          6.37         2.92 o                         
   8   3   7       1640.32       1673.23        27.35 o                         
   9   3   7        382.80        392.67        12.37 o                         
  10   3   7         74.62         67.32         8.57 o                         
  11   3   7         67.66         86.58         9.75 o                         
  12   3   7        155.17        166.78        12.02 o                         
  13   3   7          2.04         -4.15         8.44 o                         
 -13   4   7        119.19        103.56        17.74 o                         
 -12   4   7         61.64         77.52        10.81 o                         
 -11   4   7        111.19         93.09         9.43 o                         
 -10   4   7        429.78        410.18        13.82 o                         
  -9   4   7        381.30        347.64        12.09 o                         
  -8   4   7         80.82         83.50         6.84 o                         
  -7   4   7        590.14        599.27        12.82 o                         
  -6   4   7       1062.09       1051.79        18.30 o                         
  -5   4   7       2955.54       3049.66        37.53 o                         
  -4   4   7        495.41        541.02        15.50 o                         
  -3   4   7       1471.12       1512.60        23.72 o                         
  -2   4   7        356.80        387.28         6.63 o                         
  -1   4   7        262.51        258.93         5.58 o                         
   0   4   7          2.86          1.35         1.40 o                         
   1   4   7        138.69        190.56         3.48 o                         
   2   4   7        110.57        118.31         2.81 o                         
   3   4   7       4365.58       4276.37        47.73 o                         
   4   4   7         70.73         71.92         4.12 o                         
   5   4   7        496.41        531.95        19.59 o                         
   6   4   7        178.08        175.80         6.44 o                         
   7   4   7       1981.72       1954.69        28.03 o                         
   8   4   7        129.67        142.27         6.48 o                         
   9   4   7         73.57         73.02        10.57 o                         
  10   4   7        135.58        164.39        10.35 o                         
  11   4   7         51.88         45.91         8.91 o                         
  12   4   7         20.41         10.19         8.27 o                         
  13   4   7         77.21         81.17        19.29 o                         
 -13   5   7         19.88         15.32        16.78 o                         
 -12   5   7        152.04        145.44        13.37 o                         
 -11   5   7         36.07         26.25         7.33 o                         
 -10   5   7          6.83          6.47         5.85 o                         
  -9   5   7        118.26        112.84         8.18 o                         
  -8   5   7        213.61        213.13         9.35 o                         
  -7   5   7         25.51         26.20         3.93 o                         
  -6   5   7       1593.59       1561.90        23.29 o                         
  -5   5   7        888.68        901.77        12.48 o                         
  -4   5   7       1835.42       1783.85        23.04 o                         
  -3   5   7        104.20         98.04         7.25 o                         
  -2   5   7        913.74        867.84        12.61 o                         
  -1   5   7       2419.53       2272.68        29.83 o                         
   0   5   7         24.34         27.70         2.00 o                         
   1   5   7        517.91        477.27         9.22 o                         
   2   5   7       1987.34       1852.92        20.55 o                         
   3   5   7        848.87        815.28        10.28 o                         
   4   5   7       2305.53       2220.85        24.88 o                         
   5   5   7       2215.76       2118.05        24.16 o                         
   6   5   7        631.21        651.88        10.11 o                         
   7   5   7         57.21         63.86         4.05 o                         
   8   5   7        451.42        455.50        11.15 o                         
   9   5   7         82.48         89.93         7.34 o                         
  10   5   7         29.27         29.74         7.00 o                         
  11   5   7          5.99          3.44         6.41 o                         
  12   5   7        179.31        171.81        14.25 o                         
  13   5   7         61.42         63.82        20.42 o                         
 -13   6   7         37.13         12.40        16.05 o                         
 -12   6   7         94.54         85.95         9.84 o                         
 -11   6   7         15.32         12.26         6.70 o                         
 -10   6   7         88.03         97.80         8.79 o                         
  -9   6   7         48.04         49.86         7.01 o                         
  -8   6   7        729.58        700.13        15.11 o                         
  -7   6   7        275.30        272.20         8.34 o                         
  -6   6   7        706.06        654.83        12.22 o                         
  -5   6   7       1704.43       1631.47        23.66 o                         
  -4   6   7        582.79        573.79         9.35 o                         
  -3   6   7        943.26        917.04        21.83 o                         
  -2   6   7        239.56        259.97         4.95 o                         
  -1   6   7        230.74        207.55         4.44 o                         
   0   6   7       1483.64       1560.07        20.13 o                         
   1   6   7         63.44         48.86         2.29 o                         
   2   6   7        360.35        349.08         5.86 o                         
   3   6   7       2722.59       2718.78        31.62 o                         
   4   6   7       1345.67       1248.78        15.18 o                         
   5   6   7        282.90        262.15        10.21 o                         
   6   6   7        122.67        124.21         4.65 o                         
   7   6   7        439.89        445.72         9.12 o                         
   8   6   7        104.11        107.58         8.92 o                         
   9   6   7         20.53         20.26         6.18 o                         
  10   6   7        254.52        305.25        20.63 o                         
  11   6   7         21.13         21.07         8.15 o                         
  12   6   7        109.62        117.20        13.02 o                         
 -12   7   7         45.09         31.62         8.47 o                         
 -11   7   7         60.37         53.09         8.59 o                         
 -10   7   7         86.38         78.16         7.82 o                         
  -9   7   7        399.72        369.73        13.23 o                         
  -8   7   7          1.53          0.87         3.21 o                         
  -7   7   7         46.80         52.57         4.97 o                         
  -6   7   7        472.10        481.32        10.23 o                         
  -5   7   7        107.04        124.32         5.27 o                         
  -4   7   7        408.97        379.04         7.18 o                         
  -3   7   7        251.36        257.07         5.52 o                         
  -2   7   7        922.62        910.55        13.01 o                         
  -1   7   7        904.63        876.41        12.56 o                         
   0   7   7         46.09         36.11         2.60 o                         
   1   7   7        461.04        434.57         7.13 o                         
   2   7   7       1209.79       1300.24        15.59 o                         
   3   7   7        246.69        256.52         5.00 o                         
   4   7   7        485.57        487.96         7.64 o                         
   5   7   7         87.43         87.18         3.15 o                         
   6   7   7        806.80        811.13        11.63 o                         
   7   7   7        342.95        331.93         7.34 o                         
   8   7   7          4.98          1.02         3.58 o                         
   9   7   7         57.82         79.88         7.52 o                         
  10   7   7         37.61         55.35         8.40 o                         
  11   7   7         99.06        113.87        18.33 o                         
  12   7   7         87.43         77.80        12.33 o                         
 -12   8   7        102.05        100.41        16.42 o                         
 -11   8   7         28.40         26.41         7.48 o                         
 -10   8   7        159.22        140.47         9.82 o                         
  -9   8   7         19.10         34.67         6.77 o                         
  -8   8   7        124.05        130.80         7.09 o                         
  -7   8   7        219.62        227.83         8.08 o                         
  -6   8   7         85.96         89.09         4.92 o                         
  -5   8   7        860.95        809.33        13.03 o                         
  -4   8   7        388.94        394.95         7.57 o                         
  -3   8   7        802.47        777.16        11.90 o                         
  -2   8   7       1036.75       1059.80        16.46 o                         
  -1   8   7        207.43        218.63         5.09 o                         
   0   8   7        599.95        634.07         9.54 o                         
   1   8   7         25.84         29.28         2.60 o                         
   2   8   7       1152.49       1082.95        13.58 o                         
   3   8   7       1788.31       1770.21        20.84 o                         
   4   8   7        159.68        167.18         4.28 o                         
   5   8   7        699.42        691.72         9.63 o                         
   6   8   7        345.79        343.76         6.85 o                         
   7   8   7        129.38        134.66         5.08 o                         
   8   8   7         59.76         71.62         5.91 o                         
   9   8   7         50.62         66.27         6.59 o                         
  10   8   7        349.68        371.69        17.44 o                         
  11   8   7         90.56        111.31        13.86 o                         
  12   8   7         48.72         34.76        10.97 o                         
 -12   9   7          2.89          2.68         8.75 o                         
 -11   9   7        113.31        118.86        12.36 o                         
 -10   9   7         12.12         14.63         7.82 o                         
  -9   9   7        357.84        369.50        15.82 o                         
  -8   9   7        353.79        346.99        10.69 o                         
  -7   9   7         83.19         84.92         6.03 o                         
  -6   9   7        176.15        183.10         6.55 o                         
  -5   9   7         91.27         88.21         4.24 o                         
  -4   9   7         82.64         75.40         5.25 o                         
  -3   9   7        672.96        664.10        12.80 o                         
  -2   9   7         47.66         55.11         4.05 o                         
  -1   9   7        928.41        910.45        13.59 o                         
   0   9   7        127.53        146.32         4.24 o                         
   1   9   7       1452.51       1428.49        18.51 o                         
   2   9   7         22.27         27.94         2.94 o                         
   3   9   7        951.57        950.22        13.57 o                         
   4   9   7        492.80        489.43         8.61 o                         
   5   9   7         29.66         28.97         2.96 o                         
   6   9   7        338.80        339.24         7.52 o                         
   7   9   7        241.69        245.57         7.10 o                         
   8   9   7         79.89         79.82         7.13 o                         
   9   9   7        227.17        255.16        10.14 o                         
  10   9   7         82.65         73.22        10.32 o                         
  11   9   7        310.42        351.34        23.31 o                         
  12   9   7         19.69         26.02        14.59 o                         
 -11  10   7          0.19         -6.69         6.69 o                         
 -10  10   7        144.14        139.52        12.11 o                         
  -9  10   7        113.16        106.96        10.97 o                         
  -8  10   7        604.40        591.25        16.28 o                         
  -7  10   7        271.80        261.85        10.27 o                         
  -6  10   7        122.14        116.15         6.41 o                         
  -5  10   7        304.35        299.80         8.13 o                         
  -4  10   7        154.72        164.97         5.66 o                         
  -3  10   7        119.16        111.47         8.73 o                         
  -2  10   7        359.56        346.18         8.70 o                         
  -1  10   7         25.77         23.04         3.09 o                         
   0  10   7       1471.79       1492.35        19.41 o                         
   1  10   7        108.83        100.88         3.90 o                         
   2  10   7       1391.04       1458.27        19.21 o                         
   3  10   7        556.39        552.26         9.45 o                         
   4  10   7        110.25        118.97         4.50 o                         
   5  10   7        373.64        399.34         8.03 o                         
   6  10   7        185.71        195.58         6.37 o                         
   7  10   7        216.05        222.06         7.63 o                         
   8  10   7        232.68        248.58        10.02 o                         
   9  10   7        140.03        156.78        12.85 o                         
  10  10   7        240.91        248.17        26.26 o                         
  11  10   7          0.13          6.26        12.76 o                         
 -11  11   7        146.31        137.01        11.88 o                         
 -10  11   7          3.61          0.64         7.89 o                         
  -9  11   7        361.62        332.30        16.08 o                         
  -8  11   7         18.02         14.87         6.43 o                         
  -7  11   7        787.65        750.85        18.70 o                         
  -6  11   7        614.67        596.92        14.35 o                         
  -5  11   7         18.54         20.98         3.97 o                         
  -4  11   7        125.42        110.13         9.92 o                         
  -3  11   7        489.35        494.03        11.24 o                         
  -2  11   7        685.19        668.97        13.62 o                         
  -1  11   7       1163.78       1150.10        17.32 o                         
   0  11   7        793.01        801.25        12.18 o                         
   1  11   7       2887.16       2844.30        34.33 o                         
   2  11   7         83.95         81.03         5.22 o                         
   3  11   7        695.17        690.25        11.26 o                         
   4  11   7        993.43        999.10        14.87 o                         
   5  11   7         47.42         51.50         4.07 o                         
   6  11   7        637.29        657.19        12.49 o                         
   7  11   7        231.13        221.40        10.90 o                         
   8  11   7          7.75         14.09         5.68 o                         
   9  11   7        287.98        310.77        13.17 o                         
  10  11   7         25.75         16.42        10.94 o                         
  11  11   7        293.56        282.95        21.80 o                         
 -11  12   7          4.27         -5.82         8.67 o                         
 -10  12   7        161.99        155.32        17.53 o                         
  -9  12   7        133.14        134.73        11.98 o                         
  -8  12   7        201.50        196.54        10.32 o                         
  -7  12   7        153.92        154.13         8.94 o                         
  -6  12   7          5.30          7.46         4.35 o                         
  -5  12   7        422.08        448.18        10.81 o                         
  -4  12   7        318.00        338.04         8.75 o                         
  -3  12   7        125.10        122.55         7.09 o                         
  -2  12   7        630.56        633.44        13.59 o                         
  -1  12   7        114.11        106.66         5.07 o                         
   0  12   7        769.38        749.44        12.89 o                         
   1  12   7        139.64        130.64         4.74 o                         
   2  12   7        816.56        805.63        12.73 o                         
   3  12   7        625.16        583.98        10.36 o                         
   4  12   7         47.72         54.85         4.14 o                         
   5  12   7        295.86        274.14         7.77 o                         
   6  12   7          6.71          6.49         3.51 o                         
   7  12   7         73.74         74.70         6.97 o                         
   8  12   7         46.62         56.15         7.77 o                         
   9  12   7         36.86         51.03         7.94 o                         
  10  12   7         97.85         45.28        12.60 o                         
  11  12   7         15.23         15.59        12.01 o                         
 -10  13   7         34.42         23.77         9.45 o                         
  -9  13   7        216.91        216.13        11.43 o                         
  -8  13   7         38.04         44.78         7.67 o                         
  -7  13   7        196.69        193.09        10.52 o                         
  -6  13   7        179.13        176.86         8.30 o                         
  -5  13   7         62.63         69.87         6.62 o                         
  -4  13   7        100.29        101.63         5.59 o                         
  -3  13   7        255.29        262.28         8.56 o                         
  -2  13   7        129.01        125.47         5.70 o                         
  -1  13   7         93.88         89.17         5.09 o                         
   0  13   7       1146.26       1139.75        17.81 o                         
   1  13   7        605.93        610.56        10.71 o                         
   2  13   7         48.00         50.26         4.04 o                         
   3  13   7         33.93         39.71         4.89 o                         
   4  13   7        502.34        477.08         9.55 o                         
   5  13   7        188.74        187.81         6.77 o                         
   6  13   7         37.45         37.09         5.01 o                         
   7  13   7         28.06         28.94         6.01 o                         
   8  13   7         43.20         59.38        10.53 o                         
   9  13   7        365.38        384.51        17.10 o                         
  10  13   7         39.23         39.34        12.31 o                         
  11  13   7         96.80         86.43        22.25 o                         
 -10  14   7         73.43         65.78        13.15 o                         
  -9  14   7         63.87         74.67        10.24 o                         
  -8  14   7        190.71        195.96        11.00 o                         
  -7  14   7         19.69         22.61         6.48 o                         
  -6  14   7         38.49         32.75         6.50 o                         
  -5  14   7         28.54         44.70         6.14 o                         
  -4  14   7         33.52         36.60         5.69 o                         
  -3  14   7        132.56        123.26         6.64 o                         
  -2  14   7        297.37        305.06         8.56 o                         
  -1  14   7        154.11        159.19         6.38 o                         
   0  14   7       1172.54       1190.88        20.04 o                         
   1  14   7         19.08         13.92         3.55 o                         
   2  14   7        632.54        619.84        11.38 o                         
   3  14   7        119.51         99.12         4.89 o                         
   4  14   7        149.89        151.62         5.72 o                         
   5  14   7          4.98          2.82         3.91 o                         
   6  14   7          5.97          1.04         5.26 o                         
   7  14   7         10.19         12.76         5.41 o                         
   8  14   7        155.93        162.81        10.45 o                         
   9  14   7         40.90         55.45         9.21 o                         
  10  14   7        227.69        222.82        31.00 o                         
  -9  15   7         47.96         45.01         9.69 o                         
  -8  15   7         12.94         16.86         8.00 o                         
  -7  15   7        151.25        154.48        26.74 o                         
  -6  15   7         51.05         50.22         7.45 o                         
  -5  15   7          9.19          7.57         4.72 o                         
  -4  15   7        127.52        128.27         7.55 o                         
  -3  15   7         58.56         64.33         5.34 o                         
  -2  15   7        231.22        248.69         8.08 o                         
  -1  15   7        150.30        148.03         6.43 o                         
   0  15   7         34.47         34.35         4.55 o                         
   1  15   7        609.74        643.02        13.90 o                         
   2  15   7        117.46        110.04         5.39 o                         
   3  15   7         34.29         34.11         4.12 o                         
   4  15   7         27.14         22.60         3.75 o                         
   5  15   7          6.00          4.65         3.98 o                         
   6  15   7        106.18        119.88         7.29 o                         
   7  15   7         40.52         47.24        13.95 o                         
   8  15   7         12.08         16.26         7.54 o                         
   9  15   7        278.95        325.61        33.62 o                         
  -9  16   7          4.87          1.56         9.85 o                         
  -8  16   7        114.07        102.94        11.49 o                         
  -7  16   7         73.87         73.03        10.63 o                         
  -6  16   7         10.51          6.01         5.88 o                         
  -5  16   7         18.18         21.12         5.74 o                         
  -4  16   7         48.97         57.32         6.88 o                         
  -3  16   7        163.30        167.47         7.43 o                         
  -2  16   7        180.49        177.20         8.02 o                         
  -1  16   7        123.39        132.89         7.28 o                         
   0  16   7        598.30        608.31        14.68 o                         
   1  16   7         72.39         76.45         7.72 o                         
   2  16   7         94.84        106.07         6.69 o                         
   3  16   7        274.34        299.61         9.29 o                         
   4  16   7         20.33         16.47         4.97 o                         
   5  16   7          8.86          5.01         4.93 o                         
   6  16   7         13.66         13.06         5.90 o                         
   7  16   7        112.24        117.17        10.32 o                         
   8  16   7        264.40        270.99        15.54 o                         
   9  16   7          6.82         12.74         8.94 o                         
  -8  17   7          2.97         -2.06         7.44 o                         
  -7  17   7        114.06        117.15        17.37 o                         
  -6  17   7         62.41         73.18         8.98 o                         
  -5  17   7         38.36         41.53         6.92 o                         
  -4  17   7         52.86         56.73         6.93 o                         
  -3  17   7        367.48        350.74        10.58 o                         
  -2  17   7         20.83         21.10         4.99 o                         
  -1  17   7        669.43        673.36        16.07 o                         
   0  17   7          2.69         -2.25         3.89 o                         
   1  17   7        648.42        645.22        15.68 o                         
   2  17   7        113.96        109.40         7.41 o                         
   3  17   7        184.15        200.18         9.73 o                         
   4  17   7        310.45        321.88        12.58 o                         
   5  17   7         39.75         38.04         6.56 o                         
   6  17   7          7.70          8.43         6.90 o                         
   7  17   7         26.58         20.47         9.53 o                         
   8  17   7          4.32          7.00         9.01 o                         
  -7  18   7          0.64          3.01         8.16 o                         
  -6  18   7         62.70         68.82         8.95 o                         
  -5  18   7         19.94         15.63         6.46 o                         
  -4  18   7         74.41         87.49         8.55 o                         
  -3  18   7         22.24         22.80         6.11 o                         
  -2  18   7        516.35        540.53        13.50 o                         
  -1  18   7         38.68         35.15         5.57 o                         
   0  18   7        810.72        829.48        18.87 o                         
   1  18   7          8.91          9.49         4.88 o                         
   2  18   7        470.13        511.32        14.19 o                         
   3  18   7         24.44         24.82         5.67 o                         
   4  18   7         24.98         23.41         6.60 o                         
   5  18   7         11.66         13.31         6.85 o                         
   6  18   7          8.09          4.15         7.51 o                         
   7  18   7          4.61          6.43         6.88 o                         
  -6  19   7          2.48          0.12         6.54 o                         
  -5  19   7          1.61          2.71         6.62 o                         
  -4  19   7          2.97          6.32         5.63 o                         
  -3  19   7         87.26         82.99         8.54 o                         
  -2  19   7         10.51         13.52         5.21 o                         
  -1  19   7        410.86        421.29        12.13 o                         
   0  19   7         11.68         14.78         5.63 o                         
   1  19   7        455.73        432.40        13.42 o                         
   2  19   7          1.45         -4.72         4.72 o                         
   3  19   7         87.50        101.64        11.15 o                         
   4  19   7          5.38          6.55         5.84 o                         
   5  19   7          3.48         -3.38         6.20 o                         
   6  19   7          9.53         13.63         8.85 o                         
  -5  20   7         24.09         18.67         7.67 o                         
  -4  20   7        133.02        133.01         9.40 o                         
  -3  20   7          0.33          5.07         5.78 o                         
  -2  20   7        112.78        113.91         8.94 o                         
  -1  20   7          2.28         -0.40         4.76 o                         
   0  20   7        251.21        227.78        11.69 o                         
   1  20   7          9.94          1.95         5.03 o                         
   2  20   7         81.31         63.07         7.26 o                         
   3  20   7          1.17         -1.96         5.56 o                         
   4  20   7         19.91         17.57         7.83 o                         
   5  20   7         11.29         18.92         7.92 o                         
  -4  21   7         57.45         66.67        14.81 o                         
  -3  21   7        153.32        154.72        10.11 o                         
  -2  21   7          3.40          0.61         6.17 o                         
  -1  21   7         74.19         62.28         8.78 o                         
   0  21   7          3.60          7.99         6.01 o                         
   1  21   7        245.33        247.38        11.16 o                         
   2  21   7          0.75          0.53         5.50 o                         
   3  21   7         41.34         30.27         7.86 o                         
   4  21   7          9.98          3.65        15.68 o                         
  -1  22   7          6.92         12.03        14.22 o                         
   1  22   7         11.38          8.39        17.87 o                         
 -12   0   8         16.52         10.36        12.58 o                         
 -10   0   8        292.48        255.19        30.27 o                         
  -8   0   8        108.81        123.54         9.30 o                         
  -6   0   8        141.07        152.68         5.98 o                         
  -4   0   8         12.42         16.36         3.03 o                         
  -2   0   8       5445.61       5478.12        80.95 o                         
   0   0   8       2373.94       2033.80        35.32 o                         
   2   0   8        850.96        769.03        24.53 o                         
   4   0   8         42.55         44.25         3.54 o                         
   6   0   8        544.05        650.90        12.91 o                         
   8   0   8        847.06        815.30        28.87 o                         
  10   0   8        179.70        204.90        16.30 o                         
  12   0   8        121.68        150.61        16.88 o                         
 -13   1   8         24.16         10.02         8.78 o                         
 -12   1   8          2.18          8.28         7.30 o                         
 -11   1   8        566.02        554.25        27.07 o                         
 -10   1   8        136.01        123.19        12.95 o                         
  -9   1   8        143.54        134.60         8.43 o                         
  -8   1   8        942.26        973.00        20.03 o                         
  -7   1   8        495.64        528.05        11.32 o                         
  -6   1   8        266.82        272.94         6.88 o                         
  -5   1   8         89.78         99.52         3.54 o                         
  -4   1   8        180.85        208.18         4.69 o                         
  -3   1   8       1468.48       1470.81        17.80 o                         
  -2   1   8       1031.94       1131.50        14.08 o                         
  -1   1   8       7651.99       7739.76        95.60 o                         
   0   1   8        950.13       1072.68        12.48 o                         
   1   1   8       1010.90        924.94        26.10 o                         
   2   1   8       1748.50       1821.53        22.69 o                         
   3   1   8       2272.56       2327.64        28.54 o                         
   4   1   8         98.04         93.22         2.97 o                         
   5   1   8        496.74        511.90         7.94 o                         
   6   1   8        172.57        147.18         4.15 o                         
   7   1   8        931.58        899.07        12.11 o                         
   8   1   8        114.98        128.82         9.24 o                         
   9   1   8        399.36        448.45        15.13 o                         
  10   1   8        112.23        126.39         9.81 o                         
  11   1   8        703.58        734.06        22.24 o                         
  12   1   8          0.31          6.89         6.98 o                         
  13   1   8          6.63          5.84         7.51 o                         
 -13   2   8         94.78         76.81        11.75 o                         
 -12   2   8        107.77         93.31        14.46 o                         
 -11   2   8         23.77         29.94        11.79 o                         
 -10   2   8       1103.00       1043.23        31.69 o                         
  -9   2   8        188.00        171.51         8.93 o                         
  -8   2   8         85.13         93.27         6.98 o                         
  -7   2   8        102.91        111.99         5.24 o                         
  -6   2   8         12.83         19.83         2.42 o                         
  -5   2   8        562.01        527.91         7.98 o                         
  -4   2   8        482.29        508.30         7.98 o                         
  -3   2   8        107.45        128.55         3.77 o                         
  -2   2   8      10395.64      10695.32       110.05 o                         
  -1   2   8        428.45        392.10         9.72 o                         
   0   2   8       2866.01       2538.03        27.38 o                         
   1   2   8       2741.49       2897.04        34.76 o                         
   2   2   8       4879.40       4717.70        55.40 o                         
   3   2   8        489.28        516.24         8.09 o                         
   4   2   8        189.26        186.60         4.17 o                         
   5   2   8        174.53        156.03         4.09 o                         
   6   2   8         84.93         97.82         3.62 o                         
   7   2   8         88.73        102.70         4.32 o                         
   8   2   8        507.08        522.21        15.53 o                         
   9   2   8        183.52        187.57        10.29 o                         
  10   2   8        554.59        578.30        18.45 o                         
  11   2   8        139.78        145.94        11.17 o                         
  12   2   8        111.52        109.97        10.99 o                         
  13   2   8         15.28         18.64         8.74 o                         
 -13   3   8         99.54         98.29        13.81 o                         
 -12   3   8         10.81          7.90         8.82 o                         
 -11   3   8        963.34        952.72        26.43 o                         
 -10   3   8          3.22         11.25         5.92 o                         
  -9   3   8        716.42        673.93        17.13 o                         
  -8   3   8        172.64        162.45         9.24 o                         
  -7   3   8        437.52        442.38        10.51 o                         
  -6   3   8        228.70        226.51         6.93 o                         
  -5   3   8        109.25         99.36         3.20 o                         
  -4   3   8        148.06        160.56         4.10 o                         
  -3   3   8       1678.91       1866.07        23.75 o                         
  -2   3   8       1409.56       1518.61        17.35 o                         
  -1   3   8       2909.29       2890.08        37.32 o                         
   0   3   8        135.13        148.54         3.33 o                         
   1   3   8       2252.13       2164.17        25.00 o                         
   2   3   8       2233.98       2278.26        28.03 o                         
   3   3   8       2222.67       2197.01        24.25 o                         
   4   3   8        143.60        143.89         3.82 o                         
   5   3   8         13.79         14.65         2.39 o                         
   6   3   8        323.82        327.52         7.45 o                         
   7   3   8        494.66        520.74        10.47 o                         
   8   3   8        242.91        234.73         7.85 o                         
   9   3   8        693.09        685.52        19.36 o                         
  10   3   8         19.42         23.58         7.36 o                         
  11   3   8       1143.75       1163.22        29.67 o                         
  12   3   8         10.53          4.11         7.32 o                         
  13   3   8        112.00         90.40        18.42 o                         
 -13   4   8         53.34         44.49        18.96 o                         
 -12   4   8        235.62        217.40        15.41 o                         
 -11   4   8          3.47          1.16         6.16 o                         
 -10   4   8        657.55        643.91        17.69 o                         
  -9   4   8         69.07         79.42         7.59 o                         
  -8   4   8        799.07        778.84        18.58 o                         
  -7   4   8         63.45         71.88         4.90 o                         
  -6   4   8        554.09        536.24        10.43 o                         
  -5   4   8        794.07        794.54        12.25 o                         
  -4   4   8        231.78        229.42        11.63 o                         
  -3   4   8        333.02        352.02         7.06 o                         
  -2   4   8       3338.93       3519.98        42.27 o                         
  -1   4   8       2300.95       2529.16        35.72 o                         
   0   4   8       5923.84       5920.15        65.17 o                         
   1   4   8        978.47        935.04        13.55 o                         
   2   4   8       8488.88       8513.91        88.03 o                         
   3   4   8        732.35        690.38         9.14 o                         
   4   4   8       1888.06       1811.99        21.89 o                         
   5   4   8        482.43        467.21         7.74 o                         
   6   4   8        128.85        129.52         5.00 o                         
   7   4   8        460.05        433.21        10.17 o                         
   8   4   8        551.85        551.35        13.86 o                         
   9   4   8        280.44        299.61        12.63 o                         
  10   4   8        929.16        935.26        33.53 o                         
  11   4   8         20.78         20.07         7.72 o                         
  12   4   8        587.32        595.16        20.96 o                         
 -13   5   8         43.94         29.54        18.60 o                         
 -12   5   8         32.77         28.87         9.72 o                         
 -11   5   8        499.31        483.59        16.13 o                         
 -10   5   8         19.49         25.04         6.82 o                         
  -9   5   8        278.88        271.12        11.38 o                         
  -8   5   8         66.65         79.04         7.10 o                         
  -7   5   8        686.25        683.57        14.33 o                         
  -6   5   8        167.64        179.88         5.87 o                         
  -5   5   8        164.71        178.33         4.67 o                         
  -4   5   8        276.21        272.62         5.73 o                         
  -3   5   8        664.25        696.79        10.65 o                         
  -2   5   8       1390.32       1399.36        18.49 o                         
  -1   5   8       2751.95       2830.60        36.84 o                         
   0   5   8         31.76         21.17         1.86 o                         
   1   5   8       4108.08       4233.12        50.32 o                         
   2   5   8       1438.49       1506.10        18.32 o                         
   3   5   8       1023.94       1024.01        13.38 o                         
   4   5   8        332.51        341.03         6.23 o                         
   5   5   8        256.68        240.48         5.28 o                         
   6   5   8        219.85        220.08         5.30 o                         
   7   5   8        315.96        327.86         8.21 o                         
   8   5   8        311.02        297.60         9.04 o                         
   9   5   8         44.66         53.84         8.02 o                         
  10   5   8        149.50        153.63        10.57 o                         
  11   5   8        480.85        512.76        18.48 o                         
  12   5   8         41.65         46.55        10.93 o                         
 -12   6   8        155.28        150.43        12.63 o                         
 -11   6   8          9.45          8.60         6.80 o                         
 -10   6   8        519.95        519.13        17.78 o                         
  -9   6   8         76.25         71.34         7.98 o                         
  -8   6   8        538.36        543.07        13.33 o                         
  -7   6   8         26.64         37.71         4.70 o                         
  -6   6   8        234.11        238.72         6.87 o                         
  -5   6   8        273.89        261.73         5.82 o                         
  -4   6   8        261.03        253.52         5.65 o                         
  -3   6   8        309.41        278.16        16.02 o                         
  -2   6   8       1681.73       1659.93        21.55 o                         
  -1   6   8         65.57         80.20         2.76 o                         
   0   6   8        353.78        296.90         5.13 o                         
   1   6   8         19.80         21.49         1.84 o                         
   2   6   8       2406.35       2391.83        27.98 o                         
   3   6   8       1828.19       1737.59        21.25 o                         
   4   6   8        646.01        653.87         9.87 o                         
   5   6   8         96.09         98.10         3.64 o                         
   6   6   8        167.95        178.73         4.65 o                         
   7   6   8        198.09        209.25         6.06 o                         
   8   6   8        428.57        448.32        11.50 o                         
   9   6   8         46.83         49.14         7.80 o                         
  10   6   8        190.67        221.07        12.20 o                         
  11   6   8         57.39         64.57        10.94 o                         
  12   6   8        105.70        116.51        13.41 o                         
 -12   7   8          8.60          4.29         7.33 o                         
 -11   7   8        131.40        107.12        10.89 o                         
 -10   7   8          4.13          1.62         5.78 o                         
  -9   7   8        130.36        131.81         8.87 o                         
  -8   7   8         36.05         56.98         7.60 o                         
  -7   7   8        595.78        584.09        15.50 o                         
  -6   7   8        409.93        414.05         9.45 o                         
  -5   7   8         71.71         68.16         3.26 o                         
  -4   7   8        237.32        230.62         5.46 o                         
  -3   7   8        159.37        151.21         4.37 o                         
  -2   7   8        282.85        276.61         6.40 o                         
  -1   7   8       1833.08       1765.39        22.88 o                         
   0   7   8          6.36          0.44         1.82 o                         
   1   7   8       2184.87       2078.48        26.52 o                         
   2   7   8        151.03        169.78         4.06 o                         
   3   7   8        661.71        629.02         8.78 o                         
   4   7   8        469.64        472.28         7.08 o                         
   5   7   8         66.29         63.99         2.95 o                         
   6   7   8        283.56        292.76         6.64 o                         
   7   7   8        141.17        145.51         5.45 o                         
   8   7   8        212.14        229.64         8.29 o                         
   9   7   8         57.19         68.81         8.31 o                         
  10   7   8         20.25         36.85         7.24 o                         
  11   7   8         86.42         89.15        11.34 o                         
  12   7   8         61.17         46.53        10.93 o                         
 -12   8   8         17.85         19.11         9.48 o                         
 -11   8   8         59.73         57.32        10.50 o                         
 -10   8   8        112.46        129.83         9.73 o                         
  -9   8   8          4.23         -2.72         5.16 o                         
  -8   8   8        208.59        213.13         9.76 o                         
  -7   8   8        356.58        337.89         9.93 o                         
  -6   8   8        405.06        409.01         9.61 o                         
  -5   8   8        476.07        494.47         9.50 o                         
  -4   8   8          5.48          5.85         2.26 o                         
  -3   8   8        110.62        107.18         6.62 o                         
  -2   8   8        428.69        358.80        15.27 o                         
  -1   8   8        496.02        461.91         8.15 o                         
   0   8   8          9.12         20.30         2.51 o                         
   1   8   8        172.98        157.67         4.32 o                         
   2   8   8       2749.73       2625.13        31.27 o                         
   3   8   8        826.67        813.41        11.14 o                         
   4   8   8         25.02         35.98         3.01 o                         
   5   8   8        391.16        401.30         7.23 o                         
   6   8   8         94.55         92.13         4.26 o                         
   7   8   8         88.29         92.75         5.27 o                         
   8   8   8         60.04         70.29         6.01 o                         
   9   8   8         30.06         42.59         6.22 o                         
  10   8   8         44.75         55.67         9.79 o                         
  11   8   8         16.77         16.66         8.43 o                         
  12   8   8         84.70         78.78        16.55 o                         
 -12   9   8         13.45         23.70        21.88 o                         
 -11   9   8         59.22         58.45        12.97 o                         
 -10   9   8         16.28         12.29         8.13 o                         
  -9   9   8         50.43         54.05         9.42 o                         
  -8   9   8        194.96        192.74         9.27 o                         
  -7   9   8        840.71        815.00        21.36 o                         
  -6   9   8        969.36        945.96        18.46 o                         
  -5   9   8         70.81         61.86         4.52 o                         
  -4   9   8        703.63        707.79        12.72 o                         
  -3   9   8        486.45        490.37        10.54 o                         
  -2   9   8        312.89        302.22         7.34 o                         
  -1   9   8        348.55        383.01         8.40 o                         
   0   9   8        110.11        110.32         3.82 o                         
   1   9   8        374.13        431.64         7.72 o                         
   2   9   8        824.15        774.91        11.64 o                         
   3   9   8        813.91        802.43        12.07 o                         
   4   9   8        844.50        853.59        12.82 o                         
   5   9   8        222.77        224.11         5.87 o                         
   6   9   8        306.37        313.46         9.74 o                         
   7   9   8        114.27        113.46         5.82 o                         
   8   9   8         34.83         43.45         6.19 o                         
   9   9   8         41.34         57.83         7.35 o                         
  10   9   8          3.94         11.39        18.96 o                         
  11   9   8        280.54        296.01        21.01 o                         
  12   9   8         51.91         22.25        17.50 o                         
 -11  10   8          9.11          7.53         7.79 o                         
 -10  10   8        125.27        108.63        12.28 o                         
  -9  10   8         11.65         16.90         8.06 o                         
  -8  10   8        154.66        156.56         9.49 o                         
  -7  10   8        547.67        516.75        14.71 o                         
  -6  10   8        166.90        162.97         7.64 o                         
  -5  10   8       2106.20       2068.16        30.62 o                         
  -4  10   8         93.96        103.12         4.90 o                         
  -3  10   8       1210.05       1175.09        20.29 o                         
  -2  10   8        157.23        151.80         6.39 o                         
  -1  10   8         91.49        102.70         4.35 o                         
   0  10   8          2.41          0.87         2.18 o                         
   1  10   8         67.41         64.57         3.47 o                         
   2  10   8        810.36        812.43        12.32 o                         
   3  10   8       1725.01       1663.24        21.78 o                         
   4  10   8         38.82         50.02         3.91 o                         
   5  10   8       1567.02       1553.70        21.01 o                         
   6  10   8         20.70         18.04         3.96 o                         
   7  10   8        333.12        328.85        10.01 o                         
   8  10   8         26.01         20.13         5.44 o                         
   9  10   8         94.42         80.88         9.19 o                         
  10  10   8        176.84        170.14        16.77 o                         
  11  10   8         68.60        118.51        39.38 o                         
 -11  11   8         20.40          9.75         9.48 o                         
 -10  11   8         20.63         16.21         8.88 o                         
  -9  11   8         80.67         86.83        11.48 o                         
  -8  11   8         25.22         30.27         6.17 o                         
  -7  11   8         21.77         30.36         6.25 o                         
  -6  11   8        412.72        437.32        14.06 o                         
  -5  11   8         79.15         68.99         5.19 o                         
  -4  11   8       1823.43       1841.39        29.76 o                         
  -3  11   8        268.68        292.63         8.51 o                         
  -2  11   8        126.63        126.57         5.84 o                         
  -1  11   8        418.56        416.11         8.76 o                         
   0  11   8        736.84        691.87        12.01 o                         
   1  11   8        428.71        429.13         8.86 o                         
   2  11   8        276.93        263.98         6.38 o                         
   3  11   8        294.18        309.66         7.10 o                         
   4  11   8       1661.60       1669.71        22.36 o                         
   5  11   8         40.87         48.65         4.29 o                         
   6  11   8        570.87        591.42        12.59 o                         
   7  11   8          4.31          5.74         4.14 o                         
   8  11   8        200.68        198.66        10.69 o                         
   9  11   8        113.46        119.82        10.66 o                         
  10  11   8         16.54          3.83         9.19 o                         
  11  11   8         16.85         25.71        12.03 o                         
 -11  12   8         33.50         25.53        19.33 o                         
 -10  12   8         77.92         71.04        11.33 o                         
  -9  12   8         54.99         46.86        11.37 o                         
  -8  12   8         50.18         47.35         7.32 o                         
  -7  12   8        105.16        103.02         8.05 o                         
  -6  12   8        271.48        257.15         9.59 o                         
  -5  12   8        996.98       1033.74        27.43 o                         
  -4  12   8         30.45         42.03         4.87 o                         
  -3  12   8        666.39        655.53        14.02 o                         
  -2  12   8        111.61        122.94         7.15 o                         
  -1  12   8       1051.06       1051.29        16.68 o                         
   0  12   8         46.42         53.94         4.35 o                         
   1  12   8        212.94        189.37         8.06 o                         
   2  12   8        297.17        280.66         6.82 o                         
   3  12   8        325.51        331.14         7.58 o                         
   4  12   8         21.48         22.63         3.48 o                         
   5  12   8        808.56        835.98        14.85 o                         
   6  12   8        114.00        112.53         6.21 o                         
   7  12   8        296.95        303.96        11.11 o                         
   8  12   8         91.39         99.77         9.26 o                         
   9  12   8         83.61        103.97        10.58 o                         
  10  12   8        234.38        202.75        18.47 o                         
  11  12   8          8.28         10.21        13.13 o                         
 -10  13   8         18.53          9.32         8.94 o                         
  -9  13   8          5.62         -3.47         7.84 o                         
  -8  13   8         12.19         16.16         6.02 o                         
  -7  13   8         27.65         16.94         5.97 o                         
  -6  13   8        612.13        657.56        17.63 o                         
  -5  13   8         31.22         33.53         5.30 o                         
  -4  13   8        639.08        638.23        14.81 o                         
  -3  13   8         45.36         61.72         6.13 o                         
  -2  13   8        404.71        421.22        10.11 o                         
  -1  13   8        202.09        221.35         7.19 o                         
   0  13   8        307.49        301.74         7.84 o                         
   1  13   8        142.26        144.02         5.63 o                         
   2  13   8         61.73         59.03         4.30 o                         
   3  13   8         55.74         62.91         5.26 o                         
   4  13   8        539.90        519.77        10.25 o                         
   5  13   8         10.44         10.86         3.86 o                         
   6  13   8        294.29        321.63         9.41 o                         
   7  13   8         28.92         25.89         5.68 o                         
   8  13   8         88.84         88.16        10.00 o                         
   9  13   8         11.32         12.06         9.98 o                         
  10  13   8         95.22         91.85        18.42 o                         
 -10  14   8          2.59          6.56        17.14 o                         
  -9  14   8         50.11         53.54         8.62 o                         
  -8  14   8         15.04         13.99         6.49 o                         
  -7  14   8         92.87         85.96         9.50 o                         
  -6  14   8         66.02         80.07        11.00 o                         
  -5  14   8        305.87        320.14        10.62 o                         
  -4  14   8         24.44         28.74         5.24 o                         
  -3  14   8        132.31        128.50         6.75 o                         
  -2  14   8         18.97         18.94         4.07 o                         
  -1  14   8        110.98        106.86         5.65 o                         
   0  14   8        414.44        447.87        10.62 o                         
   1  14   8         25.65         21.15         3.84 o                         
   2  14   8         44.85         47.04         4.55 o                         
   3  14   8         84.34         89.43         4.87 o                         
   4  14   8          4.73          3.30         3.21 o                         
   5  14   8        116.67        114.72         6.08 o                         
   6  14   8         46.95         49.55         5.86 o                         
   7  14   8         57.05         67.58         8.40 o                         
   8  14   8         25.76         30.14         6.78 o                         
   9  14   8         12.87          0.05         6.82 o                         
  10  14   8          1.49          3.28        13.13 o                         
  -9  15   8          8.26         12.58         7.99 o                         
  -8  15   8         75.68         80.45        10.56 o                         
  -7  15   8        105.61         96.84        14.11 o                         
  -6  15   8        124.25        112.76         9.11 o                         
  -5  15   8          7.25          8.85         4.71 o                         
  -4  15   8        533.24        543.56        14.24 o                         
  -3  15   8        120.75        124.70         6.40 o                         
  -2  15   8         57.65         53.15         5.39 o                         
  -1  15   8         51.92         60.29         5.31 o                         
   0  15   8          4.37          5.77         3.64 o                         
   1  15   8         35.21         39.52         4.44 o                         
   2  15   8         15.22         11.54         3.96 o                         
   3  15   8         22.21         20.52         3.84 o                         
   4  15   8        546.85        549.02        11.77 o                         
   5  15   8         17.62          6.30         5.01 o                         
   6  15   8         62.09         55.66         6.39 o                         
   7  15   8         16.72          9.66         5.23 o                         
   8  15   8        190.39        201.50        15.86 o                         
   9  15   8         48.94         36.26        20.97 o                         
  -9  16   8         67.60        115.24        20.06 o                         
  -8  16   8          8.39          8.95         7.54 o                         
  -7  16   8        159.62        160.43        11.92 o                         
  -6  16   8         49.06         39.24         8.15 o                         
  -5  16   8        259.53        271.62        10.64 o                         
  -4  16   8         17.70         23.39         5.69 o                         
  -3  16   8        429.30        449.30        10.77 o                         
  -2  16   8          4.73          2.12         3.67 o                         
  -1  16   8         77.66         83.02         5.96 o                         
   0  16   8          0.05          5.06         3.76 o                         
   1  16   8         39.80         44.76         6.52 o                         
   2  16   8         38.70         27.14         4.27 o                         
   3  16   8         75.79         73.70         6.21 o                         
   4  16   8         15.73         16.61         5.34 o                         
   5  16   8        211.74        225.84        10.45 o                         
   6  16   8        352.91        365.29        13.19 o                         
   7  16   8         79.91         87.10        11.00 o                         
   8  16   8         12.67         11.59         9.35 o                         
   9  16   8         75.31         75.85        16.78 o                         
  -8  17   8         48.40         63.37        12.40 o                         
  -7  17   8          7.59          5.64         7.53 o                         
  -6  17   8         98.68         93.08         9.82 o                         
  -5  17   8         13.89         12.85         6.23 o                         
  -4  17   8        634.41        696.24        17.41 o                         
  -3  17   8         76.28         81.08         8.04 o                         
  -2  17   8        223.06        231.90         9.51 o                         
  -1  17   8          1.11          3.32         4.32 o                         
   0  17   8          2.81          0.14         4.30 o                         
   1  17   8          0.63          1.17         4.45 o                         
   2  17   8         90.06         89.10         7.21 o                         
   3  17   8         11.82          7.73         4.67 o                         
   4  17   8        478.44        494.43        15.99 o                         
   5  17   8         63.72         59.44         8.64 o                         
   6  17   8        315.58        330.63        14.56 o                         
   7  17   8         54.41         47.64         9.32 o                         
   8  17   8         89.28         99.75        11.89 o                         
  -7  18   8         79.19         94.07        22.42 o                         
  -6  18   8         95.51        101.82         9.91 o                         
  -5  18   8        284.42        277.98        15.12 o                         
  -4  18   8         20.67         23.73         6.19 o                         
  -3  18   8        668.29        695.75        17.91 o                         
  -2  18   8         13.24         11.63         4.95 o                         
  -1  18   8        122.40        125.67         8.13 o                         
   0  18   8          0.94         11.46         5.11 o                         
   1  18   8        107.55        105.03         7.71 o                         
   2  18   8         49.04         48.32         6.46 o                         
   3  18   8        237.45        229.05         9.95 o                         
   4  18   8         22.84         25.16         7.18 o                         
   5  18   8        821.84        873.69        24.46 o                         
   6  18   8         46.11         41.56        26.30 o                         
   7  18   8        137.62        116.15        19.16 o                         
  -6  19   8         65.00         62.29        14.65 o                         
  -5  19   8         33.86         23.89         7.62 o                         
  -4  19   8        583.83        640.89        18.49 o                         
  -3  19   8          5.46          0.10         5.46 o                         
  -2  19   8         51.92         49.56         6.35 o                         
  -1  19   8          3.48         -2.27         4.33 o                         
   0  19   8          7.07          9.14         5.36 o                         
   1  19   8         11.42         12.55         5.44 o                         
   2  19   8         90.41         93.80        11.50 o                         
   3  19   8         37.20         41.44         7.83 o                         
   4  19   8        381.46        373.63        27.11 o                         
   5  19   8         28.53         19.43         7.21 o                         
   6  19   8        151.93        155.75        13.67 o                         
  -5  20   8        100.01         64.98        15.32 o                         
  -4  20   8         11.42          4.84         6.29 o                         
  -3  20   8        177.45        171.04        10.25 o                         
  -2  20   8         72.42         76.54         8.47 o                         
  -1  20   8         23.43         24.05         5.81 o                         
   0  20   8          4.35          4.65         5.33 o                         
   1  20   8         12.56         12.19         5.66 o                         
   2  20   8         12.76         12.13         5.56 o                         
   3  20   8        127.84        128.34        11.11 o                         
   4  20   8         29.65         28.25         8.25 o                         
   5  20   8        169.91        143.82        17.13 o                         
  -3  21   8         16.06         17.23         9.55 o                         
  -2  21   8         31.07         27.15         7.25 o                         
  -1  21   8         32.95         19.45         6.54 o                         
   0  21   8          8.43         12.49         6.13 o                         
   1  21   8         72.74         53.48         7.69 o                         
   2  21   8          8.27          0.55         6.23 o                         
   3  21   8         20.70          8.00        10.44 o                         
 -13   0   9         10.20         -3.65        13.86 o                         
 -11   0   9         77.56        100.13        19.51 o                         
  -9   0   9        130.79        122.59        12.37 o                         
  -7   0   9        127.01        130.43         8.26 o                         
  -5   0   9         50.07         60.11         3.81 o                         
  -3   0   9       1554.80       1612.80        29.11 o                         
  -1   0   9        701.18        723.38        16.76 o                         
   1   0   9        365.20        390.75         9.28 o                         
   3   0   9        372.08        338.94         8.85 o                         
   5   0   9         89.04         63.70         4.56 o                         
   7   0   9        360.26        391.21        10.96 o                         
   9   0   9         23.37         21.64         8.90 o                         
  11   0   9        492.05        541.67        31.18 o                         
  13   0   9          2.64         34.28        21.52 o                         
 -13   1   9          6.14         12.48        11.08 o                         
 -12   1   9        157.39        173.81        18.53 o                         
 -11   1   9         20.25         30.20        11.00 o                         
 -10   1   9          0.65          3.59         6.36 o                         
  -9   1   9         22.82         22.11         6.16 o                         
  -8   1   9         84.62         82.76         6.51 o                         
  -7   1   9         41.56         46.57         4.69 o                         
  -6   1   9         99.02         99.13         3.93 o                         
  -5   1   9        227.10        235.01         5.08 o                         
  -4   1   9        658.05        623.77        10.21 o                         
  -3   1   9         82.97        110.90         3.08 o                         
  -2   1   9        190.90        151.75         6.33 o                         
  -1   1   9        107.46        107.59         3.29 o                         
   0   1   9         21.39         30.50         1.84 o                         
   1   1   9         35.56         39.56         2.00 o                         
   2   1   9       1287.47       1076.15        14.52 o                         
   3   1   9        101.51        128.34         4.02 o                         
   4   1   9        364.02        347.33         6.46 o                         
   5   1   9         98.76         73.66         3.37 o                         
   6   1   9        747.51        770.35        12.11 o                         
   7   1   9         11.02          6.12         2.64 o                         
   8   1   9         82.54         84.93         7.62 o                         
   9   1   9         42.08         47.41         7.26 o                         
  10   1   9          1.42         -2.77         6.11 o                         
  11   1   9         92.22         94.08        10.63 o                         
  12   1   9         99.77        102.17        11.21 o                         
  13   1   9          6.16         12.34        14.57 o                         
 -13   2   9        192.33        161.19        25.89 o                         
 -12   2   9         42.19         46.26        10.08 o                         
 -11   2   9        160.88        163.83        12.12 o                         
 -10   2   9        159.31        144.98        10.69 o                         
  -9   2   9          7.17          6.28         5.43 o                         
  -8   2   9         40.57         47.99         7.10 o                         
  -7   2   9        620.06        616.76        13.03 o                         
  -6   2   9        149.26        142.96         4.24 o                         
  -5   2   9        970.11        996.26        14.02 o                         
  -4   2   9         58.67         62.34         3.68 o                         
  -3   2   9       2867.27       2971.51        32.27 o                         
  -2   2   9        273.13        289.11         4.92 o                         
  -1   2   9       1113.88       1133.94        15.04 o                         
   0   2   9        103.89        137.72         3.06 o                         
   1   2   9        262.22        248.00         6.36 o                         
   2   2   9         74.58         81.62         2.85 o                         
   3   2   9       1341.09       1252.43        16.67 o                         
   4   2   9          8.30          9.61         2.20 o                         
   5   2   9        408.01        431.17         7.89 o                         
   6   2   9         20.31         21.81         2.95 o                         
   7   2   9       1072.56       1073.01        15.85 o                         
   8   2   9        110.59        120.44         8.38 o                         
   9   2   9         37.89         52.42         7.65 o                         
  10   2   9         46.78         60.76         8.60 o                         
  11   2   9         52.12         55.08        10.73 o                         
  12   2   9         44.25         57.75         9.93 o                         
  13   2   9         75.41         82.42        25.53 o                         
 -13   3   9          3.42          2.19        15.32 o                         
 -12   3   9        429.83        436.66        26.27 o                         
 -11   3   9         55.65         60.91        11.90 o                         
 -10   3   9         37.13         44.69         7.74 o                         
  -9   3   9        230.31        239.79        10.48 o                         
  -8   3   9         65.51         76.00         7.71 o                         
  -7   3   9          1.22          2.78         3.10 o                         
  -6   3   9       3160.01       3073.10        41.54 o                         
  -5   3   9         12.67         14.98         2.48 o                         
  -4   3   9       2554.98       2483.47        30.99 o                         
  -3   3   9          7.07         11.11         1.98 o                         
  -2   3   9       6203.27       6414.34        67.04 o                         
  -1   3   9        721.43        774.78        11.90 o                         
   0   3   9        147.42        126.10         3.21 o                         
   1   3   9       1078.31       1188.93        15.80 o                         
   2   3   9       1173.12       1115.51        22.89 o                         
   3   3   9         55.55         61.82         2.91 o                         
   4   3   9       1904.90       1841.26        22.33 o                         
   5   3   9         99.80         98.82         3.58 o                         
   6   3   9       2732.48       2678.80        34.04 o                         
   7   3   9          0.25          0.29         3.05 o                         
   8   3   9        426.95        442.18        12.10 o                         
   9   3   9         35.87         40.79         7.40 o                         
  10   3   9        303.56        313.53        18.90 o                         
  11   3   9        170.89        173.00        12.12 o                         
  12   3   9        154.99        175.18        12.84 o                         
 -12   4   9         14.59         15.61         8.58 o                         
 -11   4   9        175.14        145.26        11.51 o                         
 -10   4   9        355.50        332.94        12.80 o                         
  -9   4   9        119.27        126.63         8.38 o                         
  -8   4   9         83.24         80.10         7.05 o                         
  -7   4   9       1412.41       1397.41        24.02 o                         
  -6   4   9        199.51        208.18         7.82 o                         
  -5   4   9       2577.31       2556.38        39.96 o                         
  -4   4   9        400.55        381.85         8.49 o                         
  -3   4   9       4038.22       4014.27        51.94 o                         
  -2   4   9        486.15        509.53         8.72 o                         
  -1   4   9        135.01         90.26         3.38 o                         
   0   4   9        402.96        423.10         6.64 o                         
   1   4   9         25.31         16.60         1.85 o                         
   2   4   9        484.32        466.77         6.78 o                         
   3   4   9       4626.16       4504.78        47.88 o                         
   4   4   9        126.63        122.83         3.47 o                         
   5   4   9       1317.73       1326.57        18.30 o                         
   6   4   9        365.87        361.08         8.21 o                         
   7   4   9       1488.15       1477.64        22.64 o                         
   8   4   9         13.16         16.69         4.44 o                         
   9   4   9         56.96         57.23         8.16 o                         
  10   4   9        213.61        213.86        12.08 o                         
  11   4   9         22.58         11.83         7.27 o                         
  12   4   9         51.13         62.46        12.16 o                         
 -12   5   9        211.74        198.28        13.73 o                         
 -11   5   9          6.66          2.61         6.49 o                         
 -10   5   9         33.74         39.68         7.59 o                         
  -9   5   9        241.21        217.40        11.67 o                         
  -8   5   9         70.84         69.25         7.01 o                         
  -7   5   9         12.29         15.57         3.83 o                         
  -6   5   9       2984.75       2872.15        39.63 o                         
  -5   5   9        461.47        479.86         8.99 o                         
  -4   5   9       1411.45       1365.79        18.69 o                         
  -3   5   9         84.99        100.65         3.95 o                         
  -2   5   9       1872.42       1904.42        25.84 o                         
  -1   5   9        784.19        790.62        13.41 o                         
   0   5   9         96.52         75.84         2.72 o                         
   1   5   9       1582.32       1575.98        19.12 o                         
   2   5   9        766.37        753.11        10.42 o                         
   3   5   9        339.65        329.72         5.94 o                         
   4   5   9       3552.92       3422.07        41.69 o                         
   5   5   9        138.32        140.69         4.55 o                         
   6   5   9       1711.58       1715.19        24.77 o                         
   7   5   9         65.22         75.76         4.80 o                         
   8   5   9        210.41        230.55         9.01 o                         
   9   5   9         38.92         50.41         7.83 o                         
  10   5   9         68.12         72.46         9.27 o                         
  11   5   9         49.70         66.55         9.63 o                         
  12   5   9        123.52        134.31        13.49 o                         
 -12   6   9          9.23          4.95         7.95 o                         
 -11   6   9          3.59         -6.29         6.29 o                         
 -10   6   9         50.20         52.72         9.57 o                         
  -9   6   9         91.91         87.61         8.12 o                         
  -8   6   9         17.72         22.10         5.98 o                         
  -7   6   9        555.68        542.28        12.65 o                         
  -6   6   9        441.26        432.14         9.62 o                         
  -5   6   9       1396.29       1392.71        21.31 o                         
  -4   6   9       1037.12        933.48        13.80 o                         
  -3   6   9       1018.18       1056.74        14.26 o                         
  -2   6   9         26.61         25.09         3.93 o                         
  -1   6   9         44.66         41.77         2.54 o                         
   0   6   9         61.82         63.88         2.87 o                         
   1   6   9         85.51         78.95         3.10 o                         
   2   6   9        192.80        153.29         3.88 o                         
   3   6   9       1419.87       1362.96        17.35 o                         
   4   6   9       1213.38       1136.43        15.17 o                         
   5   6   9       1414.34       1420.10        19.73 o                         
   6   6   9        230.39        226.70         7.24 o                         
   7   6   9        302.03        298.16         7.42 o                         
   8   6   9         27.73         32.50         5.02 o                         
   9   6   9         24.50         24.46         6.70 o                         
  10   6   9        133.33        134.10        10.27 o                         
  11   6   9         14.93          8.61         6.85 o                         
  12   6   9         71.91         66.53        12.07 o                         
 -12   7   9          6.83          0.14         8.86 o                         
 -11   7   9         30.20         14.81         7.04 o                         
 -10   7   9         45.92         53.76         8.22 o                         
  -9   7   9         72.69         88.86         8.31 o                         
  -8   7   9          2.34          0.65         3.62 o                         
  -7   7   9         92.16         95.57         5.81 o                         
  -6   7   9        862.36        855.82        15.32 o                         
  -5   7   9        150.64        142.66         4.66 o                         
  -4   7   9        105.73        121.44         4.29 o                         
  -3   7   9        131.92        121.15         4.06 o                         
  -2   7   9        409.98        416.93         8.42 o                         
  -1   7   9         31.32         32.86         2.84 o                         
   0   7   9          9.00         16.06         2.44 o                         
   1   7   9        162.89        175.31         4.03 o                         
   2   7   9         53.69         58.35         2.77 o                         
   3   7   9         18.75         20.21         2.43 o                         
   4   7   9        551.34        545.18         8.93 o                         
   5   7   9        112.80        106.55         4.57 o                         
   6   7   9        716.85        707.58        12.19 o                         
   7   7   9         45.47         53.27         4.34 o                         
   8   7   9          5.85          5.25         4.28 o                         
   9   7   9         64.00         68.61         7.97 o                         
  10   7   9         53.22         71.75         9.46 o                         
  11   7   9         14.73          9.91         8.05 o                         
  12   7   9         50.88         38.19        10.78 o                         
 -12   8   9         30.59         13.89        12.56 o                         
 -11   8   9         32.34         18.07         8.96 o                         
 -10   8   9        436.54        413.17        17.59 o                         
  -9   8   9         38.30         43.38         8.87 o                         
  -8   8   9          7.40         10.09         4.06 o                         
  -7   8   9         20.03         29.19         4.57 o                         
  -6   8   9         74.88         88.69         5.03 o                         
  -5   8   9        509.98        541.24        10.77 o                         
  -4   8   9         57.97         80.01         4.10 o                         
  -3   8   9        382.81        396.78         9.08 o                         
  -2   8   9       1746.40       1613.82        25.77 o                         
  -1   8   9        202.29        192.91         4.99 o                         
   0   8   9        166.95        183.65         5.27 o                         
   1   8   9        114.37        107.23         3.78 o                         
   2   8   9        290.93        254.10         9.42 o                         
   3   8   9        696.17        683.33        10.64 o                         
   4   8   9         13.95         18.39         2.44 o                         
   5   8   9       1744.05       1774.72        22.76 o                         
   6   8   9        117.12        117.39         4.99 o                         
   7   8   9        148.14        155.06         5.84 o                         
   8   8   9          2.97          2.34         4.09 o                         
   9   8   9        176.79        169.86         8.73 o                         
  10   8   9         64.12         76.88         9.21 o                         
  11   8   9         10.58         13.61        11.13 o                         
  12   8   9         16.54         18.23        15.32 o                         
 -11   9   9        249.29        218.42        15.37 o                         
 -10   9   9         14.12          5.38         7.53 o                         
  -9   9   9        138.08        145.44        11.41 o                         
  -8   9   9        457.31        446.14        13.85 o                         
  -7   9   9        114.78        114.28         7.45 o                         
  -6   9   9        800.23        779.31        16.30 o                         
  -5   9   9         32.26         46.26         4.86 o                         
  -4   9   9       1707.71       1739.71        25.70 o                         
  -3   9   9        651.02        630.93        12.61 o                         
  -2   9   9         97.30         95.31         4.51 o                         
  -1   9   9        979.49       1009.29        15.33 o                         
   0   9   9         36.01         43.77         3.17 o                         
   1   9   9        124.58        124.33         5.04 o                         
   2   9   9        109.77         88.73         3.82 o                         
   3   9   9        697.49        727.37        11.38 o                         
   4   9   9        763.11        725.75        11.56 o                         
   5   9   9         30.92         33.00         3.84 o                         
   6   9   9        213.80        213.58         7.11 o                         
   7   9   9         59.59         62.82         7.05 o                         
   8   9   9         56.95         50.66         7.20 o                         
   9   9   9        128.70        135.36         9.33 o                         
  10   9   9         10.01         22.93        22.43 o                         
  11   9   9        106.18        116.69        16.97 o                         
 -11  10   9        150.54        149.27        15.27 o                         
 -10  10   9        201.83        220.47        14.44 o                         
  -9  10   9         85.80         75.35        10.38 o                         
  -8  10   9        168.06        164.55         9.23 o                         
  -7  10   9         29.91         32.19         6.12 o                         
  -6  10   9        293.62        317.82        10.00 o                         
  -5  10   9        684.59        673.59        13.44 o                         
  -4  10   9         57.17         60.14         4.84 o                         
  -3  10   9       1266.87       1239.38        21.30 o                         
  -2  10   9       1048.78       1024.52        17.10 o                         
  -1  10   9        505.60        496.58         9.57 o                         
   0  10   9        418.61        441.55         8.11 o                         
   1  10   9         85.05         79.42         4.46 o                         
   2  10   9        807.22        823.32        12.60 o                         
   3  10   9       1031.46       1017.35        14.91 o                         
   4  10   9        416.48        426.72         8.46 o                         
   5  10   9        903.13        924.23        15.06 o                         
   6  10   9        110.27        106.26         5.92 o                         
   7  10   9        178.04        196.71         8.18 o                         
   8  10   9        342.65        351.95        13.94 o                         
   9  10   9        104.63        108.90        10.23 o                         
  10  10   9         84.98        110.13        13.75 o                         
  11  10   9         22.92         23.91        12.53 o                         
 -11  11   9        296.91        291.97        20.42 o                         
 -10  11   9          7.46         11.02         8.61 o                         
  -9  11   9        153.83        144.54        12.20 o                         
  -8  11   9          4.46         -0.77         5.07 o                         
  -7  11   9        649.75        653.03        17.46 o                         
  -6  11   9        180.93        176.48         8.15 o                         
  -5  11   9        112.90        117.78         6.03 o                         
  -4  11   9        309.14        289.81         9.76 o                         
  -3  11   9        492.06        462.22        20.09 o                         
  -2  11   9        443.12        473.63        11.12 o                         
  -1  11   9       1988.38       1946.52        26.83 o                         
   0  11   9          6.37          3.16         2.67 o                         
   1  11   9       1380.74       1368.73        18.77 o                         
   2  11   9         64.06         62.64         3.89 o                         
   3  11   9       2387.22       2339.91        29.50 o                         
   4  11   9        155.92        152.06         5.59 o                         
   5  11   9         98.35         93.63         5.04 o                         
   6  11   9        629.52        631.32        13.29 o                         
   7  11   9        443.00        453.66        12.27 o                         
   8  11   9         33.81         28.92         6.65 o                         
   9  11   9        195.70        195.79        12.71 o                         
  10  11   9         60.42         61.87        14.16 o                         
  11  11   9        389.61        434.27        27.20 o                         
 -10  12   9        310.61        306.25        16.96 o                         
  -9  12   9        161.03        167.19        13.16 o                         
  -8  12   9        336.04        352.50        13.28 o                         
  -7  12   9         34.32         26.76         6.33 o                         
  -6  12   9        163.97        176.15         8.49 o                         
  -5  12   9        101.06         91.02         6.40 o                         
  -4  12   9        262.34        262.34         8.51 o                         
  -3  12   9        551.05        554.35        12.78 o                         
  -2  12   9       1462.12       1460.93        23.14 o                         
  -1  12   9        138.93        129.88         5.42 o                         
   0  12   9       2073.85       2030.28        28.11 o                         
   1  12   9         18.68         15.20         3.28 o                         
   2  12   9       1436.15       1417.86        19.74 o                         
   3  12   9        181.63        169.70         5.68 o                         
   4  12   9        287.69        269.68         7.08 o                         
   5  12   9        171.47        157.10         6.80 o                         
   6  12   9        279.28        293.33         9.07 o                         
   7  12   9         80.35         91.47         6.69 o                         
   8  12   9        408.03        425.77        17.63 o                         
   9  12   9         20.88         28.21         8.35 o                         
  10  12   9        206.72        253.19        45.40 o                         
 -10  13   9         46.79         46.26        15.26 o                         
  -9  13   9        297.69        317.47        21.74 o                         
  -8  13   9         57.97         52.46        10.21 o                         
  -7  13   9         89.61         93.68         8.38 o                         
  -6  13   9         68.48         70.28         7.87 o                         
  -5  13   9         66.53         75.67         6.77 o                         
  -4  13   9         91.17         82.70         6.88 o                         
  -3  13   9        779.54        831.36        17.09 o                         
  -2  13   9        158.17        161.84         6.56 o                         
  -1  13   9        498.03        518.71        15.62 o                         
   0  13   9         94.86         95.41         5.07 o                         
   1  13   9        759.77        739.85        13.40 o                         
   2  13   9        142.01        140.94         5.42 o                         
   3  13   9        492.34        503.61        10.01 o                         
   4  13   9         86.93         80.36         4.91 o                         
   5  13   9         53.30         58.65         5.68 o                         
   6  13   9        200.80        196.93         7.83 o                         
   7  13   9        295.78        289.15        11.22 o                         
   8  13   9          8.11          6.30         6.64 o                         
   9  13   9        164.80        162.25        12.44 o                         
  10  13   9          5.94         -1.72        10.16 o                         
 -10  14   9         55.79         96.64        25.89 o                         
  -9  14   9         73.97         73.98        11.52 o                         
  -8  14   9        156.60        162.06        11.51 o                         
  -7  14   9         15.79         19.51         7.38 o                         
  -6  14   9          4.95         -3.03         4.82 o                         
  -5  14   9          3.97         -2.12         4.34 o                         
  -4  14   9        125.07        119.95         7.21 o                         
  -3  14   9        167.30        159.59         7.39 o                         
  -2  14   9         80.84         91.29         5.80 o                         
  -1  14   9         71.02         75.35         5.69 o                         
   0  14   9        853.81        835.05        14.91 o                         
   1  14   9         17.51         24.02         4.01 o                         
   2  14   9        276.79        279.06         7.93 o                         
   3  14   9        163.84        172.06         6.13 o                         
   4  14   9        386.02        390.04         9.53 o                         
   5  14   9         29.33         28.25         4.83 o                         
   6  14   9          3.64          1.32         4.38 o                         
   7  14   9         28.92         20.81         5.89 o                         
   8  14   9         26.26         30.44         9.24 o                         
   9  14   9          9.09          9.10         7.54 o                         
  10  14   9        176.86        166.29        23.34 o                         
  -9  15   9        184.62        138.36        46.97 o                         
  -8  15   9          8.17          3.81         7.05 o                         
  -7  15   9         15.74         19.15         7.26 o                         
  -6  15   9          6.54         -0.14         5.34 o                         
  -5  15   9          9.95          3.06         4.87 o                         
  -4  15   9          4.79          3.27         4.69 o                         
  -3  15   9        330.63        338.82         9.73 o                         
  -2  15   9        159.52        166.93         8.86 o                         
  -1  15   9        155.69        163.25         7.02 o                         
   0  15   9         50.22         61.11         5.55 o                         
   1  15   9        275.21        272.36         8.06 o                         
   2  15   9         26.47         21.79         4.09 o                         
   3  15   9         89.40         91.26         5.72 o                         
   4  15   9         26.21         26.87         4.44 o                         
   5  15   9          5.88          9.44         4.31 o                         
   6  15   9         52.89         50.21         6.40 o                         
   7  15   9         42.26         43.31         8.42 o                         
   8  15   9         12.04         10.60         7.17 o                         
   9  15   9         26.73         65.51        13.58 o                         
  -9  16   9         20.01         21.15        13.49 o                         
  -8  16   9        251.69        271.99        31.47 o                         
  -7  16   9         21.04         27.32         8.11 o                         
  -6  16   9          7.23          3.57         5.88 o                         
  -5  16   9          2.19          0.12         6.03 o                         
  -4  16   9        131.25        126.72         7.35 o                         
  -3  16   9         29.31         32.05         4.98 o                         
  -2  16   9        278.18        289.49         9.25 o                         
  -1  16   9        169.31        173.18         7.51 o                         
   0  16   9        799.02        783.68        17.37 o                         
   1  16   9         20.69         17.00         4.66 o                         
   2  16   9        166.24        174.61         6.92 o                         
   3  16   9         53.51         59.45         5.36 o                         
   4  16   9         17.19         15.78         5.18 o                         
   5  16   9          0.30         -4.70         4.70 o                         
   6  16   9         55.10         62.25         7.72 o                         
   7  16   9          9.43         10.25         6.24 o                         
   8  16   9        155.17        147.13        35.37 o                         
  -8  17   9          2.30         -2.55        10.94 o                         
  -7  17   9         77.49         80.01        10.62 o                         
  -6  17   9         18.37         14.35         6.74 o                         
  -5  17   9         21.64         28.47         7.35 o                         
  -4  17   9         29.15         48.80         7.03 o                         
  -3  17   9        306.29        313.96        11.61 o                         
  -2  17   9          8.31          6.92         4.76 o                         
  -1  17   9        613.66        643.80        16.03 o                         
   0  17   9        100.42         93.19         7.44 o                         
   1  17   9        805.55        833.92        18.75 o                         
   2  17   9         46.61         43.59         6.35 o                         
   3  17   9        295.23        298.11        10.50 o                         
   4  17   9          4.11         -0.56         5.84 o                         
   5  17   9         12.34          7.77         6.54 o                         
   6  17   9          5.83          3.45         6.64 o                         
   7  17   9         42.29         52.63        12.88 o                         
   8  17   9          8.91         -5.11        18.60 o                         
  -7  18   9         13.11         15.32        13.86 o                         
  -6  18   9         31.27         16.88         7.68 o                         
  -5  18   9         16.76         29.91         7.52 o                         
  -4  18   9          9.08          8.78         5.64 o                         
  -3  18   9          0.36         -0.03         6.36 o                         
  -2  18   9        249.79        267.29         9.87 o                         
  -1  18   9          8.68          5.76         5.04 o                         
   0  18   9        567.17        615.64        16.05 o                         
   1  18   9         25.59         17.15         5.65 o                         
   2  18   9        597.11        621.84        16.24 o                         
   3  18   9          2.60          1.08         5.38 o                         
   4  18   9         15.53         10.67         6.38 o                         
   5  18   9        118.99        121.33        10.42 o                         
   6  18   9         12.21         21.89         8.75 o                         
   7  18   9          6.18         13.87        10.07 o                         
  -6  19   9         40.51         31.73        17.87 o                         
  -5  19   9         23.16         15.85         8.66 o                         
  -4  19   9        110.92        108.55         8.89 o                         
  -3  19   9         15.89         12.43         6.03 o                         
  -2  19   9         14.92         17.75         5.45 o                         
  -1  19   9        294.44        312.35        11.66 o                         
   0  19   9          2.33          0.27         4.89 o                         
   1  19   9        369.94        391.34        12.94 o                         
   2  19   9         59.47         50.04         7.54 o                         
   3  19   9        119.02        100.55        16.21 o                         
   4  19   9         14.11          5.67         6.95 o                         
   5  19   9         15.82         15.66         9.58 o                         
   6  19   9         41.97         63.82        21.52 o                         
  -4  20   9         18.36         15.45         6.66 o                         
  -3  20   9         85.88         79.11         8.60 o                         
  -2  20   9        125.63        132.65         9.52 o                         
  -1  20   9          4.67          0.37         4.80 o                         
   0  20   9        360.34        372.00        13.15 o                         
   1  20   9         26.55         11.76         5.82 o                         
   2  20   9         47.87         32.60         7.75 o                         
   3  20   9         11.07         15.09         7.76 o                         
   4  20   9          5.63          7.19         7.22 o                         
   5  20   9        138.19        180.88        24.80 o                         
  -3  21   9         49.22         29.17        22.25 o                         
  -2  21   9          2.54         -0.98         7.90 o                         
  -1  21   9        109.28         97.23         8.78 o                         
   0  21   9          0.16         -1.72         5.73 o                         
   1  21   9         95.71         85.70        13.11 o                         
   2  21   9         18.33         13.23         8.80 o                         
 -12   0  10         85.67         76.10        16.09 o                         
 -10   0  10        306.74        285.79        16.15 o                         
  -8   0  10        185.42        199.76        19.51 o                         
  -6   0  10        115.38        121.07         5.71 o                         
  -4   0  10        611.75        693.91        16.96 o                         
  -2   0  10        715.49        672.22        14.34 o                         
   0   0  10        109.55         67.60         4.00 o                         
   2   0  10       2071.86       2016.01        36.00 o                         
   4   0  10        145.00        140.49         7.34 o                         
   6   0  10        172.45        153.35         7.58 o                         
   8   0  10        647.55        681.64        26.56 o                         
  10   0  10        297.58        305.60        19.70 o                         
  12   0  10        282.94        304.72        21.73 o                         
 -12   1  10          5.46          7.32         7.99 o                         
 -11   1  10        687.37        737.56        35.01 o                         
 -10   1  10         13.20         18.75         7.33 o                         
  -9   1  10        237.50        221.27        10.36 o                         
  -8   1  10        278.79        271.05         9.75 o                         
  -7   1  10        144.12        140.67         6.96 o                         
  -6   1  10        321.20        345.50         9.30 o                         
  -5   1  10        193.53        178.42         4.70 o                         
  -4   1  10        546.24        590.64        10.06 o                         
  -3   1  10        210.24        193.01         8.19 o                         
  -2   1  10         98.64        108.90         4.61 o                         
  -1   1  10       3509.96       3610.21        46.29 o                         
   0   1  10          5.40          9.10         1.62 o                         
   1   1  10       2750.09       2716.53        31.20 o                         
   2   1  10        562.44        595.13         9.31 o                         
   3   1  10       1622.88       1480.20        20.97 o                         
   4   1  10        185.76        181.03         5.18 o                         
   5   1  10        678.89        629.69        12.25 o                         
   6   1  10         57.90         58.65         4.46 o                         
   7   1  10        258.69        255.44         6.32 o                         
   8   1  10         38.78         38.48         6.69 o                         
   9   1  10         53.55         49.57         7.99 o                         
  10   1  10         54.98         76.82         9.42 o                         
  11   1  10        622.54        661.43        23.63 o                         
  12   1  10          3.34          4.47         7.54 o                         
 -12   2  10        121.83        103.95        12.06 o                         
 -11   2  10         14.26          2.90         7.11 o                         
 -10   2  10       1455.19       1420.47        38.05 o                         
  -9   2  10         75.04         65.78         7.38 o                         
  -8   2  10       1081.38       1063.05        22.26 o                         
  -7   2  10        166.96        161.02         6.28 o                         
  -6   2  10        115.33        120.91         4.38 o                         
  -5   2  10         70.09         69.03         3.58 o                         
  -4   2  10          7.77         12.90         2.17 o                         
  -3   2  10        154.00        153.75         3.61 o                         
  -2   2  10       6779.12       6927.00        76.31 o                         
  -1   2  10         59.87         81.89         3.16 o                         
   0   2  10       3696.76       3764.95        40.19 o                         
   1   2  10        252.42        312.65         5.88 o                         
   2   2  10       5868.74       5888.04        69.11 o                         
   3   2  10        416.28        413.10         7.25 o                         
   4   2  10          2.37          1.66         2.26 o                         
   5   2  10        558.42        549.22        10.19 o                         
   6   2  10         52.89         59.53         4.09 o                         
   7   2  10        112.73        114.82         5.17 o                         
   8   2  10        788.35        817.68        18.27 o                         
   9   2  10        179.28        185.67        10.78 o                         
  10   2  10        759.18        773.88        22.46 o                         
  11   2  10         35.80         35.87        10.42 o                         
  12   2  10        190.22        180.27        13.56 o                         
 -12   3  10         40.34         34.61         9.78 o                         
 -11   3  10        695.50        676.49        28.79 o                         
 -10   3  10         11.69          6.55         7.06 o                         
  -9   3  10       1373.65       1307.13        32.69 o                         
  -8   3  10        160.67        162.91         9.60 o                         
  -7   3  10        477.56        474.81        11.43 o                         
  -6   3  10        858.52        858.81        13.68 o                         
  -5   3  10          8.17         11.66         2.80 o                         
  -4   3  10          7.03         10.77         2.62 o                         
  -3   3  10       2618.52       2792.45        29.32 o                         
  -2   3  10        787.79        775.47        10.62 o                         
  -1   3  10       8297.39       8391.02        97.12 o                         
   0   3  10        434.08        489.39         7.44 o                         
   1   3  10       4659.59       4534.46        53.92 o                         
   2   3  10        531.73        565.41         9.00 o                         
   3   3  10       1620.14       1482.58        19.67 o                         
   4   3  10         42.28         46.53         2.84 o                         
   5   3  10         10.04         11.31         2.29 o                         
   6   3  10        271.19        276.96         7.19 o                         
   7   3  10        802.93        838.56        16.02 o                         
   8   3  10         66.22         76.60         6.05 o                         
   9   3  10        356.05        406.51        15.07 o                         
  10   3  10         37.07         42.03         8.39 o                         
  11   3  10        588.43        602.37        20.57 o                         
  12   3  10          7.46          7.47         7.48 o                         
 -12   4  10        125.94        137.48        25.79 o                         
 -11   4  10          3.27          4.66         7.23 o                         
 -10   4  10        532.66        471.44        15.32 o                         
  -9   4  10          7.50         -0.27         5.36 o                         
  -8   4  10        914.69        885.00        20.53 o                         
  -7   4  10        805.65        777.16        15.81 o                         
  -6   4  10        221.49        225.63         6.71 o                         
  -5   4  10        268.70        309.57         7.51 o                         
  -4   4  10        233.58        223.88         8.81 o                         
  -3   4  10        737.57        709.03        10.93 o                         
  -2   4  10       2935.37       2736.44        39.14 o                         
  -1   4  10        617.93        676.71        11.04 o                         
   0   4  10       4638.41       4594.47        51.49 o                         
   1   4  10        202.66        211.07         4.80 o                         
   2   4  10       2358.20       2188.97        27.63 o                         
   3   4  10        512.41        473.80         7.73 o                         
   4   4  10       1664.56       1658.46        20.74 o                         
   5   4  10        868.53        908.30        12.91 o                         
   6   4  10        171.50        176.73         7.07 o                         
   7   4  10        503.13        495.92        11.47 o                         
   8   4  10        184.19        187.33         9.09 o                         
   9   4  10         43.31         52.30         8.07 o                         
  10   4  10        511.39        562.33        26.11 o                         
  11   4  10         19.04         18.42         7.86 o                         
  12   4  10        395.44        410.17        18.02 o                         
 -12   5  10         25.08          8.33         8.68 o                         
 -11   5  10        225.93        215.94        13.23 o                         
 -10   5  10          3.32          4.07         6.19 o                         
  -9   5  10        449.67        425.77        15.67 o                         
  -8   5  10        188.08        182.51        11.00 o                         
  -7   5  10        683.00        679.13        14.64 o                         
  -6   5  10       1273.56       1271.13        20.17 o                         
  -5   5  10         30.34         29.73         3.13 o                         
  -4   5  10        271.22        287.08         7.45 o                         
  -3   5  10        730.89        723.48        12.32 o                         
  -2   5  10       1299.65       1261.76        19.90 o                         
  -1   5  10       3676.84       3557.41        45.96 o                         
   0   5  10        246.44        234.93         5.05 o                         
   1   5  10       1750.45       1658.61        20.19 o                         
   2   5  10       1516.20       1416.73        17.69 o                         
   3   5  10       1353.70       1309.61        17.90 o                         
   4   5  10        726.24        728.36        11.46 o                         
   5   5  10        133.43        129.12         4.51 o                         
   6   5  10        637.41        651.21        11.32 o                         
   7   5  10        953.36       1005.50        18.57 o                         
   8   5  10        360.21        387.65        11.78 o                         
   9   5  10        110.24        123.88         9.50 o                         
  10   5  10         16.57         18.94         7.22 o                         
  11   5  10        316.35        351.05        15.84 o                         
  12   5  10         55.81         38.04        10.50 o                         
 -12   6  10         30.02         31.33         9.61 o                         
 -11   6  10         69.39         54.90        10.49 o                         
 -10   6  10        167.95        152.21        10.02 o                         
  -9   6  10        124.98        120.08        10.19 o                         
  -8   6  10        127.58        116.08         8.52 o                         
  -7   6  10        337.36        316.89         9.53 o                         
  -6   6  10         97.45        104.87         5.20 o                         
  -5   6  10        144.27        178.11         5.10 o                         
  -4   6  10        114.96        120.89         6.41 o                         
  -3   6  10        411.36        402.56         7.72 o                         
  -2   6  10       1750.59       1828.35        25.45 o                         
  -1   6  10         24.88         34.09         3.31 o                         
   0   6  10        525.01        554.06         8.43 o                         
   1   6  10        196.93        189.78         4.30 o                         
   2   6  10       1231.23       1177.94        15.31 o                         
   3   6  10       1185.00       1143.94        15.13 o                         
   4   6  10        581.54        620.85        10.39 o                         
   5   6  10        135.23        148.24         4.90 o                         
   6   6  10        489.07        506.31         9.68 o                         
   7   6  10        478.53        486.19        11.59 o                         
   8   6  10        376.99        369.70        11.63 o                         
   9   6  10         22.66         22.97         6.71 o                         
  10   6  10        243.77        247.52        12.70 o                         
  11   6  10         11.73          7.57         6.80 o                         
  12   6  10         81.92         66.65        12.22 o                         
 -12   7  10          7.90         11.90        12.72 o                         
 -11   7  10         70.23         70.75        11.26 o                         
 -10   7  10          0.53          0.59         6.77 o                         
  -9   7  10         26.23         25.56         6.38 o                         
  -8   7  10         47.84         56.32         5.95 o                         
  -7   7  10        158.15        158.34         7.06 o                         
  -6   7  10        330.46        322.83         8.47 o                         
  -5   7  10          9.82          8.94         2.44 o                         
  -4   7  10         87.33         77.21         3.66 o                         
  -3   7  10         93.77        107.14         5.86 o                         
  -2   7  10        783.66        744.38        14.55 o                         
  -1   7  10        106.87        141.41         4.58 o                         
   0   7  10        462.73        499.74         8.78 o                         
   1   7  10         85.41        103.95         3.88 o                         
   2   7  10        148.19        134.97         5.27 o                         
   3   7  10        538.43        536.24         8.70 o                         
   4   7  10         80.12         85.10         3.84 o                         
   5   7  10         14.96         18.75         3.10 o                         
   6   7  10         83.96         82.39         4.06 o                         
   7   7  10        306.86        301.97         8.21 o                         
   8   7  10        198.56        191.83         8.76 o                         
   9   7  10        190.15        195.87        11.07 o                         
  10   7  10          4.20          1.60         6.15 o                         
  11   7  10         87.10         84.78        11.63 o                         
  12   7  10          2.82          5.11        14.22 o                         
 -12   8  10         11.94          6.93        20.06 o                         
 -11   8  10         95.96         94.57        14.58 o                         
 -10   8  10         66.10         65.10        10.39 o                         
  -9   8  10          5.97          6.10         7.05 o                         
  -8   8  10         23.53         31.80         6.07 o                         
  -7   8  10         35.86         51.23         6.48 o                         
  -6   8  10          7.19          5.39         3.72 o                         
  -5   8  10        229.72        247.08         7.74 o                         
  -4   8  10         10.97         16.79         3.22 o                         
  -3   8  10        199.44        193.18         6.31 o                         
  -2   8  10        655.33        717.23        12.71 o                         
  -1   8  10        440.22        434.14         9.56 o                         
   0   8  10         57.84         61.02         3.25 o                         
   1   8  10        571.06        515.40         9.20 o                         
   2   8  10        390.98        389.33         7.79 o                         
   3   8  10         38.53         47.36         4.04 o                         
   4   8  10         86.87         85.81         4.23 o                         
   5   8  10        278.84        291.54         7.13 o                         
   6   8  10          1.85          2.67         2.85 o                         
   7   8  10        248.44        252.25         7.76 o                         
   8   8  10        136.49        135.50         7.67 o                         
   9   8  10          4.47         -2.37         5.09 o                         
  10   8  10         12.51          6.94         7.97 o                         
  11   8  10         21.24          7.23        13.13 o                         
 -11   9  10         38.37         35.52        10.30 o                         
 -10   9  10         56.83         55.81        10.33 o                         
  -9   9  10         14.83         26.23         8.16 o                         
  -8   9  10        132.62        133.52         8.27 o                         
  -7   9  10        668.20        653.43        16.96 o                         
  -6   9  10        346.23        338.53        10.21 o                         
  -5   9  10         18.48         20.93         4.19 o                         
  -4   9  10        972.01        941.48        17.17 o                         
  -3   9  10         31.50         35.76         4.24 o                         
  -2   9  10        650.45        615.05        11.72 o                         
  -1   9  10        167.27        187.10         5.60 o                         
   0   9  10          4.34          9.55         2.35 o                         
   1   9  10        246.12        286.87         6.30 o                         
   2   9  10        601.14        556.02         9.51 o                         
   3   9  10          7.95          2.80         2.47 o                         
   4   9  10        293.21        284.56         7.09 o                         
   5   9  10        117.17        122.71         5.13 o                         
   6   9  10        522.65        543.30        11.73 o                         
   7   9  10        252.06        248.80        10.66 o                         
   8   9  10        153.69        153.91         9.44 o                         
   9   9  10         75.81         89.01         9.32 o                         
  10   9  10         29.19         30.81        11.76 o                         
  11   9  10        105.79         86.33        16.02 o                         
 -11  10  10         41.25         29.26         8.96 o                         
 -10  10  10        169.89        184.20        13.66 o                         
  -9  10  10        104.53        113.81        11.20 o                         
  -8  10  10        299.64        300.20        11.78 o                         
  -7  10  10        212.88        217.01         9.94 o                         
  -6  10  10         81.61         82.62         6.44 o                         
  -5  10  10       1222.24       1204.65        21.91 o                         
  -4  10  10          1.65          1.98         3.09 o                         
  -3  10  10       1029.64       1005.29        23.00 o                         
  -2  10  10        927.59        935.48        16.19 o                         
  -1  10  10        755.83        737.79        12.70 o                         
   0  10  10        422.04        394.73         8.46 o                         
   1  10  10        164.88        155.73         5.63 o                         
   2  10  10        330.11        340.25         9.76 o                         
   3  10  10        137.61        133.04         7.08 o                         
   4  10  10          1.47         -0.95         2.69 o                         
   5  10  10        940.61        947.23        15.48 o                         
   6  10  10         14.69         15.37         4.14 o                         
   7  10  10        340.67        347.61        12.19 o                         
   8  10  10        165.57        159.15         9.94 o                         
   9  10  10         63.27         88.32        10.29 o                         
  10  10  10         21.63         15.98        10.71 o                         
  11  10  10         38.77         17.42        12.55 o                         
 -11  11  10         81.01         51.42        25.89 o                         
 -10  11  10         15.01         -0.41         8.04 o                         
  -9  11  10        171.12        183.44        13.25 o                         
  -8  11  10        299.08        280.13        11.79 o                         
  -7  11  10        117.66        108.93         8.35 o                         
  -6  11  10        243.71        246.93        10.00 o                         
  -5  11  10          2.34          2.94         3.64 o                         
  -4  11  10       1047.56       1073.34        19.84 o                         
  -3  11  10         97.98         91.37         5.62 o                         
  -2  11  10        211.62        210.03         6.92 o                         
  -1  11  10        191.21        194.08         6.22 o                         
   0  11  10         80.87         76.88         4.62 o                         
   1  11  10        568.25        533.31         9.67 o                         
   2  11  10        240.72        237.76         6.33 o                         
   3  11  10        189.90        190.10         5.83 o                         
   4  11  10        984.29       1018.96        16.40 o                         
   5  11  10          7.42          5.49         3.33 o                         
   6  11  10       1017.30       1053.63        18.84 o                         
   7  11  10         23.53         25.25         5.21 o                         
   8  11  10        238.09        240.47        11.75 o                         
   9  11  10        135.35        170.21        11.98 o                         
  10  11  10          3.66          2.26        10.04 o                         
  11  11  10         12.38         -6.20        13.86 o                         
 -10  12  10         38.02         39.35        10.45 o                         
  -9  12  10          2.38          4.15         7.84 o                         
  -8  12  10         18.71          9.39         5.88 o                         
  -7  12  10        236.67        258.17        11.44 o                         
  -6  12  10         11.19         15.37         5.49 o                         
  -5  12  10        596.46        598.46        14.39 o                         
  -4  12  10        104.81        106.73         6.09 o                         
  -3  12  10        578.03        588.65        13.50 o                         
  -2  12  10         54.02         58.80         5.03 o                         
  -1  12  10        236.66        239.12         7.07 o                         
   0  12  10         62.28         76.91         4.77 o                         
   1  12  10         94.36         90.89         4.86 o                         
   2  12  10        146.20        153.78         5.43 o                         
   3  12  10        136.91        139.66         5.41 o                         
   4  12  10         12.93         14.80         3.63 o                         
   5  12  10       1138.73       1191.08        20.54 o                         
   6  12  10         87.74         93.79         6.21 o                         
   7  12  10        348.35        359.22        11.46 o                         
   8  12  10         43.24         31.06         8.41 o                         
   9  12  10         18.18         29.47         8.50 o                         
  10  12  10         54.50         34.28        15.32 o                         
 -10  13  10          2.41          3.05        12.41 o                         
  -9  13  10         10.67         12.15         9.01 o                         
  -8  13  10         35.75         37.04         7.56 o                         
  -7  13  10         18.89         17.30         7.10 o                         
  -6  13  10        297.93        314.65        21.81 o                         
  -5  13  10         34.88         50.82         6.13 o                         
  -4  13  10        390.06        404.39        12.80 o                         
  -3  13  10        155.15        164.48         7.45 o                         
  -2  13  10        334.95        351.46         9.48 o                         
  -1  13  10         77.83         88.98         5.25 o                         
   0  13  10        124.48        113.90         5.48 o                         
   1  13  10        391.91        403.50         9.36 o                         
   2  13  10         41.93         41.70         4.42 o                         
   3  13  10         49.50         49.07         4.72 o                         
   4  13  10        479.05        460.20        10.29 o                         
   5  13  10         86.89         85.32         6.19 o                         
   6  13  10        610.06        628.26        13.98 o                         
   7  13  10         12.89          5.65         5.05 o                         
   8  13  10          8.22          8.13         6.75 o                         
   9  13  10         43.42         30.72         8.46 o                         
  10  13  10         19.61         25.89        14.22 o                         
  -9  14  10          9.48          9.69        10.96 o                         
  -8  14  10         34.22         32.81         8.41 o                         
  -7  14  10        212.37        188.08        12.12 o                         
  -6  14  10         39.88         31.64         6.88 o                         
  -5  14  10        149.25        155.93         8.11 o                         
  -4  14  10         67.22         79.02         7.36 o                         
  -3  14  10        158.52        168.94         7.11 o                         
  -2  14  10         33.15         38.09         4.92 o                         
  -1  14  10        128.18        136.67         6.47 o                         
   0  14  10        134.14        135.49         6.09 o                         
   1  14  10         57.39         61.45         5.25 o                         
   2  14  10         72.92         75.62         5.19 o                         
   3  14  10        303.04        298.92         8.95 o                         
   4  14  10         22.93         22.77         4.28 o                         
   5  14  10        162.81        167.48         7.52 o                         
   6  14  10         52.64         58.09         7.12 o                         
   7  14  10         50.02         49.93         7.94 o                         
   8  14  10         21.08         16.43         7.75 o                         
   9  14  10         17.42         17.41         8.15 o                         
  -8  15  10         21.04         21.85         8.16 o                         
  -7  15  10          6.25          9.35         7.03 o                         
  -6  15  10         27.13         32.48         7.28 o                         
  -5  15  10        237.70        245.25        18.36 o                         
  -4  15  10        277.61        277.89        10.52 o                         
  -3  15  10         27.68         18.45         4.38 o                         
  -2  15  10          5.77          0.67         3.74 o                         
  -1  15  10         89.23         81.85         5.89 o                         
   0  15  10        103.13        110.67         6.26 o                         
   1  15  10         55.73         57.83         5.12 o
[truncated: 336,313 more chars]
